# Supplementary material for: Transcriptional responses of Biomphalaria pfeifferi and Schistosoma mansoni following exposure to niclosamide, with evidence for a synergistic effect on snails following exposure to both stressors
Source: PLoS Negl Trop Dis. 2019 Dec 16;13(12):e0006927. doi: 10.1371/journal.pntd.0006927 (PMC6936870; doi:10.1371/journal.pntd.0006927)
Supplement: S1 File — (XLSX) [file pntd.0006927.s001.xlsx]

## Sheet: BpSmMoll_up
	norm.BpR1	norm.BpR2	norm.BpSmMollR1	norm.BpSmMollR2	norm.BpSmMollR3	log2FC	blastp top hit	blastp consensus	blastn nt	GO
evgTRINITY_BU_DN80229_c11_g1_i1	4.69272	2.5768	6523.74	17675.6	3.84361	10.9789	PREDICTED: uncharacterized protein LOC106075647 [Biomphalaria glabrata]		PREDICTED: Biomphalaria glabrata uncharacterized LOC106075647 (LOC106075647), mRNA
evgTRINITY_DN93607_c0_g1_i1	1.56424	0	2923.1	4945.42	0	10.8937	PREDICTED: uncharacterized protein LOC106071848 [Biomphalaria glabrata]	PREDICTED: uncharacterized protein LOC106071848	PREDICTED: Biomphalaria glabrata uncharacterized LOC106071848 (LOC106071848), mRNA
evgTRINITY_DN99750_c0_g1_i1	3.12848	1.71787	5394.91	10200.9	4.80451	10.8021	PREDICTED: uncharacterized protein LOC106054847 [Biomphalaria glabrata]	mitogen-activated kinase kinase kinase 19	PREDICTED: Biomphalaria glabrata uncharacterized LOC106054847 (LOC106054847), mRNA
evgTRINITY_DN74431_c1_g1_i1	3.12848	0	3183.23	7223.76	0.960903	10.6939	PREDICTED: uncharacterized protein LOC106068088 [Biomphalaria glabrata]	PREDICTED: uncharacterized protein LOC106068088	PREDICTED: Biomphalaria glabrata uncharacterized LOC106068088 (LOC106068088), mRNA
evglcl|G0WVJSS02HHUUT	0.78212	1.71787	3143.3	5473.18	8.64812	10.6273			PREDICTED: Biomphalaria glabrata junction-mediating and -regulatory protein-like (LOC106053148), transcript variant X2, misc_RNA
evgTRINITY_DN94464_c0_g1_i1	7.03908	1.71787	6706.44	15643.3	2.88271	10.627	PREDICTED: uncharacterized protein LOC106062044 [Biomphalaria glabrata]		PREDICTED: Biomphalaria glabrata uncharacterized LOC106062044 (LOC106062044), mRNA
evgTRINITY_DN7828_c0_g1_i1	0.78212	0	1433.72	3161.63	0.960903	10.5775	PREDICTED: uncharacterized protein LOC106051450 [Biomphalaria glabrata]	PREDICTED: uncharacterized protein LOC106051450	PREDICTED: Biomphalaria glabrata uncharacterized LOC106051450 (LOC106051450), mRNA
evglcl|G0WVJSS01A8NBG	5.47484	0	5538.89	9190.86	0	10.575			PREDICTED: Biomphalaria glabrata junction-mediating and -regulatory protein-like (LOC106053148), transcript variant X3, misc_RNA
evgTRINITY_DN82491_c3_g1_i1	0.78212	0	1493.01	2995.55	1.92181	10.5392	PREDICTED: arginine kinase-like [Biomphalaria glabrata]	arginine kinase	PREDICTED: Biomphalaria glabrata arginine kinase-like (LOC106050195), mRNA	F:catalytic activity
evglcl|G0WVJSS01CKLIY	0	0	1230.46	1642.32	0	10.5323	PREDICTED: uncharacterized protein LOC106051191, partial [Biomphalaria glabrata]	PREDICTED: uncharacterized protein LOC106051191, partial
evgTRINITY_DN14335_c0_g1_i1	6.25696	0	5498.96	9969.58	3.84361	10.4933	PREDICTED: uncharacterized protein LOC106066635 [Biomphalaria glabrata]	tax1-binding 1 isoform X1	PREDICTED: Biomphalaria glabrata uncharacterized LOC106066635 (LOC106066635), mRNA
evgTRINITY_DN94908_c0_g1_i1	0	1.71787	1483.33	4552.99	1.92181	10.4675	PREDICTED: allene oxide synthase-lipoxygenase protein-like [Biomphalaria glabrata]	allene oxide synthase-lipoxygenase -like	PREDICTED: Biomphalaria glabrata allene oxide synthase-lipoxygenase protein-like (LOC106071096), mRNA	F:oxidoreductase activity
evgTRINITY_GG_454Uninf_5140_c0_g22_i1	0	0	1012.68	1705.06	0	10.4596	PREDICTED: uncharacterized protein LOC106065413 isoform X2 [Biomphalaria glabrata]	PREDICTED: uncharacterized protein LOC106065413 isoform X2	PREDICTED: Biomphalaria glabrata uncharacterized LOC106065413 (LOC106065413), transcript variant X2, mRNA
evglcl|G0WVJSS02GPS6L	0	0	1062.29	1626.33	0	10.4407	PREDICTED: protein disulfide-isomerase A5-like isoform X1 [Biomphalaria glabrata]	disulfide-isomerase A5-like isoform X1
evgTRINITY_BU_DN77222_c1_g1_i1	3.12848	0	1991.48	6547.15	0.960903	10.4283	PREDICTED: uncharacterized protein LOC106068088 [Biomphalaria glabrata]		PREDICTED: Biomphalaria glabrata uncharacterized LOC106068088 (LOC106068088), mRNA
evgTRINITY_DN92466_c8_g2_i1	0.78212	0	1433.72	2686.77	0.960903	10.4125	PREDICTED: uncharacterized protein LOC106056215 isoform X1 [Biomphalaria glabrata]		PREDICTED: Biomphalaria glabrata uncharacterized LOC106056215 (LOC106056215), transcript variant X2, mRNA
evglcl|G0WVJSS02F31P2	0	0	958.235	1652.17	0	10.4025			PREDICTED: Biomphalaria glabrata junction-mediating and -regulatory protein-like (LOC106053148), transcript variant X3, misc_RNA
evglcl|G0WVJSS02INZEH	0	0	913.469	1662.01	0	10.3853	PREDICTED: endonuclease G, mitochondrial-like [Biomphalaria glabrata]	endonuclease mitochondrial-like	PREDICTED: Biomphalaria glabrata endonuclease G, mitochondrial-like (LOC106056746), mRNA
evgTRINITY_DN46768_c0_g1_i1	17.2066	1.71787	10716	26339.9	7.68722	10.3563
evgTRINITY_DN90222_c1_g2_i1	0	0	834.826	1630.02	3.84361	10.3267	PREDICTED: uncharacterized protein PB18E9.04c-like, partial [Biomphalaria glabrata]		PREDICTED: Biomphalaria glabrata uncharacterized protein PB18E9.04c-like (LOC106066669), partial mRNA
evgTRINITY_DN83409_c0_g1_i1	2.34636	0	1998.74	4279.88	3.84361	10.2382	PREDICTED: uncharacterized protein LOC106069376 [Biomphalaria glabrata]		PREDICTED: Biomphalaria glabrata uncharacterized LOC106069376 (LOC106069376), mRNA
evgTRINITY_DN48291_c0_g1_i1	1.56424	1.71787	3038.04	4792.88	1.92181	10.2193	PREDICTED: uncharacterized protein LOC106054248 [Biomphalaria glabrata]	serine threonine kinase	PREDICTED: Biomphalaria glabrata uncharacterized LOC106054248 (LOC106054248), mRNA
evgTRINITY_DN36797_c0_g1_i1	3.9106	0	3221.94	5638.03	0.960903	10.2183	PREDICTED: kelch-like protein 10 isoform X1 [Biomphalaria glabrata]	kelch 10	PREDICTED: Biomphalaria glabrata kelch-like protein 10 (LOC106072202), transcript variant X3, mRNA
evgTRINITY_DN89751_c0_g2_i1	3.12848	0	2338.72	5132.41	1.92181	10.2142
evgTRINITY_DN90912_c15_g1_i1	10.1676	0.858933	6914.54	13491.7	12.4917	10.1957	PREDICTED: uncharacterized protein LOC106061024 [Biomphalaria glabrata]		PREDICTED: Biomphalaria glabrata uncharacterized LOC106061024 (LOC106061024), mRNA
evgTRINITY_DN54991_c0_g1_i1	3.12848	0.858933	2673.86	6073.52	2.88271	10.1914	PREDICTED: uncharacterized protein LOC106078863 [Biomphalaria glabrata]	PREDICTED: uncharacterized protein LOC106078863	PREDICTED: Biomphalaria glabrata uncharacterized LOC106078863 (LOC106078863), mRNA
evglcl|G0WVJSS02GSGER	0	0	698.108	1536.53	0	10.1895	PREDICTED: uncharacterized protein LOC106067953 [Biomphalaria glabrata]	PREDICTED: uncharacterized protein LOC106067953
evglcl|G0WVJSS02GS3QW	0	0	918.309	1337.23	0	10.1858	PREDICTED: uncharacterized protein LOC106069276 [Biomphalaria glabrata]	PREDICTED: uncharacterized protein LOC106069276	PREDICTED: Biomphalaria glabrata uncharacterized LOC106069276 (LOC106069276), mRNA
evgTRINITY_DN79103_c1_g1_i1	2.34636	0.858933	2405.27	5041.38	4.80451	10.1832	PREDICTED: uncharacterized protein LOC106066671 isoform X2 [Biomphalaria glabrata]	PREDICTED: uncharacterized protein LOC106066671 isoform X2	PREDICTED: Biomphalaria glabrata uncharacterized LOC106066671 (LOC106066671), transcript variant X2, mRNA
evgTRINITY_DN85182_c0_g2_i2	0	0	689.639	1529.14	0	10.1796	PREDICTED: uncharacterized protein LOC106064216 [Biomphalaria glabrata]		PREDICTED: Biomphalaria glabrata uncharacterized LOC106064216 (LOC106064216), mRNA
evglcl|G0WVJSS02JEAQL	0	0	901.37	1338.46	0	10.1763			PREDICTED: Biomphalaria glabrata protein disulfide-isomerase A4-like (LOC106073096), mRNA
evgTRINITY_DN71640_c0_g2_i1	1.56424	0	1737.41	3033.69	0	10.1732	PREDICTED: uncharacterized protein LOC106075041 [Biomphalaria glabrata]	PREDICTED: uncharacterized protein LOC106075041	PREDICTED: Biomphalaria glabrata uncharacterized LOC106075041 (LOC106075041), mRNA
evgTRINITY_DN36003_c0_g1_i1	8.60332	1.71787	6708.86	12268.8	4.80451	10.1723	PREDICTED: uncharacterized protein LOC106078881 [Biomphalaria glabrata]	multiple epidermal growth factor-like domains 10 isoform X7	PREDICTED: Biomphalaria glabrata uncharacterized LOC106078881 (LOC106078881), transcript variant X2, mRNA
evgTRINITY_BU_DN78694_c0_g1_i1	0	0	915.889	1278.18	0	10.1448	PREDICTED: uncharacterized protein LOC106054992 [Biomphalaria glabrata]		PREDICTED: Biomphalaria glabrata uncharacterized LOC106054992 (LOC106054992), mRNA
evgTRINITY_DN105075_c0_g1_i1	0.78212	0	1244.98	2178.69	5.76542	10.1439	PREDICTED: uncharacterized protein LOC106066028 [Biomphalaria glabrata]	CUN109 bro ATP_GTP_A ORF2	PREDICTED: Biomphalaria glabrata uncharacterized LOC106066028 (LOC106066028), mRNA
evglcl|G0WVJSS01AHR1N	0	0	560.18	1583.27	0	10.1426			PREDICTED: Biomphalaria glabrata junction-mediating and -regulatory protein-like (LOC106053148), transcript variant X2, misc_RNA
evgTRINITY_DN69785_c0_g1_i1	0	0	637.613	1470.09	0	10.1075	PREDICTED: mesocentin-like [Biomphalaria glabrata]	phosphatase 1 regulatory subunit 37	PREDICTED: Biomphalaria glabrata mesocentin-like (LOC106080154), mRNA
evgTRINITY_DN93585_c0_g1_i1	57.8769	11.1661	45597.2	64283.1	60.5369	10.1063	PREDICTED: uncharacterized protein LOC106061295 [Biomphalaria glabrata]
evgTRINITY_DN100124_c0_g1_i1	0	0	809.418	1316.32	0	10.104	PREDICTED: uncharacterized protein LOC106053557 [Biomphalaria glabrata]	multidrug transporter	PREDICTED: Biomphalaria glabrata uncharacterized LOC106053557 (LOC106053557), mRNA
evgTRINITY_BU_DN81153_c0_g1_i1	17.2066	0	9264.15	19197.3	0	10.0943	PREDICTED: coiled-coil domain-containing protein 18-like isoform X1 [Biomphalaria glabrata]		PREDICTED: Biomphalaria glabrata coiled-coil domain-containing protein 18-like (LOC106066762), transcript variant X1, mRNA
evgTRINITY_DN104995_c0_g1_i1	43.7987	2.5768	27301.2	45395.8	36.5143	10.0762	PREDICTED: DNA-directed RNA polymerase II subunit RPB1-like [Biomphalaria glabrata]	DNA-directed RNA polymerase II subunit RPB1-like	PREDICTED: Biomphalaria glabrata DNA-directed RNA polymerase II subunit RPB1-like (LOC106057833), transcript variant X2, mRNA
evglcl|G0WVJSS01AI69Z	0	0	721.096	1336	0	10.062	PREDICTED: endonuclease G, mitochondrial-like [Biomphalaria glabrata]	endonuclease mitochondrial-like	PREDICTED: Biomphalaria glabrata endonuclease G, mitochondrial-like (LOC106050551), mRNA
evgTRINITY_DN91787_c5_g2_i1	7.8212	2.5768	5086.39	12436.1	5.76542	10.0619	PREDICTED: uncharacterized protein LOC106058308 [Biomphalaria glabrata]		PREDICTED: Biomphalaria glabrata uncharacterized LOC106058308 (LOC106058308), mRNA
evgTRINITY_DN90912_c0_g2_i1	20.3351	3.43573	10799.5	26323.9	7.68722	10.0495	PREDICTED: uncharacterized protein LOC106057546 [Biomphalaria glabrata]		PREDICTED: Biomphalaria glabrata uncharacterized LOC106057546 (LOC106057546), mRNA
evglcl|G0WVJSS01DXOO8	0	0	656.972	1348.3	5.76542	10.0328			PREDICTED: Biomphalaria glabrata protein disulfide-isomerase A4-like (LOC106073096), mRNA
evgTRINITY_DN83078_c1_g1_i1	3.12848	0	2630.31	4028.92	0.960903	10.0328	PREDICTED: uncharacterized protein LOC106069276 [Biomphalaria glabrata]	PREDICTED: uncharacterized protein LOC106069276	PREDICTED: Biomphalaria glabrata uncharacterized LOC106069276 (LOC106069276), mRNA
evgTRINITY_DN12484_c0_g1_i1	2.34636	0	1751.92	3638.95	0.960903	10.0163	PREDICTED: uncharacterized protein LOC106060352 [Biomphalaria glabrata]	PREDICTED: uncharacterized protein LOC106060352	PREDICTED: Biomphalaria glabrata uncharacterized LOC106060352 (LOC106060352), mRNA
evgTRINITY_DN12441_c0_g1_i1	10.1676	1.71787	6862.51	12265.1	8.64812	10.0017	PREDICTED: uncharacterized protein LOC106067328 [Biomphalaria glabrata]	PREDICTED: uncharacterized protein LOC106067328	PREDICTED: Biomphalaria glabrata uncharacterized LOC106067328 (LOC106067328), transcript variant X3, mRNA
evgTRINITY_DN93747_c0_g1_i1	2.34636	0	2234.67	3148.09	5.76542	9.99992	PREDICTED: uncharacterized protein LOC106079789 isoform X1 [Biomphalaria glabrata]		PREDICTED: Biomphalaria glabrata uncharacterized LOC106079789 (LOC106079789), transcript variant X1, mRNA
evgTRINITY_DN71402_c0_g1_i1	3.12848	0	2174.18	4284.8	2.88271	9.99922
evglcl|G0WVJSS02IPFTY	1.56424	0	1597.06	2608.03	3.84361	9.98944	PREDICTED: endonuclease G, mitochondrial-like [Biomphalaria glabrata]	endonuclease mitochondrial-like	PREDICTED: Biomphalaria glabrata endonuclease G, mitochondrial-like (LOC106056746), mRNA
evgTRINITY_GG_454Uninf_644_c1_g14_i1	0	0	721.096	1211.75	15.3744	9.97631	PREDICTED: synaptojanin-2-binding protein-like [Biomphalaria glabrata]	synaptojanin-2-binding -like; synaptojanin-2-binding protein	PREDICTED: Biomphalaria glabrata synaptojanin-2-binding protein-like (LOC106055356), mRNA	C:integral component of membrane
evgTRINITY_DN50362_c0_g1_i1	10.1676	0	5071.87	11166.6	4.80451	9.97524	PREDICTED: uncharacterized protein LOC106056349 [Biomphalaria glabrata]	PREDICTED: uncharacterized protein LOC106056349	PREDICTED: Biomphalaria glabrata uncharacterized LOC106056349 (LOC106056349), mRNA
evglcl|G0WVJSS02I4G4I	0	0	742.874	1200.68	0	9.9746	PREDICTED: synaptojanin-2-binding protein-like [Biomphalaria glabrata]	synaptojanin-2-binding -like; synaptojanin-2-binding protein	PREDICTED: Biomphalaria glabrata synaptojanin-2-binding protein-like (LOC106055356), mRNA	P:macromolecule metabolic process; P:regulation of localization; P:positive regulation of cellular process; P:negative regulation of multicellular organismal process; C:integral component of membrane; P:cell surface receptor signaling pathway; P:negative regulation of cellular process; P:transport; P:regulation of signal transduction
evglcl|G0WVJSS02G49R2	6.25696	0	4189.86	6624.65	6.72632	9.97201	PREDICTED: junction-mediating and -regulatory protein-like [Biomphalaria glabrata]	junction-mediating and -regulatory -like	PREDICTED: Biomphalaria glabrata junction-mediating and -regulatory protein-like (LOC106053148), transcript variant X2, misc_RNA
evglcl|G0WVJSS01CO4K6	0	0	1029.62	918.963	0	9.96978			PREDICTED: Biomphalaria glabrata junction-mediating and -regulatory protein-like (LOC106053148), transcript variant X3, misc_RNA
evgTRINITY_DN25846_c0_g1_i1	0	0	722.306	1198.22	0	9.95838	PREDICTED: uncharacterized protein LOC106059826 [Biomphalaria glabrata]	PREDICTED: uncharacterized protein LOC106059826	PREDICTED: Biomphalaria glabrata uncharacterized LOC106059826 (LOC106059826), mRNA
evgTRINITY_BU_DN77222_c0_g3_i1	1.56424	0	1380.49	2707.68	0	9.95549	PREDICTED: uncharacterized protein LOC106068088 [Biomphalaria glabrata]		PREDICTED: Biomphalaria glabrata uncharacterized LOC106068088 (LOC106068088), mRNA
evgTRINITY_DN97159_c0_g1_i1	3.9106	0.858933	2927.94	5615.89	2.88271	9.95259	PREDICTED: uncharacterized protein LOC106075208 [Biomphalaria glabrata]	Fibroblast growth factor receptor 3	PREDICTED: Biomphalaria glabrata uncharacterized LOC106075208 (LOC106075208), mRNA
evglcl|G0WVJSS01C11W5	0	0	658.182	1221.59	0	9.93206			PREDICTED: Biomphalaria glabrata keratin-associated protein 9-2-like (LOC106071252), mRNA
evglcl|G0WVJSS02HL730	0	0	891.691	1002.62	0	9.92898			PREDICTED: Biomphalaria glabrata junction-mediating and -regulatory protein-like (LOC106053148), transcript variant X2, misc_RNA
evglcl|G0WVJSS02IR08H	3.12848	0	2417.37	3736.13	2.88271	9.91952			PREDICTED: Biomphalaria glabrata junction-mediating and -regulatory protein-like (LOC106053148), transcript variant X3, misc_RNA
evglcl|G0WVJSS02HPOHI	0	0	750.133	1113.34	3.84361	9.91318	PREDICTED: endonuclease G, mitochondrial-like [Biomphalaria glabrata]	endonuclease mitochondrial-like; endonuclease partial	PREDICTED: Biomphalaria glabrata endonuclease G, mitochondrial-like (LOC106056746), mRNA	P:single-organism process
evgTRINITY_DN46443_c0_g1_i1	0	0.858933	1019.94	1960.95	1.92181	9.89649	PREDICTED: uncharacterized protein LOC106078131 [Biomphalaria glabrata]	mucin-5AC-like isoform X1	PREDICTED: Biomphalaria glabrata uncharacterized LOC106078131 (LOC106078131), mRNA
evglcl|G0WVJSS02JWNT2	0	0	740.454	1094.88	0	9.889
evglcl|G0WVJSS01B6IEI	2.34636	0	1826.94	3111.19	0	9.88083			PREDICTED: Biomphalaria glabrata junction-mediating and -regulatory protein-like (LOC106053148), transcript variant X2, misc_RNA
evgTRINITY_DN88533_c5_g1_i1	0	0	496.056	1296.64	0	9.88069	PREDICTED: uncharacterized protein LOC106065070, partial [Biomphalaria glabrata]		PREDICTED: Biomphalaria glabrata uncharacterized LOC106065070 (LOC106065070), partial mRNA
evglcl|G0WVJSS01BFQUP	7.03908	0	4578.23	6549.61	4.80451	9.86897
evglcl|G0WVJSS02ISX3V	0	0	827.567	984.164	0	9.86538	PREDICTED: uncharacterized protein LOC106067953 [Biomphalaria glabrata]	PREDICTED: uncharacterized protein LOC106067953
evgTRINITY_DN99855_c0_g1_i1	0.78212	0.858933	1318.78	2616.65	2.88271	9.86456	PREDICTED: uncharacterized protein LOC106072254 [Biomphalaria glabrata]	E3 ubiquitin- ligase MARCH2-like	PREDICTED: Biomphalaria glabrata uncharacterized LOC106072254 (LOC106072254), mRNA
evgTRINITY_BU_DN45408_c0_g1_i1	1.56424	0	1317.57	2517	0	9.86192	PREDICTED: uncharacterized protein LOC106068305 [Biomphalaria glabrata]	PREDICTED: uncharacterized protein LOC106068305	PREDICTED: Biomphalaria glabrata uncharacterized LOC106068305 (LOC106068305), mRNA
evgTRINITY_GG_22150_c10_g1_i1	0	0	636.404	1126.87	0	9.8378	PREDICTED: serine/threonine-protein kinase DCLK1-like [Biomphalaria glabrata]	serine threonine- kinase DCLK1-like; serine threonine-protein kinase dclk1 isoform x1	PREDICTED: Biomphalaria glabrata serine/threonine-protein kinase DCLK1-like (LOC106051197), mRNA	P:neuron projection morphogenesis; P:cell morphogenesis involved in neuron differentiation; F:transferase activity
evgTRINITY_DN99640_c0_g1_i1	54.7484	12.0251	34560.6	53345.4	42.2797	9.8343	PREDICTED: endonuclease G, mitochondrial-like [Biomphalaria glabrata]	endonuclease mitochondrial	PREDICTED: Biomphalaria glabrata endonuclease G, mitochondrial-like (LOC106056746), mRNA	P:in utero embryonic development; P:apoptotic DNA fragmentation; P:positive regulation of apoptotic process; C:mitochondrion; P:response to antibiotic; F:hydrolase activity; P:response to tumor necrosis factor
evgTRINITY_BU_DN78724_c3_g1_i1	0	0	597.687	1144.09	0	9.8235	PREDICTED: uncharacterized protein LOC106060174 [Biomphalaria glabrata]	PREDICTED: uncharacterized protein LOC106060174	PREDICTED: Biomphalaria glabrata uncharacterized LOC106060174 (LOC106060174), mRNA
evglcl|G0WVJSS02HMDXT	0	0	583.168	1155.16	0.960903	9.82279	PREDICTED: tubulin beta chain-like [Biomphalaria glabrata]	tubulin beta chain-like; tubulin beta-2c chain	PREDICTED: Biomphalaria glabrata tubulin beta chain-like (LOC106068783), mRNA	C:myelin sheath; P:metabolic process; F:MHC class I protein binding; F:structural constituent of cytoskeleton; F:unfolded protein binding; P:natural killer cell mediated cytotoxicity; C:microtubule; P:microtubule-based process; F:GTP binding; C:nucleus; P:G2/M transition of mitotic cell cycle; C:extracellular exosome; P:movement of cell or subcellular component; F:double-stranded RNA binding; F:G…
evgTRINITY_DN47008_c0_g1_i1	1.56424	1.71787	1949.14	3894.83	2.88271	9.80711	PREDICTED: uncharacterized protein LOC106060882 [Biomphalaria glabrata]	PREDICTED: uncharacterized protein LOC106060882	PREDICTED: Biomphalaria glabrata uncharacterized LOC106060882 (LOC106060882), mRNA
evglcl|G0WVJSS01C0ZGI	0	0	837.246	901.74	0	9.80529	PREDICTED: protein boule-like [Aplysia californica]	PREDICTED: protein boule-like	PREDICTED: Biomphalaria glabrata protein boule-like (LOC106076984), partial mRNA	F:nucleic acid binding; F:nucleotide binding
evglcl|G0WVJSS02G7J8S	0	0	188.743	1449.18	0	9.80299			PREDICTED: Biomphalaria glabrata junction-mediating and -regulatory protein-like (LOC106053148), transcript variant X2, misc_RNA
evgTRINITY_DN29793_c0_g1_i1	3.9106	1.71787	3299.38	5480.56	6.72632	9.79739	PREDICTED: uncharacterized protein LOC106071846 [Biomphalaria glabrata]	DNA starvation stationary phase protection	PREDICTED: Biomphalaria glabrata uncharacterized LOC106071846 (LOC106071846), mRNA
evgTRINITY_GG_454Uninf_10315_c11_g3_i1	0	0	629.144	1082.58	0	9.79386	PREDICTED: uncharacterized protein LOC106078881 [Biomphalaria glabrata]	PREDICTED: uncharacterized protein LOC106078881	PREDICTED: Biomphalaria glabrata uncharacterized LOC106078881 (LOC106078881), transcript variant X2, mRNA
evglcl|HJ4YRIA01EM6C5	0	0	423.462	0	1250.13	9.79302
evgTRINITY_DN67066_c0_g1_i1	0	0	653.342	1055.52	0.960903	9.78961	PREDICTED: pyruvate kinase PKM-like [Aplysia californica]	pyruvate kinase PKM-like; pyruvate kinase pkm-like	PREDICTED: Biomphalaria glabrata pyruvate kinase-like (LOC106058165), partial mRNA	F:metal ion binding; F:transferase activity, transferring phosphorus-containing groups; P:phosphorylation
evgTRINITY_DN87447_c2_g1_i1	0.78212	0	884.432	1722.29	0.960903	9.75398	PREDICTED: uncharacterized protein LOC106063597 [Biomphalaria glabrata]		PREDICTED: Biomphalaria glabrata uncharacterized LOC106063597 (LOC106063597), mRNA
evgTRINITY_GG_14834_c35_g1_i1	1.56424	0	1160.29	2363.22	1.92181	9.74343	PREDICTED: uncharacterized protein LOC106078624 [Biomphalaria glabrata]	PREDICTED: uncharacterized protein LOC106078624	PREDICTED: Biomphalaria glabrata uncharacterized LOC106078624 (LOC106078624), mRNA
evglcl|G0WVJSS02GAPKO	0	0	673.91	981.703	0	9.73995
evglcl|G0WVJSS02GVGOB	0	0	765.862	891.899	0	9.73704			PREDICTED: Biomphalaria glabrata junction-mediating and -regulatory protein-like (LOC106053148), transcript variant X3, misc_RNA
evgTRINITY_DN102550_c0_g1_i1	1.56424	0	1200.21	2295.56	1.92181	9.72912	PREDICTED: uncharacterized protein LOC106060883 [Biomphalaria glabrata]	PREDICTED: uncharacterized protein LOC106060883	PREDICTED: Biomphalaria glabrata uncharacterized LOC106060883 (LOC106060883), mRNA
evgTRINITY_DN99787_c0_g1_i1	21.1172	3.43573	11560.5	19421.2	11.5308	9.72711	PREDICTED: polyadenylate-binding protein 3-like [Biomphalaria glabrata]	polyadenylate-binding 4 isoform X1; polyadenylate-binding protein 4 isoform x1	PREDICTED: Biomphalaria glabrata polyadenylate-binding protein 3-like (LOC106064165), mRNA	P:RNA splicing; C:cytoplasmic stress granule; F:protein C-terminus binding; F:poly(A) binding; P:positive regulation of nitrogen compound metabolic process; P:regulation of mRNA stability; F:poly(U) RNA binding; P:nuclear-transcribed mRNA poly(A) tail shortening; P:translation; F:poly(A) RNA binding; C:extracellular exosome; C:focal adhesion; C:catalytic step 2 spliceosome; P:positive regulation …
evgTRINITY_DN76410_c0_g2_i1	2.34636	0	1237.72	3132.1	0	9.72332	PREDICTED: uncharacterized protein LOC106064575 [Biomphalaria glabrata]	PREDICTED: uncharacterized protein LOC106064575	PREDICTED: Biomphalaria glabrata uncharacterized LOC106064575 (LOC106064575), mRNA
evgTRINITY_DN102562_c0_g1_i1	7.03908	0.858933	3978.13	7042.92	8.64812	9.7226	PREDICTED: mitogen-activated protein kinase-binding protein 1-like [Biomphalaria glabrata]	mitogen-activated kinase-binding 1-like	PREDICTED: Biomphalaria glabrata mitogen-activated protein kinase-binding protein 1-like (LOC106079897), mRNA
evglcl|G0WVJSS01D6OLG	0	0	682.379	936.186	0	9.70567	PREDICTED: uncharacterized protein LOC106063323 [Biomphalaria glabrata]	PREDICTED: uncharacterized protein LOC106063323	PREDICTED: Biomphalaria glabrata uncharacterized LOC106063323 (LOC106063323), mRNA
evgTRINITY_DN1828_c0_g1_i1	3.12848	1.71787	2877.12	4421.36	0.960903	9.69838	PREDICTED: uncharacterized protein LOC106060042 [Biomphalaria glabrata]	spindle and centriole-associated 1 isoform X1	PREDICTED: Biomphalaria glabrata uncharacterized LOC106060042 (LOC106060042), mRNA
evglcl|G0WVJSS02G8VK2	0	0	632.774	964.481	0	9.68963
evgTRINITY_DN68938_c2_g1_i1	0	2.5768	1607.95	2942.65	12.4917	9.68192	PREDICTED: nucleoplasmin-like protein ANO39 [Biomphalaria glabrata]	nucleoplasmin ANO39; nucleoplasmin-like protein ano39	PREDICTED: Biomphalaria glabrata nucleoplasmin-like protein ANO39 (LOC106069738), mRNA	F:DNA binding; P:oocyte maturation; F:RNA binding; C:nucleoplasm
evglcl|G0WVJSS02HXC9F	7.8212	5.1536	7108.12	9424.6	7.68722	9.66755			PREDICTED: Biomphalaria glabrata protein disulfide-isomerase A4-like (LOC106073096), mRNA
evgTRINITY_GG_454Uninf_2005_c0_g7_i1	0	0	595.267	971.862	2.88271	9.66648	PREDICTED: E3 SUMO-protein ligase PIAS2-like isoform X2 [Biomphalaria glabrata]	E3 SUMO- ligase PIAS2-like isoform X2	PREDICTED: Biomphalaria glabrata E3 SUMO-protein ligase PIAS2-like (LOC106074224), transcript variant X2, mRNA
evglcl|G0WVJSS01ANDHJ	6.25696	2.5768	4754.88	6962.96	11.5308	9.66561
evglcl|G0WVJSS01BKF9B	3.9106	0.858933	2792.43	4231.9	5.76542	9.66135
evgTRINITY_DN71715_c0_g1_i1	0	0	595.267	962.02	0.960903	9.65576	PREDICTED: uncharacterized protein LOC106054630 isoform X1 [Biomphalaria glabrata]	PREDICTED: uncharacterized protein LOC106054630 isoform X1	PREDICTED: Biomphalaria glabrata uncharacterized LOC106054630 (LOC106054630), transcript variant X1, mRNA
evglcl|G0WVJSS01END67	2.34636	0	1551.08	2669.54	3.84361	9.65572			PREDICTED: Biomphalaria glabrata junction-mediating and -regulatory protein-like (LOC106053148), transcript variant X3, misc_RNA
evgTRINITY_DN23311_c0_g1_i1	0	0	590.428	963.25	0	9.65213	PREDICTED: leucine-rich repeat-containing protein 1-like [Crassostrea gigas]	leucine-rich repeat soc-2-like	PREDICTED: Biomphalaria glabrata plant intracellular Ras-group-related LRR protein 5-like (LOC106059854), mRNA
evglcl|G0WVJSS02J2VGK	0.78212	0	879.592	1531.61	0	9.6363	hypothetical protein N309_00062, partial [Tinamus guttatus]	hypothetical protein N309_00062, partial	PREDICTED: Biomphalaria glabrata tubulin alpha chain-like (LOC106062771), mRNA
evglcl|G0WVJSS01EMJ9Y	0	0	493.636	1014.92	0	9.61958			PREDICTED: Biomphalaria glabrata uncharacterized LOC106073268 (LOC106073268), mRNA
evgTRINITY_DN95024_c0_g1_i1	0	0	660.601	843.921	0	9.59871	PREDICTED: thioredoxin domain-containing protein 12-like [Biomphalaria glabrata]	thioredoxin domain-containing 12	PREDICTED: Biomphalaria glabrata thioredoxin domain-containing protein 12-like (LOC106069446), mRNA
evglcl|G0WVJSS02G0YOY	0	0	563.81	930.035	0	9.59592	PREDICTED: uncharacterized protein LOC106067953 [Biomphalaria glabrata]	PREDICTED: uncharacterized protein LOC106067953
evgTRINITY_DN92345_c20_g1_i1	3.12848	0	1801.53	3095.2	0.960903	9.59359	PREDICTED: uncharacterized protein LOC106071902 [Biomphalaria glabrata]		PREDICTED: Biomphalaria glabrata uncharacterized LOC106071902 (LOC106071902), mRNA
evgTRINITY_DN14335_c0_g1_i1utrorf	7.03908	0	3484.49	5645.41	8.64812	9.58806	PREDICTED: uncharacterized protein LOC106075622 isoform X2 [Biomphalaria glabrata]	PREDICTED: uncharacterized protein LOC106075622 isoform X2	PREDICTED: Biomphalaria glabrata uncharacterized LOC106075622 (LOC106075622), transcript variant X3, mRNA
evglcl|G0WVJSS02IHH0E	0	0	579.539	905.431	0	9.58537	PREDICTED: zinc finger protein 474-like [Biomphalaria glabrata]	zinc finger 474-like	PREDICTED: Biomphalaria glabrata zinc finger protein 474-like (LOC106055959), mRNA
evgTRINITY_DN12113_c0_g2_i1	0	0.858933	905	1499.62	0	9.57979	PREDICTED: uncharacterized protein LOC106051385 isoform X2 [Biomphalaria glabrata]	rho-associated kinase 1 isoform X1	PREDICTED: Biomphalaria glabrata uncharacterized LOC106051385 (LOC106051385), transcript variant X1, mRNA
evgTRINITY_GG_12835_c0_g2_i1	0	0	499.686	965.711	0.960903	9.57551		ubiquitin carboxyl-terminal hydrolase 8
evgTRINITY_BU_DN81773_c0_g1_i1	0	30.9216	12561.1	21885.3	204.672	9.57029	PREDICTED: rho GTPase-activating protein 18-like [Biomphalaria glabrata]	rho GTPase-activating 18 isoform X3; rho gtpase-activating protein 18 isoform x3	PREDICTED: Biomphalaria glabrata rho GTPase-activating protein 18-like (LOC106052445), mRNA	P:regulation of cellular process; P:single-organism cellular process
evgTRINITY_DN85615_c0_g1_i1	0	0.858933	860.234	1516.84	9.60903	9.56981	PREDICTED: uncharacterized protein LOC106056303 [Biomphalaria glabrata]		PREDICTED: Biomphalaria glabrata uncharacterized LOC106056303 (LOC106056303), transcript variant X3, mRNA
evgTRINITY_DN102266_c0_g1_i1	88.3796	15.4608	43054	69427.8	43.2406	9.56472	PREDICTED: endonuclease G, mitochondrial-like [Aplysia californica]	endonuclease mitochondrial-like	PREDICTED: Biomphalaria glabrata endonuclease G, mitochondrial-like (LOC106050551), mRNA	F:catalytic activity
evgTRINITY_DN91787_c13_g1_i1	0	0.858933	557.761	1760.42	0	9.55888	PREDICTED: uncharacterized protein LOC106058308 [Biomphalaria glabrata]		PREDICTED: Biomphalaria glabrata uncharacterized LOC106058308 (LOC106058308), mRNA
evgTRINITY_DN82857_c0_g1_i1	2.34636	0	1532.93	2408.74	2.88271	9.55351	PREDICTED: uncharacterized protein LOC106058409 [Biomphalaria glabrata]	F-box only 39	PREDICTED: Biomphalaria glabrata uncharacterized LOC106058409 (LOC106058409), mRNA
evgTRINITY_GG_454Uninf_4801_c1_g6_i1	0	0	613.416	837.77	5.76542	9.55228	PREDICTED: thioredoxin domain-containing protein 12-like isoform X1 [Biomphalaria glabrata]	thioredoxin domain-containing 12; thioredoxin domain-containing protein 12	PREDICTED: Biomphalaria glabrata thioredoxin domain-containing protein 12-like (LOC106064350), transcript variant X1, mRNA	C:cell; P:regulation of cellular process; P:single-organism cellular process
evglcl|G0WVJSS02G1ES2	0	0	543.242	899.28	0	9.54565
evgTRINITY_DN65703_c1_g1_i1	1.56424	0	1146.98	1922.81	0.960903	9.53592	PREDICTED: uncharacterized protein LOC106051018 [Biomphalaria glabrata]	epidermal differentiation	PREDICTED: Biomphalaria glabrata uncharacterized LOC106051018 (LOC106051018), mRNA
evglcl|G0WVJSS02HNPDM	0	0	534.773	890.668	0	9.52871	PREDICTED: endonuclease G, mitochondrial-like [Biomphalaria glabrata]	endonuclease mitochondrial-like	PREDICTED: Biomphalaria glabrata endonuclease G, mitochondrial-like (LOC106056746), mRNA	P:cellular process; F:hydrolase activity
evgTRINITY_DN89269_c1_g2_i1	3.12848	1.71787	2229.83	4220.83	0.960903	9.52845	PREDICTED: serine-rich adhesin for platelets-like [Biomphalaria glabrata]		PREDICTED: Biomphalaria glabrata serine-rich adhesin for platelets-like (LOC106057834), mRNA
evgTRINITY_DN84506_c1_g2_i1	0	0	529.933	889.438	0.960903	9.52355	PREDICTED: uncharacterized protein LOC105317471 isoform X3 [Crassostrea gigas]
evgTRINITY_GG_24663_c16_g1_i1	0.78212	0	867.493	1355.69	2.88271	9.5165	PREDICTED: uncharacterized protein LOC106069987 [Biomphalaria glabrata]	Pyrazinamidase nicotinamidase	PREDICTED: Biomphalaria glabrata uncharacterized LOC106069987 (LOC106069987), mRNA
evglcl|G0WVJSS02JYLA3	0	0	517.834	890.668	0	9.51274	hypothetical protein ALC60_14620, partial [Trachymyrmex zeteki]	hypothetical protein N309_00062, partial	PREDICTED: Biomphalaria glabrata tubulin alpha chain-like (LOC106062771), mRNA
evgTRINITY_DN85906_c0_g1_i1	46.1451	7.7304	20998.9	35651.3	13.4526	9.50634	PREDICTED: tubulin alpha chain-like [Aplysia californica]		PREDICTED: Biomphalaria glabrata tubulin alpha chain-like (LOC106062771), mRNA
evglcl|G0WVJSS01B00Y0	8.60332	0	4162.03	5988.64	5.76542	9.4905
evglcl|G0WVJSS02JF2WG	0	0.858933	969.124	1296.64	0.960903	9.48781		competence
evglcl|G0WVJSS01DD51R	0	0	517.834	866.064	0	9.48623	PREDICTED: protein disulfide-isomerase A5-like isoform X2 [Biomphalaria glabrata]	disulfide-isomerase A5-like isoform X2	PREDICTED: Biomphalaria glabrata protein disulfide-isomerase A5-like (LOC106055466), transcript variant X2, mRNA
evgTRINITY_DN51910_c0_g1_i1	0	0	451.29	921.423	2.88271	9.48537	PREDICTED: protein kinase C-like 2 isoform X1 [Biomphalaria glabrata]	RAC serine threonine- kinase; rac serine threonine-protein kinase	PREDICTED: Biomphalaria glabrata protein kinase C-like 2 (LOC106079139), transcript variant X1, mRNA	P:peptidyl-amino acid modification; P:signal transduction; C:neuron part; P:serine family amino acid metabolic process; P:protein phosphorylation; C:intracellular; F:protein kinase C activity
evgTRINITY_DN17349_c0_g1_i1	22.6815	10.3072	11951.3	22549.7	21.1399	9.48093	PREDICTED: tubulin beta chain-like [Biomphalaria glabrata]	tubulin beta-1 chain	PREDICTED: Biomphalaria glabrata tubulin beta chain-like (LOC106068783), mRNA	F:GTP binding; C:nucleus; P:neuron migration; F:protein binding; C:cytoplasm; F:GTPase activity; P:metabolic process; F:structural constituent of cytoskeleton; C:microtubule; P:microtubule-based process
evglcl|G0WVJSS01C5SEB	0	0	566.23	813.165	0	9.47639	PREDICTED: junction-mediating and -regulatory protein-like [Biomphalaria glabrata]	junction-mediating and -regulatory -like	PREDICTED: Biomphalaria glabrata junction-mediating and -regulatory protein-like (LOC106053148), transcript variant X2, misc_RNA
evgTRINITY_DN102348_c0_g1_i1	0	0	474.278	889.438	0.960903	9.47053	PREDICTED: uncharacterized protein LOC106064449, partial [Biomphalaria glabrata]	c-binding -like	PREDICTED: Biomphalaria glabrata uncharacterized LOC106058235 (LOC106058235), partial mRNA
evglcl|HJ4YRIA01BOWZQ	5.47484	0	1505.11	49.2082	5099.51	9.46756
evglcl|G0WVJSS01B0VVX	0	0	574.699	797.173	0	9.46755	PREDICTED: thioredoxin domain-containing protein 12-like isoform X2 [Biomphalaria glabrata]	thioredoxin domain-containing 12-like isoform X2; thioredoxin domain-containing protein 12-like isoform x2	PREDICTED: Biomphalaria glabrata thioredoxin domain-containing protein 12-like (LOC106064350), transcript variant X2, mRNA	C:cell; P:regulation of cellular process; P:single-organism cellular process
evgTRINITY_DN67332_c0_g1_i1	0.78212	0	784.01	1354.46	0	9.46289	PREDICTED: cylicin-1-like [Biomphalaria glabrata]	PREDICTED: cylicin-1-like	PREDICTED: Biomphalaria glabrata cylicin-1-like (LOC106062463), transcript variant X2, mRNA
evgTRINITY_DN97172_c0_g1_i1	0	0	458.549	891.899	0	9.45736	PREDICTED: serine/arginine repetitive matrix protein 1-like [Biomphalaria glabrata]	serine arginine repetitive matrix 1-like	PREDICTED: Biomphalaria glabrata serine/arginine repetitive matrix protein 1-like (LOC106061477), mRNA
evgTRINITY_DN12667_c0_g1_i1	0	0.858933	848.135	1355.69	0	9.45271	PREDICTED: uncharacterized protein LOC106061025 [Biomphalaria glabrata]	intercellular adhesion molecule 5	PREDICTED: Biomphalaria glabrata uncharacterized LOC106061025 (LOC106061025), mRNA
evglcl|G0WVJSS01BOMB4	0	0	458.549	883.287	0	9.44769	PREDICTED: protein disulfide-isomerase A5-like isoform X1 [Biomphalaria glabrata]	disulfide-isomerase A5-like isoform X1
evgTRINITY_DN47756_c1_g1_i1	2.34636	0	1522.05	2149.17	0	9.44689	PREDICTED: uncharacterized protein LOC106078128 [Biomphalaria glabrata]	CD166 antigen-like	PREDICTED: Biomphalaria glabrata uncharacterized LOC106078128 (LOC106078128), mRNA
evgTRINITY_DN91751_c14_g1_i1	3.9106	0	1944.3	3241.59	2.88271	9.44421	PREDICTED: uncharacterized protein LOC106076631 [Biomphalaria glabrata]		PREDICTED: Biomphalaria glabrata uncharacterized LOC106076631 (LOC106076631), mRNA
evgTRINITY_DN105199_c0_g1_i1	7.03908	0	2888.01	5334.17	4.80451	9.44187	PREDICTED: E3 ubiquitin-protein ligase RNF4-like [Biomphalaria glabrata]	E3 ubiquitin- ligase RNF4-like; e3 ubiquitin-protein ligase rnf4-like	PREDICTED: Biomphalaria glabrata E3 ubiquitin-protein ligase RNF4-like (LOC106078722), mRNA	C:transcription factor complex; P:proteasome-mediated ubiquitin-dependent protein catabolic process; F:ubiquitin protein ligase activity; F:metal ion binding; F:SUMO polymer binding; P:negative regulation of protein sumoylation; F:transcription factor binding; C:SUMO-targeted ubiquitin ligase complex; P:positive regulation of transcription from RNA polymerase II promoter; P:protein ubiquitination
evgTRINITY_DN67766_c0_g1_i1	0.78212	0	771.912	1333.54	0	9.44045	PREDICTED: uncharacterized protein LOC106050231 [Biomphalaria glabrata]	interferon-induced helicase C domain-containing 1-like	PREDICTED: Biomphalaria glabrata uncharacterized LOC106050231 (LOC106050231), mRNA
evglcl|G0WVJSS01A5OJJ	2.34636	0	1508.74	2139.33	1.92181	9.43842		histidine kinase	PREDICTED: Biomphalaria glabrata junction-mediating and -regulatory protein-like (LOC106053148), transcript variant X2, misc_RNA
evgTRINITY_DN85906_c1_g1_i1	17.9888	3.43573	7201.28	14950.7	5.76542	9.43783	PREDICTED: tubulin alpha-1 chain-like [Biomphalaria glabrata]		PREDICTED: Biomphalaria glabrata tubulin alpha-1 chain-like (LOC106059833), mRNA
evgTRINITY_DN90579_c14_g1_i1	0	0	496.056	837.77	0	9.43348	PREDICTED: uncharacterized protein LOC106057593 [Biomphalaria glabrata]		PREDICTED: Biomphalaria glabrata uncharacterized LOC106057593 (LOC106057593), mRNA
evglcl|G0WVJSS01DRHXF	0.78212	0	700.528	1376.6	1.92181	9.42746	PREDICTED: uncharacterized protein LOC106055544 [Biomphalaria glabrata]	PREDICTED: uncharacterized protein LOC106055544	PREDICTED: Biomphalaria glabrata uncharacterized LOC106055544 (LOC106055544), mRNA
evgTRINITY_DN87447_c7_g1_i1	1.56424	0	1028.41	1814.55	0	9.42693	PREDICTED: uncharacterized protein LOC106057933, partial [Biomphalaria glabrata]		PREDICTED: Biomphalaria glabrata uncharacterized LOC106057933 (LOC106057933), partial mRNA
evgTRINITY_DN744_c0_g1_i1	17.2066	7.7304	10950.7	14666.5	46.1233	9.42592	PREDICTED: thioredoxin domain-containing protein 12-like isoform X2 [Biomphalaria glabrata]	thioredoxin domain-containing 12-like isoform X2; thioredoxin domain-containing protein 12	PREDICTED: Biomphalaria glabrata thioredoxin domain-containing protein 12-like (LOC106064350), transcript variant X2, mRNA	C:cell; P:single-organism process
evgTRINITY_DN91411_c9_g3_i4	0	0	459.759	862.374	0	9.42517	PREDICTED: uncharacterized protein LOC106050447 [Biomphalaria glabrata]		PREDICTED: Biomphalaria glabrata uncharacterized LOC106050447 (LOC106050447), mRNA
evglcl|G0WVJSS01C8VUQ	0	0	561.39	755.346	3.84361	9.41067	PREDICTED: endonuclease G, mitochondrial-like [Biomphalaria glabrata]	endonuclease mitochondrial-like	PREDICTED: Biomphalaria glabrata endonuclease G, mitochondrial-like (LOC106056746), mRNA	P:single-organism process
evgTRINITY_DN89611_c13_g1_i1utrorf	4.69272	2.5768	2913.42	5324.33	0	9.40453	PREDICTED: testis-specific serine/threonine-protein kinase 3-like [Biomphalaria glabrata]		PREDICTED: Biomphalaria glabrata testis-specific serine/threonine-protein kinase 3-like (LOC106057116), transcript variant X2, mRNA
evglcl|G0WVJSS01DW1C7	0	0	158.496	1085.04	0	9.40143	PREDICTED: thioredoxin domain-containing protein 12-like isoform X2 [Biomphalaria glabrata]	thioredoxin domain-containing 12-like isoform X2	PREDICTED: Biomphalaria glabrata thioredoxin domain-containing protein 12-like (LOC106064349), transcript variant X2, mRNA
evgTRINITY_DN48099_c0_g1_i1	0	0	479.118	818.086	0	9.39378	PREDICTED: uncharacterized protein LOC106057927, partial [Biomphalaria glabrata]	von Willebrand factor type EGF and pentraxin domain-containing 1	PREDICTED: Biomphalaria glabrata uncharacterized LOC106058262 (LOC106058262), transcript variant X2, mRNA
evglcl|G0WVJSS02FIZDS	3.12848	0	1727.73	2509.62	0	9.3789			PREDICTED: Biomphalaria glabrata endonuclease G, mitochondrial-like (LOC106050551), mRNA
evgTRINITY_GG_454Uninf_5674_c0_g2_i2	0	0	515.414	772.569	0	9.37883	PREDICTED: MICOS complex subunit Mic19-like isoform X1 [Biomphalaria glabrata]	MICOS complex subunit Mic19-like; micos complex subunit mic19-like	PREDICTED: Biomphalaria glabrata MICOS complex subunit Mic19-like (LOC106066750), transcript variant X1, mRNA	C:membrane; C:mitochondrion
evglcl|G0WVJSS02HI8N6	1.56424	0.858933	1500.27	2050.75	6.72632	9.37045	PREDICTED: thioredoxin domain-containing protein 12-like isoform X2 [Biomphalaria glabrata]	thioredoxin domain-containing 12-like isoform X2; thioredoxin domain-containing protein 12	PREDICTED: Biomphalaria glabrata thioredoxin domain-containing protein 12-like (LOC106064350), transcript variant X2, mRNA	P:regulation of cellular process; C:membrane; C:endoplasmic reticulum; P:single-organism cellular process
evgTRINITY_DN89615_c12_g1_i1	0	0	572.279	702.447	10.5699	9.36761	actin, partial [Oxystele sinensis]		Schistosoma mansoni strain Puerto Rico chromosome 6, complete genome
evgTRINITY_DN46308_c0_g2_i1	0.78212	0	647.293	1340.92	1.92181	9.36691	PREDICTED: spindle pole body component 110-like, partial [Biomphalaria glabrata]	golgin subfamily B member 1-like isoform X2	PREDICTED: Biomphalaria glabrata spindle pole body component 110-like (LOC106060426), partial mRNA
evgTRINITY_DN89646_c1_g1_i1	14.8603	0	5010.17	10016.3	3.84361	9.36616	PREDICTED: uncharacterized protein LOC106075647 [Biomphalaria glabrata]		PREDICTED: Biomphalaria glabrata uncharacterized LOC106075647 (LOC106075647), mRNA
evglcl|G0WVJSS02FFZ09	7.03908	0	3019.89	4749.82	4.80451	9.35394
evgTRINITY_GG_22519_c20_g1_i1	1.56424	0	959.445	1714.91	0	9.33929	PREDICTED: uncharacterized protein LOC101860660 isoform X2 [Aplysia californica]	sec-independent translocase
evgTRINITY_DN56508_c0_g1_i1	2.34636	0.858933	1235.3	2894.67	0.960903	9.33801	PREDICTED: uncharacterized protein LOC106077200 [Biomphalaria glabrata]	kelch 40	PREDICTED: Biomphalaria glabrata uncharacterized LOC106077200 (LOC106077200), mRNA
evgTRINITY_BU_DN77885_c1_g1_i1	0	0	534.773	713.519	0	9.3305	PREDICTED: multiple epidermal growth factor-like domains protein 10 isoform X5 [Biomphalaria glabrata]		PREDICTED: Biomphalaria glabrata multiple epidermal growth factor-like domains protein 10 (LOC106061386), transcript variant X5, mRNA
evgTRINITY_DN75117_c0_g1_i1	0	0	552.921	696.296	0	9.33035	PREDICTED: uncharacterized protein LOC101858743 [Aplysia californica]	caldesmon-like isoform X1	PREDICTED: Biomphalaria glabrata uncharacterized LOC106052538 (LOC106052538), partial mRNA
evgTRINITY_DN91751_c15_g1_i1	0	0	400.474	832.849	0	9.32973	PREDICTED: uncharacterized protein LOC106076631 [Biomphalaria glabrata]		PREDICTED: Biomphalaria glabrata uncharacterized LOC106076631 (LOC106076631), mRNA
evglcl|G0WVJSS02JDJYU	0	0	400.474	827.928	0	9.32368	PREDICTED: alpha-actinin A-like [Biomphalaria glabrata]	alpha-actinin A-like
evglcl|G0WVJSS01ASKAF	9.38544	0	4151.14	5578.98	4.80451	9.31864
evgTRINITY_DN93242_c7_g1_i1	0	0	244.398	943.567	9.60903	9.31685	endonuclease-reverse transcriptase [Schistosoma japonicum]		Schistosoma mansoni strain Puerto Rico chromosome W, complete genome
evglcl|G0WVJSS02H5Y1R	0.78212	0	809.418	1121.95	0	9.30861	PREDICTED: glutaredoxin-2-like [Biomphalaria glabrata]	PREDICTED: glutaredoxin-2-like; glutaredoxin- mitochondrial isoform x1	PREDICTED: Biomphalaria glabrata glutaredoxin-2-like (LOC106051337), mRNA	C:cell; P:system development; F:oxidoreductase activity; P:metabolic process; P:single-organism cellular process
evglcl|G0WVJSS01AWNFK	0	0	433.142	787.331	0	9.30847	PREDICTED: histone H2B.2, sperm-like [Biomphalaria glabrata]	histone sperm-like	PREDICTED: Biomphalaria glabrata histone H2B.2, sperm-like (LOC106060806), mRNA
evglcl|G0WVJSS02GDIOK	0	0	497.266	727.051	0	9.30499	PREDICTED: uncharacterized protein LOC106052479 isoform X1 [Biomphalaria glabrata]	PREDICTED: uncharacterized protein LOC106052479 isoform X1	PREDICTED: Biomphalaria glabrata uncharacterized LOC106052479 (LOC106052479), transcript variant X2, mRNA
evgTRINITY_DN54930_c2_g1_i1	0.78212	0	763.442	1158.85	0	9.30449	PREDICTED: uncharacterized protein LOC106061556 isoform X1 [Biomphalaria glabrata]	PREDICTED: uncharacterized protein LOC106061556 isoform X1	PREDICTED: Biomphalaria glabrata uncharacterized LOC106061556 (LOC106061556), transcript variant X2, mRNA
evglcl|G0WVJSS01BVA18	0	0	641.243	580.657	4.80451	9.30086	PREDICTED: endonuclease G, mitochondrial-like [Aplysia californica]	endonuclease mitochondrial-like	PREDICTED: Biomphalaria glabrata endonuclease G, mitochondrial-like (LOC106050551), mRNA
evglcl|G0WVJSS02I4ZNN	0	0	338.77	859.913	0	9.29887			PREDICTED: Biomphalaria glabrata uncharacterized LOC106052479 (LOC106052479), transcript variant X2, mRNA
evgTRINITY_GG_454Uninf_12009_c3_g9_i2	0	0	469.438	744.274	0	9.2951	PREDICTED: uncharacterized protein LOC106052907 [Biomphalaria glabrata]	PREDICTED: uncharacterized protein LOC106052907	PREDICTED: Biomphalaria glabrata uncharacterized LOC106052907 (LOC106052907), mRNA
evglcl|G0WVJSS01CD28D	0	0	378.696	815.626	0	9.28513	PREDICTED: junction-mediating and -regulatory protein-like [Biomphalaria glabrata]	junction-mediating and -regulatory -like	PREDICTED: Biomphalaria glabrata junction-mediating and -regulatory protein-like (LOC106053148), transcript variant X2, misc_RNA
evgTRINITY_DN92285_c0_g3_i1	3.12848	0	1232.88	2672	1.92181	9.27791			Millerozyma farinosa CBS 7064 hypothetical protein (Piso0_001563) mRNA, complete cds
evglcl|G0WVJSS02G4EIL	0	0	527.513	669.231	0	9.26863	PREDICTED: alpha-actinin A-like [Biomphalaria glabrata]	alpha-actinin A-like
evgTRINITY_DN98427_c0_g1_i1	0	0	480.327	709.828	0.960903	9.26536	PREDICTED: uncharacterized protein LOC101847314 [Aplysia californica]	mitochondrial fission process 1-like
evgTRINITY_GG_16518_c0_g1_i1	3.9106	0	1787.01	2793.8	4.80451	9.26342			PREDICTED: Biomphalaria glabrata uncharacterized LOC106050108 (LOC106050108), mRNA
evglcl|G0WVJSS01EAYVP	0	0	504.525	668.001	17.2962	9.25531	PREDICTED: uncharacterized protein C1orf194-like isoform X2 [Biomphalaria glabrata]	PREDICTED: uncharacterized protein C1orf194-like isoform X2	PREDICTED: Biomphalaria glabrata uncharacterized protein C1orf194 homolog (LOC106067389), transcript variant X2, mRNA
evgTRINITY_DN97283_c0_g1_i1	1.56424	0	888.061	1605.42	3.84361	9.24036
evglcl|G0WVJSS02IW0EO	0	0	526.303	643.397	0	9.23502			PREDICTED: Biomphalaria glabrata junction-mediating and -regulatory protein-like (LOC106053148), transcript variant X3, misc_RNA
evgTRINITY_DN18387_c0_g1_i1	19.553	1.71787	7140.79	12049.9	8.64812	9.23164	PREDICTED: LOW QUALITY PROTEIN: uncharacterized protein LOC106057046 [Biomphalaria glabrata]	PREDICTED: LOW QUALITY PROTEIN: uncharacterized protein LOC106057046	PREDICTED: Biomphalaria glabrata uncharacterized LOC106057046 (LOC106057046), mRNA
evgTRINITY_DN91122_c1_g2_i1	0.78212	0	572.279	1231.44	0	9.22734	PREDICTED: uncharacterized protein LOC106077940 [Biomphalaria glabrata]	PREDICTED: uncharacterized protein LOC106077940	PREDICTED: Biomphalaria glabrata uncharacterized LOC106070444 (LOC106070444), mRNA
evglcl|G0WVJSS02J4CZ2	0	0	497.266	664.311	0	9.22675
evgTRINITY_DN91411_c9_g4_i1	0	0	437.981	718.44	0	9.22664	PREDICTED: uncharacterized protein LOC106050446 [Biomphalaria glabrata]		PREDICTED: Biomphalaria glabrata uncharacterized LOC106050460 (LOC106050460), transcript variant X2, mRNA
evglcl|G0WVJSS02IUVGT	0	0	429.512	715.979	0	9.21356			PREDICTED: Biomphalaria glabrata protein disulfide-isomerase A4-like (LOC106073096), mRNA
evgTRINITY_DN21050_c1_g1_i1	3.12848	0	1276.44	2469.02	0.960903	9.21212	PREDICTED: uncharacterized protein LOC106068662 [Biomphalaria glabrata]	PREDICTED: uncharacterized protein LOC106068662	PREDICTED: Biomphalaria glabrata uncharacterized LOC106068662 (LOC106068662), mRNA
evgTRINITY_DN90222_c2_g1_i1	5.47484	0.858933	2332.67	4095.35	0	9.21041	PREDICTED: uncharacterized protein PB18E9.04c-like, partial [Biomphalaria glabrata]		PREDICTED: Biomphalaria glabrata uncharacterized protein PB18E9.04c-like (LOC106066669), partial mRNA
evgTRINITY_DN89658_c1_g2_i1	0	0	0	77.5029	973.394	9.19315	PREDICTED: matrix metalloproteinase-9-like [Biomphalaria glabrata]	matrix metallo ase-9-like	PREDICTED: Biomphalaria glabrata matrix metalloproteinase-9-like (LOC106074476), mRNA
evgTRINITY_DN26526_c0_g1_i1	2.34636	2.5768	1911.63	3264.96	6.72632	9.19016	PREDICTED: uncharacterized protein LOC106076883 [Biomphalaria glabrata]	diguanylate cyclase	PREDICTED: Biomphalaria glabrata uncharacterized LOC106076883 (LOC106076883), mRNA
evgTRINITY_DN83389_c7_g1_i1	0.78212	0	682.379	1086.27	0.960903	9.18655
evgTRINITY_GG_23623_c2_g1_i1	39.8881	57.5485	10718.4	66732.5	9.60903	9.18326	PREDICTED: uncharacterized protein LOC106063555 [Biomphalaria glabrata]	vitellogenin	PREDICTED: Biomphalaria glabrata uncharacterized LOC106063555 (LOC106063555), mRNA
evgTRINITY_DN105106_c0_g1_i1	0	0	383.536	729.511	1.92181	9.17943	PREDICTED: uncharacterized protein LOC106079589 isoform X2 [Biomphalaria glabrata]	E3 ubiquitin- ligase MIB1-like; e3 ubiquitin-protein ligase mib1-like	PREDICTED: Biomphalaria glabrata uncharacterized LOC106079589 (LOC106079589), transcript variant X2, mRNA	P:protein complex assembly; P:regulation of intracellular signal transduction; P:single-multicellular organism process; P:I-kappaB kinase/NF-kappaB signaling; P:regulation of necroptotic process; C:nucleoplasm; P:toll-like receptor signaling pathway; F:ubiquitin-protein transferase activity; P:cytoplasmic pattern recognition receptor signaling pathway; P:tumor necrosis factor-mediated signaling p…
evgTRINITY_DN32127_c0_g1_i1	3.9106	0	1784.59	2528.07	0.960903	9.17249	PREDICTED: uncharacterized protein LOC106063660 [Biomphalaria glabrata]	coiled-coil domain-containing 94	PREDICTED: Biomphalaria glabrata uncharacterized LOC106063660 (LOC106063660), mRNA
evglcl|G0WVJSS02J21I9	4.69272	0	1721.68	3191.15	0	9.17062	PREDICTED: junction-mediating and -regulatory protein-like [Biomphalaria glabrata]	junction-mediating and -regulatory -like	PREDICTED: Biomphalaria glabrata junction-mediating and -regulatory protein-like (LOC106053148), transcript variant X2, misc_RNA
evglcl|G0WVJSS01CTQMK	3.9106	0	1852.35	2425.96	0	9.15877	PREDICTED: glutaredoxin-2-like [Biomphalaria glabrata]	glutaredoxin 2 isoform X2; glutaredoxin 2 isoform x2	PREDICTED: Biomphalaria glabrata glutaredoxin-2-like (LOC106051337), mRNA	P:system development; P:single-organism cellular process
evgTRINITY_DN102518_c0_g1_i1	0	0	158.496	894.359	3.84361	9.15699	mannan endo-1,4-beta-mannosidase-like precursor [Biomphalaria glabrata]	mannan endo-1,4-beta-mannosidase-like; mannan endo- -beta-mannosidase-like	Biomphalaria glabrata endo-1,4-beta-mannanase 2 mRNA, partial cds	P:substituted mannan metabolic process; P:mannan catabolic process; P:mannose metabolic process; P:fructose metabolic process; F:mannan endo-1,4-beta-mannosidase activity
evglcl|G0WVJSS02GG60B	4.69272	0	1905.58	2978.33	4.80451	9.15643	PREDICTED: junction-mediating and -regulatory protein-like [Biomphalaria glabrata]	junction-mediating and -regulatory -like	PREDICTED: Biomphalaria glabrata junction-mediating and -regulatory protein-like (LOC106053148), transcript variant X2, misc_RNA
evgTRINITY_DN102397_c0_g1_i1	0	0	379.906	709.828	0.960903	9.14726	PREDICTED: uncharacterized protein LOC101851649 [Aplysia californica]	ROK family transcriptional regulator	PREDICTED: Biomphalaria glabrata uncharacterized LOC106069945 (LOC106069945), mRNA
evgTRINITY_DN46079_c0_g1_i1	2.34636	0	1102.21	1864.99	3.84361	9.14721	PREDICTED: tubulin alpha-1A chain-like [Aplysia californica]	tubulin alpha-1A chain; tubulin alpha-1a chain	PREDICTED: Biomphalaria glabrata tubulin alpha-8 chain-like (LOC106069294), transcript variant X2, mRNA	C:cytoplasmic ribonucleoprotein granule; F:protein domain specific binding; C:myelin sheath; P:metabolic process; P:optic nerve formation; F:structural constituent of cytoskeleton; P:microtubule cytoskeleton organization; C:cytoplasmic microtubule; F:GTP binding; P:cell division; C:nucleus; F:ubiquitin protein ligase binding; C:extracellular exosome; P:G2/M transition of mitotic cell cycle; P:cyt…
evglcl|G0WVJSS01ET2U6	0	0	479.118	618.793	0	9.14475			PREDICTED: Biomphalaria glabrata uncharacterized LOC106052479 (LOC106052479), transcript variant X2, mRNA
evglcl|G0WVJSS02HTUGI	0.78212	0	565.02	1140.4	0	9.14344	PREDICTED: tubulin alpha-1C chain-like isoform X1 [Sinocyclocheilus rhinocerous]	tubulin alpha-1C chain-like isoform X1	PREDICTED: Biomphalaria glabrata tubulin alpha-1 chain-like (LOC106059833), mRNA
evgTRINITY_DN79435_c0_g1_i1	0	0	394.425	691.375	0	9.13842	PREDICTED: uncharacterized protein LOC106073490 [Biomphalaria glabrata]	immunoglobulin superfamily member 10 isoform X1	PREDICTED: Biomphalaria glabrata uncharacterized LOC106073490 (LOC106073490), mRNA
evgTRINITY_GG_5546_c7_g1_i1	0.78212	0	529.933	1161.31	3.84361	9.13775	PREDICTED: uncharacterized protein LOC106065782 isoform X1 [Biomphalaria glabrata]	PREDICTED: uncharacterized protein LOC106065782 isoform X1	PREDICTED: Biomphalaria glabrata uncharacterized LOC106065782 (LOC106065782), transcript variant X2, mRNA
evglcl|G0WVJSS01BQO75	2.34636	0	1270.39	1690.3	0	9.13513
evgTRINITY_DN89989_c1_g2_i1	0	0	370.227	707.368	0	9.1312
evglcl|G0WVJSS02HVR4V	0	0	365.388	703.677	0	9.12011			PREDICTED: Biomphalaria glabrata junction-mediating and -regulatory protein-like (LOC106053148), transcript variant X3, misc_RNA
evgTRINITY_DN88102_c0_g1_i1	0	0	0	517.916	567.893	9.11969	PREDICTED: TBC1 domain family member 9B-like [Biomphalaria glabrata]		PREDICTED: Biomphalaria glabrata TBC1 domain family member 9B-like (LOC106052097), mRNA
evgTRINITY_DN69063_c0_g1_i1	15.6424	1.71787	5035.57	9583.3	13.4526	9.11819	PREDICTED: uncharacterized protein LOC101845013 [Aplysia californica]	Double-stranded RNA-specific adenosine deaminase; uncharacterized protein loc101855902	PREDICTED: Biomphalaria glabrata uncharacterized LOC106059738 (LOC106059738), mRNA	P:single-multicellular organism process; P:negative regulation of macromolecule metabolic process; P:RNA processing; P:multi-organism process; P:single-organism cellular process; P:negative regulation of cellular process; C:intracellular part; P:immune system process; P:response to stimulus; P:single-organism developmental process
evglcl|G0WVJSS02IT338	0	0	398.055	672.922	0	9.11715			PREDICTED: Biomphalaria glabrata uncharacterized LOC106075115 (LOC106075115), mRNA
evgTRINITY_DN77657_c0_g1_i1utrorf	0	0	410.154	658.16	2.88271	9.11439	PREDICTED: spermatozoon-associated protein kinase isoform X1 [Aplysia californica]	cAMP-dependent kinase catalytic subunit; camp-dependent protein kinase catalytic subunit	PREDICTED: Biomphalaria glabrata spermatozoon-associated protein kinase-like (LOC106064116), mRNA	F:ATP binding; P:serine family amino acid metabolic process; P:protein phosphorylation; F:protein serine/threonine kinase activity
evglcl|G0WVJSS01BN2TR	1.56424	0	898.95	1397.51	0	9.11427			PREDICTED: Biomphalaria glabrata keratin-associated protein 9-2-like (LOC106071252), mRNA
evgTRINITY_DN27126_c0_g1_i1	1.56424	0	819.097	1447.95	0	9.10054	PREDICTED: LOW QUALITY PROTEIN: IQ and AAA domain-containing protein 1-like [Biomphalaria glabrata]	IQ and AAA domain-containing 1	PREDICTED: Biomphalaria glabrata IQ and AAA domain-containing protein 1-like (LOC106053020), mRNA
evgTRINITY_GG_454Uninf_119_c1_g1_i1	0	2.5768	1538.98	1535.3	0	9.09931	PREDICTED: uncharacterized protein LOC106080255 [Biomphalaria glabrata]	PREDICTED: uncharacterized protein LOC106080255	PREDICTED: Biomphalaria glabrata uncharacterized LOC106080264 (LOC106080264), mRNA
evgTRINITY_DN91774_c11_g2_i1	2.34636	0	1023.57	1831.78	1.92181	9.09342	PREDICTED: corticotropin-releasing factor receptor 2-like, partial [Biomphalaria glabrata]		PREDICTED: Biomphalaria glabrata corticotropin-releasing factor receptor 2-like (LOC106075219), partial mRNA
evgTRINITY_DN89615_c9_g2_i2	0	0	539.612	515.456	6.72632	9.09143	Actin 5C [Schistosoma japonicum]		Schistosoma mansoni strain Puerto Rico chromosome 6, complete genome
evgTRINITY_DN91898_c4_g1_i1	0.78212	0.858933	764.652	1529.14	1.92181	9.08648	PREDICTED: uncharacterized protein LOC106054762 [Biomphalaria glabrata]		PREDICTED: Biomphalaria glabrata uncharacterized LOC106054762 (LOC106054762), mRNA
evgTRINITY_DN90378_c9_g1_i1	3.12848	0.858933	1326.04	2753.2	0	9.08612	PREDICTED: uncharacterized protein LOC106061781 isoform X1 [Biomphalaria glabrata]		PREDICTED: Biomphalaria glabrata uncharacterized LOC106061781 (LOC106061781), transcript variant X1, mRNA
evgTRINITY_DN44161_c0_g1_i1	0	0	414.993	632.325	0.960903	9.08216
evgTRINITY_GG_10061_c1_g1_i3	3.9106	0.858933	1770.07	2920.51	2.88271	9.08157	PREDICTED: uncharacterized protein LOC106063323 [Biomphalaria glabrata]	aspartic endopeptidase	PREDICTED: Biomphalaria glabrata uncharacterized LOC106063323 (LOC106063323), mRNA
evgTRINITY_DN91174_c11_g1_i1	0	0	961.865	0	0.960903	9.08131	PREDICTED: uncharacterized protein LOC106050311 [Biomphalaria glabrata]	PREDICTED: uncharacterized protein LOC106050311	PREDICTED: Biomphalaria glabrata uncharacterized LOC106050311 (LOC106050311), mRNA
evglcl|G0WVJSS01CHZL8	6.25696	0	2644.83	3208.37	6.72632	9.08008			PREDICTED: Biomphalaria glabrata protein disulfide-isomerase A4-like (LOC106073096), mRNA
evgTRINITY_DN83031_c1_g1_i1	0	2.5768	1116.73	1892.06	0.960903	9.0795	PREDICTED: tetratricopeptide repeat protein 25-like isoform X1 [Biomphalaria glabrata]	tetratricopeptide repeat 25-like	PREDICTED: Biomphalaria glabrata tetratricopeptide repeat protein 25-like (LOC106076820), transcript variant X2, mRNA
evgTRINITY_DN85608_c0_g2_i1	0	0	377.487	660.62	0	9.07361	PREDICTED: uncharacterized protein LOC106054992 [Biomphalaria glabrata]		PREDICTED: Biomphalaria glabrata uncharacterized LOC106054992 (LOC106054992), mRNA
evglcl|G0WVJSS01EH9PY	0	3.43573	1491.8	2163.93	0	9.07055	PREDICTED: thioredoxin domain-containing protein 12-like isoform X1 [Biomphalaria glabrata]	thioredoxin domain-containing 12-like isoform X1; thioredoxin domain-containing protein 12	PREDICTED: Biomphalaria glabrata thioredoxin domain-containing protein 12-like (LOC106064350), transcript variant X1, mRNA	C:cell; P:regulation of cellular process; P:single-organism cellular process
evglcl|G0WVJSS01CV8HC	0	0	717.466	300.17	0	9.06039	PREDICTED: thioredoxin domain-containing protein 12-like isoform X2 [Biomphalaria glabrata]	thioredoxin domain-containing 12-like isoform X2	PREDICTED: Biomphalaria glabrata thioredoxin domain-containing protein 12-like (LOC106064349), transcript variant X2, mRNA
evgTRINITY_DN86608_c0_g1_i1	0	0	0	695.066	328.629	9.05269	PREDICTED: E3 ubiquitin-protein ligase UBR5-like [Biomphalaria glabrata]	E3 ubiquitin- ligase UBR5-like; e3 ubiquitin-protein ligase ubr5-like	PREDICTED: Biomphalaria glabrata E3 ubiquitin-protein ligase UBR5-like (LOC106060436), mRNA	F:ubiquitin-protein transferase activity; P:regulation of response to stimulus; C:nucleus; P:DNA repair; P:positive regulation of protein import into nucleus; F:metal ion binding; P:signal transduction; P:protein polyubiquitination; P:negative regulation of macromolecule metabolic process; F:protein-glycine ligase activity; P:regulation of primary metabolic process; P:negative regulation of cellu…
evgTRINITY_DN3241_c0_g1_i1	0	0	346.029	666.771	1.92181	9.04416	PREDICTED: metalloendopeptidase OMA1, mitochondrial-like isoform X1 [Biomphalaria glabrata]	metalloendopeptidase mitochondrial-like isoform X1	PREDICTED: Biomphalaria glabrata metalloendopeptidase OMA1, mitochondrial-like (LOC106065000), transcript variant X1, mRNA
evgTRINITY_DN67170_c0_g1_i1	0.78212	0	661.811	942.337	0	9.04167	PREDICTED: semaphorin-5A-like isoform X1 [Biomphalaria glabrata]	semaphorin-5A isoform X4	PREDICTED: Biomphalaria glabrata semaphorin-5A-like (LOC106054979), transcript variant X1, mRNA
evglcl|G0WVJSS01CUK0I	0	0	467.019	482.24	92.2467	9.03283	PREDICTED: rho GTPase-activating protein 18-like [Biomphalaria glabrata]	rho GTPase-activating 18-like; rho gtpase-activating protein 18-like	PREDICTED: Biomphalaria glabrata rho GTPase-activating protein 18-like (LOC106052445), mRNA	P:signal transduction; C:cell junction; C:nucleoplasm
evglcl|G0WVJSS01A9UIQ	2.34636	0	1102.21	1643.55	0	9.02955			PREDICTED: Biomphalaria glabrata keratin-associated protein 9-2-like (LOC106071252), mRNA
evgTRINITY_DN46063_c0_g1_i1	0	0	318.202	681.533	0	9.02853	PREDICTED: uncharacterized protein LOC106074572 isoform X1 [Biomphalaria glabrata]	site-specific phage integrase family	PREDICTED: Biomphalaria glabrata uncharacterized LOC106074572 (LOC106074572), transcript variant X1, mRNA
evglcl|G0WVJSS02JOHYD	0	0	429.512	573.275	0	9.01486	PREDICTED: thioredoxin domain-containing protein 12-like isoform X1 [Biomphalaria glabrata]	thioredoxin domain-containing 12-like isoform X1; thioredoxin domain-containing protein 12	PREDICTED: Biomphalaria glabrata thioredoxin domain-containing protein 12-like (LOC106064350), transcript variant X1, mRNA	P:regulation of cellular process; C:membrane; C:endoplasmic reticulum; P:single-organism cellular process
evgTRINITY_GG_4416_c1_g1_i1	0	0	133.088	788.561	44.2015	9.01214	PREDICTED: uncharacterized protein LOC106058942 isoform X3 [Biomphalaria glabrata]	PREDICTED: uncharacterized protein LOC106058942 isoform X3	PREDICTED: Biomphalaria glabrata uncharacterized LOC106058942 (LOC106058942), transcript variant X3, mRNA
evglcl|G0WVJSS01CXRWA	0	0	423.462	573.275	0.960903	9.00747	PREDICTED: endonuclease G, mitochondrial-like [Biomphalaria glabrata]	endonuclease mitochondrial-like	PREDICTED: Biomphalaria glabrata endonuclease G, mitochondrial-like (LOC106056746), mRNA
evgTRINITY_DN70883_c0_g2_i1	2.34636	0	790.06	1872.37	2.88271	9.00632	PREDICTED: putative uncharacterized protein DDB_G0271606 [Biomphalaria glabrata]	PREDICTED: putative uncharacterized protein DDB_G0271606	PREDICTED: Biomphalaria glabrata putative uncharacterized protein DDB_G0271606 (LOC106078110), mRNA
evgTRINITY_DN93083_c4_g1_i1	3.12848	0	1065.92	2172.54	2.88271	9.00542	PREDICTED: ATP-binding cassette sub-family A member 3-like isoform X2 [Biomphalaria glabrata]		PREDICTED: Biomphalaria glabrata ATP-binding cassette sub-family A member 3-like (LOC106078816), mRNA
evglcl|G0WVJSS01COESX	1.56424	0	889.271	1242.51	0	9.0037
evgTRINITY_DN76901_c0_g1_i1	7.8212	0.858933	2555.29	4661.25	0.960903	8.9954	PREDICTED: tubulin beta chain [Lingula anatina]	tubulin beta chain	PREDICTED: Biomphalaria glabrata tubulin beta chain-like (LOC106076338), partial mRNA	F:GTP binding; C:cytoplasm; F:GTPase activity; P:metabolic process; F:structural constituent of cytoskeleton; P:microtubule-based process; C:microtubule
evglcl|G0WVJSS02GGE2C	0	0	373.857	610.182	0	8.9938	PREDICTED: serine/arginine-rich splicing factor 2-like [Biomphalaria glabrata]	serine arginine-rich splicing factor 2-like	PREDICTED: Biomphalaria glabrata serine/arginine-rich splicing factor 2-like (LOC106056928), mRNA	F:nucleotide binding; C:nuclear part; F:RNA binding
evgTRINITY_DN47108_c0_g1_i1	7.8212	5.1536	4182.6	6152.25	8.64812	8.99288	PREDICTED: fibrous sheath CABYR-binding protein-like [Biomphalaria glabrata]	fibrous sheath CABYR-binding -like	PREDICTED: Biomphalaria glabrata fibrous sheath CABYR-binding protein-like (LOC106066445), transcript variant X1, mRNA
evglcl|G0WVJSS01CA2PH	0	0	306.103	668.001	0	8.99203	PREDICTED: endonuclease G, mitochondrial-like [Biomphalaria glabrata]	endonuclease mitochondrial-like	PREDICTED: Biomphalaria glabrata endonuclease G, mitochondrial-like (LOC106056746), mRNA	P:metabolic process; P:single-organism process; P:cellular process
evglcl|G0WVJSS02JAJGO	0	0	372.647	606.491	0	8.9865		rho GTPase-activating 31
evgTRINITY_DN85929_c1_g1_i1	6.25696	0.858933	2129.41	3905.9	0.960903	8.98194	PREDICTED: uncharacterized protein LOC106056709 [Biomphalaria glabrata]		PREDICTED: Biomphalaria glabrata uncharacterized LOC106056709 (LOC106056709), mRNA
evgTRINITY_DN20353_c0_g1_i1	0	0.858933	606.156	980.473	0	8.97934	PREDICTED: heparanase-like [Biomphalaria glabrata]	PREDICTED: heparanase-like	PREDICTED: Biomphalaria glabrata heparanase-like (LOC106059621), mRNA
evgTRINITY_DN51267_c0_g1_i1	0.78212	0	509.365	1010	1.92181	8.97735	PREDICTED: schlafen-like protein 1 [Biomphalaria glabrata]	schlafen 1	PREDICTED: Biomphalaria glabrata schlafen-like protein 1 (LOC106051935), mRNA
evgTRINITY_DN87447_c3_g1_i1	0	0	336.35	623.714	2.88271	8.96652	PREDICTED: uncharacterized protein LOC106063597 [Biomphalaria glabrata]	PREDICTED: uncharacterized protein LOC106063597	PREDICTED: Biomphalaria glabrata uncharacterized LOC106063597 (LOC106063597), mRNA
evglcl|G0WVJSS02FNVDZ	2.34636	0	921.938	1690.3	0	8.96541
evgTRINITY_DN88875_c0_g1_i1	0	0	237.139	687.685	18.2572	8.95242	PREDICTED: low-density lipoprotein receptor-related protein 2-like isoform X1 [Biomphalaria glabrata]		PREDICTED: Biomphalaria glabrata low-density lipoprotein receptor-related protein 2-like (LOC106073365), transcript variant X1, mRNA
evgTRINITY_DN94541_c0_g1_i1	0	0	326.671	621.253	0	8.94621
evgTRINITY_DN99894_c0_g1_i1	0	0	372.647	579.426	0	8.94448	PREDICTED: uncharacterized protein LOC106054317 [Biomphalaria glabrata]	RNA dependent RNA partial	PREDICTED: Biomphalaria glabrata uncharacterized LOC106054317 (LOC106054317), mRNA
evgTRINITY_DN88533_c6_g1_i1	7.8212	0	2160.87	4192.54	1.92181	8.94346	PREDICTED: FK506-binding protein 5-like, partial [Biomphalaria glabrata]		PREDICTED: Biomphalaria glabrata FK506-binding protein 5-like (LOC106060378), partial mRNA
evglcl|G0WVJSS02IE05N	0	0	316.992	624.944	1.92181	8.94082	PREDICTED: uncharacterized protein LOC106067953 [Biomphalaria glabrata]	PREDICTED: uncharacterized protein LOC106067953
evglcl|G0WVJSS01CLJS1	14.0782	0	4222.53	6461.04	10.5699	8.93523			PREDICTED: Biomphalaria glabrata junction-mediating and -regulatory protein-like (LOC106053148), transcript variant X3, misc_RNA
evglcl|G0WVJSS01A3GED	2.34636	0	1003	1563.59	0	8.93368			PREDICTED: Biomphalaria glabrata keratin-associated protein 9-2-like (LOC106071252), mRNA
evglcl|G0WVJSS02G4X03	1.56424	0	701.738	1307.71	0.960903	8.92934			PREDICTED: Biomphalaria glabrata thioredoxin domain-containing protein 12-like (LOC106064350), transcript variant X2, mRNA
evgTRINITY_DN105340_c0_g1_i1	0.78212	1.71787	1098.58	1567.28	3.84361	8.92867	PREDICTED: dehydrogenase/reductase SDR family member 11-like isoform X1 [Biomphalaria glabrata]	dehydrogenase reductase SDR family member 11-like isoform X1	PREDICTED: Biomphalaria glabrata dehydrogenase/reductase SDR family member 11-like (LOC106063212), transcript variant X1, mRNA
evgTRINITY_DN102729_c0_g1_i1	0	0	371.437	567.124	0	8.92327	PREDICTED: calcineurin subunit B-like, partial [Biomphalaria glabrata]	calcineurin subunit B- partial	PREDICTED: Biomphalaria glabrata calcineurin subunit B-like (LOC106073144), partial mRNA
evgTRINITY_DN45613_c1_g1_i1	3.9106	0	1341.77	2268.5	0	8.92176	PREDICTED: uncharacterized protein LOC106070590 [Biomphalaria glabrata]	PREDICTED: uncharacterized protein LOC106070590	PREDICTED: Biomphalaria glabrata uncharacterized LOC106070590 (LOC106070590), mRNA
evgTRINITY_DN74179_c0_g1_i1	3.9106	1.71787	1649.08	3116.11	3.84361	8.92115	PREDICTED: uncharacterized protein LOC106053422 [Biomphalaria glabrata]	PREDICTED: uncharacterized protein LOC106053422	PREDICTED: Biomphalaria glabrata uncharacterized LOC106053422 (LOC106053422), mRNA
evgTRINITY_DN90934_c11_g1_i1	1.56424	0	729.565	1269.57	0	8.91853	PREDICTED: uncharacterized protein LOC106078419 [Biomphalaria glabrata]		PREDICTED: Biomphalaria glabrata uncharacterized LOC106078419 (LOC106078419), mRNA
evgTRINITY_DN16980_c0_g2_i1	0.78212	0	521.464	941.107	0.960903	8.9176	PREDICTED: EF-hand calcium-binding domain-containing protein 1-like [Aplysia californica]	EF-hand calcium-binding domain-containing 1	PREDICTED: Biomphalaria glabrata uncharacterized LOC106064029 (LOC106064029), ncRNA
evglcl|G0WVJSS01E4AVO	0	0	364.178	569.585	0	8.91669	PREDICTED: trichohyalin-like [Sinocyclocheilus grahami]	PREDICTED: trichohyalin-like	PREDICTED: Biomphalaria glabrata fibrous sheath CABYR-binding protein-like (LOC106066445), transcript variant X1, mRNA
evgTRINITY_DN102763_c0_g1_i1	0	0	344.819	584.347	0	8.91254	PREDICTED: uncharacterized protein LOC106065308 [Biomphalaria glabrata]	pleckstrin homology domain-containing family B member 2-like	PREDICTED: Biomphalaria glabrata uncharacterized LOC106065308 (LOC106065308), mRNA
evgTRINITY_DN100056_c0_g1_i1	0	0	379.906	552.362	0	8.91204	PREDICTED: uncharacterized protein LOC106078003 [Biomphalaria glabrata]	PREDICTED: uncharacterized protein LOC106078003	PREDICTED: Biomphalaria glabrata uncharacterized LOC106078003 (LOC106078003), mRNA
evgTRINITY_GG_3046_c58_g1_i1	1.56424	0	817.887	1178.54	2.88271	8.91146	PREDICTED: uncharacterized protein LOC106070275 [Biomphalaria glabrata]	coiled-coil domain-containing 66 isoform X6	PREDICTED: Biomphalaria glabrata uncharacterized LOC106070275 (LOC106070275), mRNA
evgTRINITY_GG_20134_c0_g1_i1	0.78212	0	554.131	905.431	0	8.90999	PREDICTED: uncharacterized protein LOC106050448 [Biomphalaria glabrata]	kelch repeat and BTB domain-containing 3-like	PREDICTED: Biomphalaria glabrata uncharacterized LOC106050448 (LOC106050448), transcript variant X2, mRNA
evglcl|G0WVJSS02IQVH4	0	0	378.696	542.52	7.68722	8.90304		phosphoenolpyruvate synthase regulatory
evglcl|G0WVJSS02I7SKE	8.60332	1.71787	3080.39	4812.56	0	8.90025	PREDICTED: endonuclease G, mitochondrial-like [Biomphalaria glabrata]	endonuclease mitochondrial-like	PREDICTED: Biomphalaria glabrata endonuclease G, mitochondrial-like (LOC106056746), mRNA	P:metabolic process; P:single-organism process; P:cellular process
evglcl|G0WVJSS01D31NR	0	0	384.746	540.06	0	8.89946	PREDICTED: fibrous sheath CABYR-binding protein-like [Biomphalaria glabrata]	fibrous sheath CABYR-binding -like	PREDICTED: Biomphalaria glabrata fibrous sheath CABYR-binding protein-like (LOC106066445), transcript variant X1, mRNA
evgTRINITY_BU_DN81497_c7_g1_i1	0	0.858933	566.23	927.574	3.84361	8.89555	PREDICTED: uncharacterized protein LOC106062986 [Biomphalaria glabrata]		PREDICTED: Biomphalaria glabrata uncharacterized LOC106062986 (LOC106062986), mRNA
evgTRINITY_GG_454Uninf_588_c3_g2_i1	0	0	298.843	612.642	0	8.89321			PREDICTED: Biomphalaria glabrata uncharacterized LOC106055303 (LOC106055303), mRNA
evglcl|G0WVJSS02JO0LO	22.6815	1.71787	7439.63	9892.08	30.7489	8.89179			PREDICTED: Biomphalaria glabrata protein disulfide-isomerase A4-like (LOC106073096), mRNA
evgTRINITY_DN86374_c0_g1_i1	0	0	279.485	622.484	0	8.88218	PREDICTED: uncharacterized protein LOC106078391, partial [Biomphalaria glabrata]		PREDICTED: Biomphalaria glabrata uncharacterized LOC106078392 (LOC106078392), mRNA
evgTRINITY_BU_DN45371_c0_g1_i1	0.78212	0	325.461	1059.21	3.84361	8.87097	PREDICTED: uncharacterized protein LOC106050938 isoform X3 [Biomphalaria glabrata]	PREDICTED: uncharacterized protein LOC106050938 isoform X3; phosphoglycerate kinase	PREDICTED: Biomphalaria glabrata uncharacterized LOC106050938 (LOC106050938), transcript variant X3, mRNA	F:ATP binding; C:cytoplasm; F:phosphoglycerate kinase activity; P:glycolytic process
evgTRINITY_DN76410_c0_g1_i1	0.78212	0.858933	585.588	1370.45	1.92181	8.8647	PREDICTED: uncharacterized protein LOC106064575 [Biomphalaria glabrata]	PREDICTED: uncharacterized protein LOC106064575	PREDICTED: Biomphalaria glabrata uncharacterized LOC106064575 (LOC106064575), mRNA
evgTRINITY_DN14906_c1_g1_i1	0.78212	1.71787	941.297	1596.81	1.92181	8.863	PREDICTED: uncharacterized protein LOC106059385 [Biomphalaria glabrata]	titin isoform X1	PREDICTED: Biomphalaria glabrata uncharacterized LOC106059385 (LOC106059385), mRNA
evgTRINITY_DN85295_c1_g1_i1	0	0	275.856	605.261	0	8.84772
evglcl|G0WVJSS02GGN09	2.34636	0	813.048	1584.5	0	8.84444	PREDICTED: endonuclease G, mitochondrial-like [Biomphalaria glabrata]	endonuclease mitochondrial-like; endonuclease partial	PREDICTED: Biomphalaria glabrata endonuclease G, mitochondrial-like (LOC106056746), mRNA	P:metabolic process
evgTRINITY_DN94529_c0_g1_i1	0	0	306.103	575.736	0	8.84158	PREDICTED: uncharacterized protein LOC106065797 isoform X2 [Biomphalaria glabrata]		PREDICTED: Biomphalaria glabrata uncharacterized LOC106065797 (LOC106065797), transcript variant X2, mRNA
evglcl|G0WVJSS02HDMWY	0	0	356.918	528.988	1.92181	8.84136	PREDICTED: protein disulfide-isomerase A5-like isoform X2 [Biomphalaria glabrata]	disulfide-isomerase A5-like isoform X2	PREDICTED: Biomphalaria glabrata protein disulfide-isomerase A5-like (LOC106055466), transcript variant X2, mRNA
evgTRINITY_GG_485_c2_g2_i1	0	0	354.499	527.758	0.960903	8.83443	PREDICTED: uncharacterized protein LOC106058813 [Biomphalaria glabrata]	glutaredoxin domain-containing cysteine-rich CG31559-like	PREDICTED: Biomphalaria glabrata uncharacterized LOC106058813 (LOC106058813), mRNA
evglcl|G0WVJSS01C0G6R	0.78212	0	535.982	848.841	0	8.83308			PREDICTED: Biomphalaria glabrata uncharacterized LOC106051001 (LOC106051001), ncRNA
evgTRINITY_DN92204_c6_g1_i1	4.69272	2.5768	2036.25	3499.93	3.84361	8.82937	PREDICTED: uncharacterized protein LOC106065986 isoform X1 [Biomphalaria glabrata]		PREDICTED: Biomphalaria glabrata uncharacterized LOC106065986 (LOC106065986), transcript variant X2, mRNA
evglcl|G0WVJSS02HCI95	0	0	257.707	607.721	0	8.82552			PREDICTED: Biomphalaria glabrata keratin-associated protein 9-2-like (LOC106071252), mRNA
evgTRINITY_DN89734_c14_g1_i1	1.56424	0.858933	808.208	1599.27	0	8.82158	PREDICTED: uncharacterized protein LOC106074916 isoform X1 [Biomphalaria glabrata]		PREDICTED: Biomphalaria glabrata uncharacterized LOC106074916 (LOC106074916), transcript variant X1, mRNA
evgTRINITY_BU_DN81411_c4_g1_i1	0	0.858933	463.389	948.488	0	8.82113	PREDICTED: uncharacterized protein LOC106057828, partial [Biomphalaria glabrata]		PREDICTED: Biomphalaria glabrata uncharacterized LOC106057828 (LOC106057828), partial mRNA
evgTRINITY_BU_DN25105_c0_g1_i1	0	0	239.559	617.563	0	8.81632	PREDICTED: uncharacterized protein LOC106065738 [Biomphalaria glabrata]	PREDICTED: uncharacterized protein LOC106065738	PREDICTED: Biomphalaria glabrata uncharacterized LOC106065738 (LOC106065738), mRNA
evgTRINITY_DN30269_c0_g1_i1	3.12848	1.71787	1415.57	2519.46	0	8.81264	PREDICTED: peptidase M20 domain-containing protein 2-like [Biomphalaria glabrata]	peptidase M20 domain-containing 2-like	PREDICTED: Biomphalaria glabrata peptidase M20 domain-containing protein 2-like (LOC106065718), mRNA
evgTRINITY_DN91027_c9_g1_i1	0.78212	0	492.426	859.913	1.92181	8.80404	hypothetical protein LOTGIDRAFT_123164 [Lottia gigantea]		PREDICTED: Biomphalaria glabrata dual specificity tyrosine-phosphorylation-regulated kinase 3-like (LOC106058133), mRNA
evgTRINITY_DN64370_c0_g1_i1	0	0	266.176	585.578	2.88271	8.80249	PREDICTED: zinc finger CCCH domain-containing protein 13-like, partial [Biomphalaria glabrata]	RING-H2 finger ATL64-like; ring-h2 finger protein atl64-like	PREDICTED: Biomphalaria glabrata zinc finger CCCH domain-containing protein 13-like (LOC106073799), partial mRNA	P:cellular protein metabolic process
evglcl|G0WVJSS02HMQV6	5.47484	0	1831.78	2488.7	3.84361	8.80026			PREDICTED: Biomphalaria glabrata fibrous sheath CABYR-binding protein-like (LOC106066445), transcript variant X4, misc_RNA
evgTRINITY_GG_23331_c1_g1_i1	0	0	331.511	528.988	0	8.79965	PREDICTED: extended synaptotagmin-2-like isoform X4 [Biomphalaria glabrata]	extended synaptotagmin-2-like isoform X4; extended synaptotagmin-2-like isoform x4	PREDICTED: Biomphalaria glabrata extended synaptotagmin-2-like (LOC106065675), transcript variant X4, mRNA	C:membrane
evgTRINITY_DN62047_c0_g1_i1	3.9106	0	1122.78	2176.23	3.84361	8.79872	PREDICTED: baculoviral IAP repeat-containing protein 3-like [Biomphalaria glabrata]	E3 ubiquitin- ligase MIB1-like; e3 ubiquitin-protein ligase mib1-like	PREDICTED: Biomphalaria glabrata baculoviral IAP repeat-containing protein 3-like (LOC106061062), mRNA	P:regulation of RIG-I signaling pathway; P:regulation of toll-like receptor signaling pathway; P:positive regulation of I-kappaB kinase/NF-kappaB signaling; P:NIK/NF-kappaB signaling; F:cysteine-type endopeptidase inhibitor activity involved in apoptotic process; P:negative regulation of necroptotic process; C:nucleoplasm; P:inhibition of cysteine-type endopeptidase activity involved in apoptotic…
evgTRINITY_DN92330_c10_g1_i2	0	0	0	788.561	0	8.79301	PREDICTED: uncharacterized protein LOC106057829, partial [Biomphalaria glabrata]	PREDICTED: uncharacterized protein LOC106057829, partial	PREDICTED: Biomphalaria glabrata uncharacterized LOC106057829 (LOC106057829), partial mRNA
evgTRINITY_GG_19711_c82_g1_i1	0	0	306.103	547.441	0	8.7924	PREDICTED: uncharacterized protein LOC106061445 [Biomphalaria glabrata]	membrane	PREDICTED: Biomphalaria glabrata uncharacterized LOC106061445 (LOC106061445), transcript variant X2, mRNA
evglcl|G0WVJSS02FZVQI	0.78212	0	295.214	639.707	480.451	8.79128			PREDICTED: Biomphalaria glabrata uncharacterized LOC106072273 (LOC106072273), ncRNA
evglcl|G0WVJSS02FJE75	0.78212	1.71787	719.886	1660.78	1.92181	8.78485			PREDICTED: Biomphalaria glabrata uncharacterized LOC106080005 (LOC106080005), ncRNA
evgTRINITY_DN93669_c0_g1_i1	10.1676	4.29466	3410.69	6385.99	7.68722	8.78239	PREDICTED: uncharacterized protein LOC106075115 [Biomphalaria glabrata]	PREDICTED: uncharacterized protein LOC106075115	PREDICTED: Biomphalaria glabrata uncharacterized LOC106075115 (LOC106075115), mRNA
evglcl|G0WVJSS02JBJ73	0	0	318.202	530.218	0	8.78088	PREDICTED: endonuclease G, mitochondrial-like [Aplysia californica]	endonuclease mitochondrial-like; endonuclease partial	PREDICTED: Biomphalaria glabrata endonuclease G, mitochondrial-like (LOC106050551), mRNA	F:binding
evgTRINITY_DN93102_c11_g1_i1	0	0.858933	474.278	898.05	4.80451	8.78017	PREDICTED: uncharacterized protein LOC106068331 isoform X1 [Biomphalaria glabrata]
evgTRINITY_GG_16947_c0_g1_i1	4.69272	0.858933	1715.63	2584.66	0	8.7794	PREDICTED: uncharacterized protein LOC106053171 [Biomphalaria glabrata]	PREDICTED: uncharacterized protein LOC106053171	PREDICTED: Biomphalaria glabrata uncharacterized LOC106053171 (LOC106053171), mRNA
evglcl|G0WVJSS02HMP2J	3.12848	0	1036.88	1749.35	0	8.77933	PREDICTED: uncharacterized protein LOC106051191, partial [Biomphalaria glabrata]	PREDICTED: uncharacterized protein LOC106051191, partial
evgTRINITY_DN90331_c2_g1_i1	0	1.71787	607.366	1283.1	0	8.773	PREDICTED: uncharacterized protein LOC106072850 isoform X3 [Biomphalaria glabrata]		PREDICTED: Biomphalaria glabrata uncharacterized LOC106072850 (LOC106072850), transcript variant X3, mRNA
evgTRINITY_DN83837_c2_g1_i1	0	0.858933	485.167	882.057	0	8.76941	PREDICTED: uncharacterized protein LOC106074222 [Biomphalaria glabrata]		PREDICTED: Biomphalaria glabrata uncharacterized LOC106074222 (LOC106074222), mRNA
evgTRINITY_GG_454Uninf_4669_c0_g2_i1	3.12848	0	1116.73	1653.4	0	8.7664	PREDICTED: glutaredoxin-2-like [Biomphalaria glabrata]	PREDICTED: glutaredoxin-2-like; glutaredoxin 2 isoform x2	PREDICTED: Biomphalaria glabrata glutaredoxin-2-like (LOC106051337), mRNA	C:cell; P:system development; F:metal ion binding; F:oxidoreductase activity; P:metabolic process; P:single-organism cellular process
evgTRINITY_DN92423_c6_g1_i1	0.78212	0	444.031	867.294	0	8.76305	PREDICTED: outer dynein arm protein 1-like [Aplysia californica]		PREDICTED: Biomphalaria glabrata uncharacterized LOC106071883 (LOC106071883), mRNA
evgTRINITY_GG_8867_c9_g2_i1	0	0	312.152	524.067	0.960903	8.76149	PREDICTED: uncharacterized protein LOC106057220 [Biomphalaria glabrata]	PREDICTED: uncharacterized protein LOC106057220	PREDICTED: Biomphalaria glabrata uncharacterized LOC106057220 (LOC106057220), mRNA
evglcl|G0WVJSS01ECO4H	0	0	333.93	504.384	0	8.76015		sugar ABC transporter substrate-binding
evgTRINITY_DN93220_c16_g1_i1	6.25696	0.858933	1817.26	3344.93	3.84361	8.75726	PREDICTED: uncharacterized protein LOC106051084 [Biomphalaria glabrata]		PREDICTED: Biomphalaria glabrata uncharacterized LOC106051084 (LOC106051084), mRNA
evgTRINITY_DN89872_c7_g1_i1	0	0	289.164	542.52	0	8.75709	PREDICTED: retinal-binding protein-like, partial [Biomphalaria glabrata]		PREDICTED: Biomphalaria glabrata SEC14-like protein 2 (LOC106057782), partial mRNA
evglcl|G0WVJSS02HFT5B	5.47484	0	1657.55	2526.84	0	8.75648
evglcl|G0WVJSS02FR006	0	0	360.548	476.089	0	8.75356	PREDICTED: endonuclease G, mitochondrial-like [Aplysia californica]	endonuclease mitochondrial-like; endonuclease partial	PREDICTED: Biomphalaria glabrata endonuclease G, mitochondrial-like (LOC106050551), mRNA	F:binding
evgTRINITY_DN68060_c1_g1_i1	0	0.858933	413.783	928.805	0	8.75313	PREDICTED: NEP1-interacting protein 1-like [Biomphalaria glabrata]	RING finger 44-like; ring finger protein 44-like	PREDICTED: Biomphalaria glabrata RING-H2 finger protein ATL2-like (LOC106074143), mRNA	P:metabolic process
evgTRINITY_DN90180_c0_g3_i1	0	0	266.176	558.513	0	8.75014	PREDICTED: uncharacterized protein LOC106079801 [Biomphalaria glabrata]		PREDICTED: Biomphalaria glabrata uncharacterized LOC106079801 (LOC106079801), mRNA
evgTRINITY_GG_20309_c0_g1_i1	0.78212	0.858933	671.49	1149.01	3.84361	8.74775	PREDICTED: uncharacterized protein LOC106051440 [Biomphalaria glabrata]	PREDICTED: uncharacterized protein LOC106051440	PREDICTED: Biomphalaria glabrata uncharacterized LOC106051440 (LOC106051440), transcript variant X3, mRNA
evgTRINITY_GG_454Uninf_4375_c1_g3_i2	0	0	343.61	488.391	0	8.74742	PREDICTED: uncharacterized protein LOC106063323 [Biomphalaria glabrata]	PREDICTED: uncharacterized protein LOC106063323	PREDICTED: Biomphalaria glabrata uncharacterized LOC106063323 (LOC106063323), mRNA
evgTRINITY_DN85295_c1_g3_i1	0	0	229.88	586.808	0	8.74617	PREDICTED: uncharacterized protein LOC106055604 [Biomphalaria glabrata]		PREDICTED: Biomphalaria glabrata uncharacterized LOC106055604 (LOC106055604), mRNA
evgTRINITY_DN97517_c0_g1_i1	10.1676	2.5768	2835.99	5642.95	1.92181	8.7419	PREDICTED: uncharacterized protein LOC106050655 [Biomphalaria glabrata]	F-box only 30	PREDICTED: Biomphalaria glabrata uncharacterized LOC106050655 (LOC106050655), mRNA
evgTRINITY_DN6739_c0_g1_i1	0	0.858933	481.537	858.683	0	8.73983	PREDICTED: phosphonoacetaldehyde hydrolase-like [Biomphalaria glabrata]	phosphonoacetaldehyde hydrolase-like	PREDICTED: Biomphalaria glabrata phosphonoacetaldehyde hydrolase-like (LOC106061132), transcript variant X2, mRNA	F:phosphonoacetaldehyde hydrolase activity; P:organic phosphonate catabolic process
evgTRINITY_DN80596_c0_g2_i1	0	0	287.954	531.448	0	8.73493	PREDICTED: uncharacterized protein LOC106063367 [Biomphalaria glabrata]	PREDICTED: uncharacterized protein LOC106063367	PREDICTED: Biomphalaria glabrata uncharacterized LOC106063367 (LOC106063367), mRNA
evgTRINITY_GG_454Uninf_6587_c0_g6_i1	0	0	387.166	437.953	0	8.73104	PREDICTED: rho GTPase-activating protein 18-like [Biomphalaria glabrata]	rho GTPase-activating 18-like; rho gtpase-activating protein 18 isoform x2	PREDICTED: Biomphalaria glabrata rho GTPase-activating protein 28-like (LOC106055543), mRNA	P:regulation of cellular process; P:single-organism cellular process
evgTRINITY_DN22889_c0_g1_i1	0	0.858933	499.686	829.158	0	8.72467	PREDICTED: uncharacterized protein LOC106061288 isoform X1 [Biomphalaria glabrata]	piccolo-like isoform X4	PREDICTED: Biomphalaria glabrata uncharacterized LOC106061288 (LOC106061288), transcript variant X6, mRNA
evgTRINITY_DN89208_c0_g1_i1	0	2.5768	804.579	1537.76	0.960903	8.72354	PREDICTED: uncharacterized protein LOC106079960 isoform X1 [Biomphalaria glabrata]		PREDICTED: Biomphalaria glabrata uncharacterized LOC106079960 (LOC106079960), transcript variant X1, mRNA
evglcl|G0WVJSS01CGKFV	0	0	73.8035	303.861	456.429	8.71797	PREDICTED: cAMP-dependent protein kinase catalytic subunit-like [Biomphalaria glabrata]	cAMP-dependent kinase catalytic subunit-like	PREDICTED: Biomphalaria glabrata cAMP-dependent protein kinase catalytic subunit-like (LOC106073370), mRNA
evglcl|G0WVJSS01CMOUP	0	0	344.819	462.557	0	8.70263		family transcriptional regulator	PREDICTED: Biomphalaria glabrata protein disulfide-isomerase A5-like (LOC106055466), transcript variant X1, mRNA
evgTRINITY_DN91411_c9_g4_i2	0	0	306.103	495.773	0	8.69852	PREDICTED: uncharacterized protein LOC106050449 [Biomphalaria glabrata]	PREDICTED: uncharacterized protein LOC106050449	PREDICTED: Biomphalaria glabrata uncharacterized LOC106050449 (LOC106050449), transcript variant X2, mRNA
evgTRINITY_DN87668_c0_g1_i1	0	0	321.831	478.55	0	8.69293	PREDICTED: F-box only protein 39-like isoform X1 [Biomphalaria glabrata]		PREDICTED: Biomphalaria glabrata uncharacterized LOC106068406 (LOC106068406), mRNA
evglcl|G0WVJSS02JDLH0	0	0	347.239	453.946	0.960903	8.69219			PREDICTED: Biomphalaria glabrata uncharacterized LOC106051001 (LOC106051001), ncRNA
evgTRINITY_DN97213_c0_g1_i1	3.9106	0	988.482	2063.05	0	8.68852	PREDICTED: uncharacterized protein LOC106062690 [Biomphalaria glabrata]	tubulin alpha-1C chain	PREDICTED: Biomphalaria glabrata uncharacterized LOC106065388 (LOC106065388), transcript variant X2, ncRNA
evgTRINITY_GG_454Uninf_1486_c5_g2_i1	0	0	279.485	512.995	0	8.68656	PREDICTED: vitellogenin-4-like [Biomphalaria glabrata]	PREDICTED: vitellogenin-4-like	PREDICTED: Biomphalaria glabrata vitellogenin-4-like (LOC106063786), mRNA
evgTRINITY_DN81823_c1_g1_i1	0	0.858933	430.722	854.992	0.960903	8.6855	PREDICTED: uncharacterized protein LOC106070970 [Biomphalaria glabrata]	glyoxal reductase	PREDICTED: Biomphalaria glabrata uncharacterized LOC106070970 (LOC106070970), transcript variant X3, mRNA
evgTRINITY_DN77789_c0_g2_i1	0.78212	0	439.191	804.554	0	8.68391	PREDICTED: F-box only protein 39-like [Biomphalaria glabrata]	F-box only 39-like	PREDICTED: Biomphalaria glabrata F-box only protein 39-like (LOC106051974), mRNA
evgTRINITY_DN51481_c1_g1_i1	0	0	283.115	506.844	1.92181	8.68341	PREDICTED: ATP-binding cassette sub-family A member 3-like, partial [Biomphalaria glabrata]	ATP-binding cassette sub-family A member 3	PREDICTED: Biomphalaria glabrata ATP-binding cassette sub-family A member 3-like (LOC106075146), partial mRNA
evgTRINITY_DN83126_c1_g1_i1	0	0	300.053	492.082	0	8.68137			Spirometra erinaceieuropaei genome assembly S_erinaceieuropaei ,scaffold SPER_scaffold0125872
evgTRINITY_DN102327_c0_g1_i1	2.34636	1.71787	913.469	2192.23	0	8.67955	PREDICTED: glyceraldehyde-3-phosphate dehydrogenase-like [Biomphalaria glabrata]	glyceraldehyde-3-phosphate dehydrogenase	PREDICTED: Biomphalaria glabrata glyceraldehyde-3-phosphate dehydrogenase-like (LOC106078697), mRNA	P:gluconeogenesis; F:NADP binding; F:NAD binding; C:cytoplasm; P:glycolytic process; P:oxidation-reduction process; F:glyceraldehyde-3-phosphate dehydrogenase (NAD+) (phosphorylating) activity
evglcl|G0WVJSS01B3OVX	0	0	245.608	536.369	0.960903	8.67676	unnamed protein product [Trypanosoma congolense IL3000]	unnamed protein product	PREDICTED: Biomphalaria glabrata uncharacterized LOC106075041 (LOC106075041), mRNA
evgTRINITY_DN88181_c2_g1_i1	0	0	209.311	565.894	0	8.67415	PREDICTED: uncharacterized protein LOC106060174 [Biomphalaria glabrata]	PREDICTED: uncharacterized protein LOC106060174	PREDICTED: Biomphalaria glabrata uncharacterized LOC106060174 (LOC106060174), mRNA
evgTRINITY_DN93594_c0_g1_i1	0	0	343.61	446.564	0	8.67088	PREDICTED: mitochondrial amidoxime reducing component 2-like [Octopus bimaculoides]
evglcl|G0WVJSS02H1TU0	3.12848	1.71787	1528.09	2027.38	0	8.65665			PREDICTED: Biomphalaria glabrata fibrous sheath CABYR-binding protein-like (LOC106066445), transcript variant X1, mRNA
evgTRINITY_DN86663_c0_g2_i1	0.78212	0	360.548	848.841	0	8.65559	PREDICTED: uncharacterized protein LOC106072249 [Biomphalaria glabrata]		PREDICTED: Biomphalaria glabrata uncharacterized LOC106072249 (LOC106072249), mRNA
evgTRINITY_DN78549_c0_g1_i1	0	0	333.93	445.334	0.960903	8.6527	PREDICTED: uncharacterized protein LOC106054817 isoform X1 [Biomphalaria glabrata]	methyltransferase 24	PREDICTED: Biomphalaria glabrata uncharacterized LOC106054817 (LOC106054817), transcript variant X1, mRNA
evgTRINITY_DN70879_c1_g1_i1	10.1676	8.58933	3947.88	7424.29	5.76542	8.65111	PREDICTED: uncharacterized protein LOC106052100 [Biomphalaria glabrata]	unconventional myosin-XVIIIa isoform X2	PREDICTED: Biomphalaria glabrata uncharacterized LOC106052100 (LOC106052100), mRNA
evglcl|G0WVJSS01DYZ2L	0	0	246.818	520.377	0	8.64626			PREDICTED: Biomphalaria glabrata junction-mediating and -regulatory protein-like (LOC106053148), transcript variant X2, misc_RNA
evgTRINITY_DN46765_c0_g1_i1	2.34636	0	707.787	1379.06	3.84361	8.64617	PREDICTED: uncharacterized protein LOC106069239 [Biomphalaria glabrata]	serum response factor-binding 1-like	PREDICTED: Biomphalaria glabrata serum response factor-binding protein 1-like (LOC106069241), mRNA
evgTRINITY_BU_DN81248_c5_g1_i2	0	0	290.374	481.01	0	8.6435	PREDICTED: uncharacterized protein LOC106059774 [Biomphalaria glabrata]		PREDICTED: Biomphalaria glabrata uncharacterized LOC106059774 (LOC106059774), mRNA
evglcl|G0WVJSS01A9VWS	1.56424	0	636.404	1017.38	0	8.64181
evgTRINITY_DN71832_c2_g1_i1	0	0	269.806	497.003	0.960903	8.64056	PREDICTED: uncharacterized protein LOC106050332 [Biomphalaria glabrata]	gamma-aminobutyric acid receptor subunit gamma-3	PREDICTED: Biomphalaria glabrata uncharacterized LOC106050332 (LOC106050332), mRNA	P:transport
evgTRINITY_GG_19976_c2_g1_i1	6.25696	0	1634.57	2647.4	4.80451	8.63685		ATP synthase CF0 subunit I (chloroplast)	PREDICTED: Biomphalaria glabrata uncharacterized LOC106075622 (LOC106075622), transcript variant X3, mRNA	P:proton transport; P:ATP hydrolysis coupled proton transport; F:hydrogen ion transmembrane transporter activity; C:proton-transporting two-sector ATPase complex, proton-transporting domain; P:transport; C:plastid; C:chloroplast thylakoid membrane; C:thylakoid; C:chloroplast; P:ion transport; C:proton-transporting ATP synthase complex, coupling factor F(o); C:membrane; C:integral component of mem…
evgTRINITY_DN71812_c1_g2_i1	0	0	304.893	463.787	0	8.63543	PREDICTED: uncharacterized protein LOC106075233 [Biomphalaria glabrata]	PREDICTED: uncharacterized protein LOC106075233	PREDICTED: Biomphalaria glabrata uncharacterized LOC106075233 (LOC106075233), mRNA
evglcl|G0WVJSS01B10JG	3.12848	0	1130.04	1404.89	2.88271	8.63533
evgTRINITY_DN47883_c0_g1_i1	0.78212	0	440.401	763.957	0	8.63524	PREDICTED: uncharacterized protein LOC106053174 isoform X2 [Biomphalaria glabrata]	protocadherin-15 isoform X1	PREDICTED: Biomphalaria glabrata uncharacterized LOC106053174 (LOC106053174), transcript variant X2, mRNA
evglcl|G0WVJSS02HOQXQ	0	2.5768	947.346	1268.34	0	8.6304
evglcl|G0WVJSS01EM68K	0	0	388.376	381.364	0	8.63037	PREDICTED: rho GTPase-activating protein 18-like [Biomphalaria glabrata]	rho GTPase-activating 18-like	PREDICTED: Biomphalaria glabrata rho GTPase-activating protein 18-like (LOC106052445), mRNA
evgTRINITY_DN91010_c0_g1_i1	0	0	262.547	494.542	3.84361	8.6271	PREDICTED: protein toll-like [Biomphalaria glabrata]	PREDICTED: protein toll-like	PREDICTED: Biomphalaria glabrata protein toll-like (LOC106068556), mRNA
evgTRINITY_DN93367_c8_g2_i1	0	0	238.349	516.686	0.960903	8.62592	PREDICTED: uncharacterized protein LOC106052011 [Biomphalaria glabrata]		PREDICTED: Biomphalaria glabrata uncharacterized LOC106052011 (LOC106052011), mRNA
evglcl|G0WVJSS02H8FB8	0	0	301.263	460.097	0	8.62177	PREDICTED: uncharacterized protein LOC106055388 isoform X2 [Biomphalaria glabrata]	PREDICTED: uncharacterized protein LOC106055388 isoform X2	PREDICTED: Biomphalaria glabrata uncharacterized LOC106055388 (LOC106055388), transcript variant X3, mRNA
evgTRINITY_BU_DN30654_c0_g1_i1	1.56424	0	464.599	1140.4	0	8.61826	PREDICTED: uncharacterized protein LOC106065106 isoform X1 [Biomphalaria glabrata]	PREDICTED: uncharacterized protein LOC106065106 isoform X1	PREDICTED: Biomphalaria glabrata uncharacterized LOC106065106 (LOC106065106), transcript variant X1, mRNA
evglcl|G0WVJSS01BMPP8	0	1.71787	793.69	926.344	0.960903	8.61757			PREDICTED: Biomphalaria glabrata junction-mediating and -regulatory protein-like (LOC106053148), transcript variant X3, misc_RNA
evglcl|G0WVJSS01BQZ0K	1.56424	1.71787	1058.66	1515.61	0	8.61118			PREDICTED: Biomphalaria glabrata endonuclease G, mitochondrial-like (LOC106050551), mRNA
evglcl|G0WVJSS02GTJCQ	0	0	316.992	439.183	0.960903	8.61035			PREDICTED: Biomphalaria glabrata fibrous sheath CABYR-binding protein-like (LOC106066445), transcript variant X2, misc_RNA
evgTRINITY_DN74580_c1_g1_i1	0	0	262.547	488.391	0	8.60957	PREDICTED: uncharacterized protein LOC106056733 [Biomphalaria glabrata]	PREDICTED: uncharacterized protein LOC106056733	PREDICTED: Biomphalaria glabrata uncharacterized LOC106056733 (LOC106056733), mRNA
evglcl|G0WVJSS01BWORT	3.12848	0	1076.8	1407.35	0	8.60596			PREDICTED: Biomphalaria glabrata fibrous sheath CABYR-binding protein-like (LOC106066445), transcript variant X2, misc_RNA
evgTRINITY_DN17838_c0_g1_i1	1.56424	1.71787	852.974	1685.38	0	8.60324	PREDICTED: uncharacterized protein LOC106067660 isoform X1 [Biomphalaria glabrata]	PREDICTED: uncharacterized protein LOC106067660 isoform X1	PREDICTED: Biomphalaria glabrata uncharacterized LOC106067660 (LOC106067660), transcript variant X3, mRNA
evgTRINITY_DN3599_c0_g2_i1	0	0	275.856	472.399	0	8.60093	PREDICTED: glutathione S-transferase 4-like [Biomphalaria glabrata]	glutathione S-transferase 4-like	PREDICTED: Biomphalaria glabrata glutathione S-transferase 4-like (LOC106073469), transcript variant X4, mRNA
evgTRINITY_DN92649_c0_g1_i1	1.56424	0	486.377	1101.03	3.84361	8.60067	PREDICTED: dynein heavy chain 7, axonemal-like [Biomphalaria glabrata]		PREDICTED: Biomphalaria glabrata dynein heavy chain 7, axonemal-like (LOC106068923), mRNA
evgTRINITY_DN93206_c2_g1_i1	0.78212	1.71787	669.071	1431.96	0	8.60004	PREDICTED: aromatic-L-amino-acid decarboxylase-like isoform X1 [Biomphalaria glabrata]		PREDICTED: Biomphalaria glabrata aromatic-L-amino-acid decarboxylase-like (LOC106072007), transcript variant X2, mRNA
evgTRINITY_GG_454Uninf_4141_c1_g8_i1	0	0	278.275	467.478	1.92181	8.59801	PREDICTED: uncharacterized protein PB18E9.04c-like, partial [Biomphalaria glabrata]	kinesin	PREDICTED: Biomphalaria glabrata uncharacterized protein PB18E9.04c-like (LOC106066669), partial mRNA	F:binding
evgTRINITY_DN30382_c0_g2_i1	0	0	238.349	503.154	0	8.59725	PREDICTED: alcohol dehydrogenase [acceptor]-like [Biomphalaria glabrata]	glucose dehydrogenase [ quinone]-like	PREDICTED: Biomphalaria glabrata alcohol dehydrogenase [acceptor]-like (LOC106056441), mRNA
evgTRINITY_DN38622_c0_g1_i1	0	0	301.263	442.874	2.88271	8.5916	PREDICTED: serine protease 29-like [Biomphalaria glabrata]	chymotrypsin-like elastase family member 3B	PREDICTED: Biomphalaria glabrata serine protease 29-like (LOC106073004), mRNA
evgTRINITY_DN90820_c24_g1_i1	0	0	301.263	444.104	0	8.59006	PREDICTED: heparanase-like [Biomphalaria glabrata]		PREDICTED: Biomphalaria glabrata heparanase-like (LOC106060146), mRNA
evgTRINITY_DN74407_c0_g1_i2	0	0	258.917	479.78	0	8.58572	PREDICTED: cleavage and polyadenylation specificity factor subunit 6-like isoform X1 [Biomphalaria glabrata]	cleavage and polyadenylation specificity factor subunit 7	PREDICTED: Biomphalaria glabrata cleavage and polyadenylation specificity factor subunit 6-like (LOC106050356), transcript variant X1, mRNA	F:nucleic acid binding; C:nucleus; P:RNA metabolic process; P:gene expression
evgTRINITY_DN71909_c0_g2_i1	0	0	262.547	473.629	0	8.57963	PREDICTED: uncharacterized protein LOC106052547, partial [Biomphalaria glabrata]	L-selectin- partial	PREDICTED: Biomphalaria glabrata uncharacterized LOC106052547 (LOC106052547), partial mRNA
evgTRINITY_DN65780_c0_g2_i1	0	0	246.818	487.161	0	8.57934	PREDICTED: uncharacterized protein LOC106061398 [Biomphalaria glabrata]	multiple epidermal growth factor-like domains 10 isoform X3	PREDICTED: Biomphalaria glabrata uncharacterized LOC106061398 (LOC106061398), mRNA
evglcl|G0WVJSS02G4DMA	0	0	306.103	434.262	0	8.57924	PREDICTED: disks large homolog 1-like isoform X5 [Biomphalaria glabrata]	disks large homolog 1-like isoform X5; synapse-associated protein	PREDICTED: Biomphalaria glabrata disks large homolog 1-like (LOC106057190), transcript variant X5, mRNA	P:embryo development; P:locomotory exploration behavior; F:ligand-gated ion channel activity; F:protein C-terminus binding; C:synaptic vesicle; F:structural molecule activity; P:establishment of spindle orientation; F:guanylate kinase activity; P:learning; C:Golgi cis cisterna; P:positive regulation of GTPase activity; P:cortical actin cytoskeleton organization; P:regulation of long-term neuronal…
evgTRINITY_DN93302_c17_g1_i1	0	0	250.448	482.24	0	8.57567	PREDICTED: baculoviral IAP repeat-containing protein 7-like [Biomphalaria glabrata]		PREDICTED: Biomphalaria glabrata baculoviral IAP repeat-containing protein 7-like (LOC106061056), mRNA
evgTRINITY_DN93678_c0_g1_i1	0.78212	1.71787	768.282	1299.1	0.960903	8.56672	PREDICTED: peptidase M20 domain-containing protein 2-like [Biomphalaria glabrata]		PREDICTED: Biomphalaria glabrata peptidase M20 domain-containing protein 2-like (LOC106070276), mRNA
evgTRINITY_DN61550_c0_g2_i1	2.34636	0	708.997	1268.34	0	8.56278	PREDICTED: uncharacterized protein LOC106060379 [Biomphalaria glabrata]	PREDICTED: uncharacterized protein LOC106060379	PREDICTED: Biomphalaria glabrata uncharacterized LOC106060379 (LOC106060379), mRNA
evgTRINITY_DN84068_c0_g2_i1	0.78212	0	393.215	747.965	0	8.5615	PREDICTED: uncharacterized protein LOC106053896 [Biomphalaria glabrata]		PREDICTED: Biomphalaria glabrata uncharacterized LOC106053896 (LOC106053896), mRNA
evglcl|G0WVJSS02H9E1O	0	0	255.287	471.168	0	8.56147	PREDICTED: uncharacterized protein LOC106055388 isoform X1 [Biomphalaria glabrata]	PREDICTED: uncharacterized protein LOC106055388 isoform X1	PREDICTED: Biomphalaria glabrata uncharacterized LOC106055388 (LOC106055388), transcript variant X4, misc_RNA
evgTRINITY_DN99957_c0_g1_i1	0.78212	0	418.623	722.13	0	8.5568	PREDICTED: uncharacterized protein LOC106060430 [Biomphalaria glabrata]	kyphoscoliosis peptidase-like	PREDICTED: Biomphalaria glabrata uncharacterized LOC106060431 (LOC106060431), ncRNA
evglcl|G0WVJSS02GSDJ5	0.78212	0	473.068	671.692	0.960903	8.55604
evgTRINITY_BU_DN75939_c2_g1_i1	3.9106	5.1536	1910.42	3573.75	32.6707	8.55236	PREDICTED: uncharacterized protein LOC106063597 [Biomphalaria glabrata]		PREDICTED: Biomphalaria glabrata uncharacterized LOC106063597 (LOC106063597), mRNA
evglcl|G0WVJSS01D3AOE	0	0	319.412	408.428	0	8.55216	PREDICTED: glutaredoxin-2-like [Biomphalaria glabrata]	PREDICTED: glutaredoxin-2-like	PREDICTED: Biomphalaria glabrata glutaredoxin-2-like (LOC106051337), mRNA
evgTRINITY_DN6848_c0_g1_i1	1.56424	0	558.97	989.085	0	8.55048	PREDICTED: uncharacterized protein LOC106058574 [Biomphalaria glabrata]	#NAME?	PREDICTED: Biomphalaria glabrata uncharacterized LOC106058574 (LOC106058574), mRNA
evglcl|G0WVJSS02H2WGF	0	0	251.658	467.478	0	8.54716			PREDICTED: Biomphalaria glabrata uncharacterized LOC106054284 (LOC106054284), ncRNA
evglcl|G0WVJSS01AFRW5	0.78212	0	410.154	722.13	0	8.54689	PREDICTED: uncharacterized protein LOC106069276 [Biomphalaria glabrata]	PREDICTED: uncharacterized protein LOC106069276	PREDICTED: Biomphalaria glabrata uncharacterized LOC106069276 (LOC106069276), mRNA
evglcl|G0WVJSS02I1QII	0.78212	0	385.956	738.123	0	8.53998	PREDICTED: tubulin alpha-1C chain-like isoform X1 [Sinocyclocheilus rhinocerous]	tubulin alpha-1 chain-like; low quality protein: tubulin alpha chain- partial	PREDICTED: Biomphalaria glabrata tubulin alpha-1 chain-like (LOC106059833), mRNA	F:GTP binding; C:cytoplasm; F:GTPase activity; P:metabolic process; F:structural constituent of cytoskeleton; P:microtubule-based process; C:microtubule
evglcl|G0WVJSS01C43B3	0	0	301.263	417.039	0	8.53499			PREDICTED: Biomphalaria glabrata protein disulfide-isomerase A5-like (LOC106055466), transcript variant X2, mRNA
evgTRINITY_DN86396_c0_g1_i1	0	0	445.241	265.724	0	8.5269	PREDICTED: neprilysin-1-like [Biomphalaria glabrata]	PREDICTED: neprilysin-1-like	PREDICTED: Biomphalaria glabrata neprilysin-1-like (LOC106063401), mRNA
evgTRINITY_DN91026_c7_g2_i1	0	0	0	457.636	256.561	8.52587	PREDICTED: LOW QUALITY PROTEIN: serine-rich adhesin for platelets-like [Biomphalaria glabrata]	serine-rich adhesin for platelets-like	PREDICTED: Biomphalaria glabrata serine-rich adhesin for platelets-like (LOC106062550), mRNA
evgTRINITY_DN24647_c1_g1_i1	0	0	261.337	447.795	0.960903	8.52499	PREDICTED: uncharacterized protein LOC106056084 [Biomphalaria glabrata]	NAD-dependent epimerase dehydratase	PREDICTED: Biomphalaria glabrata uncharacterized LOC106056084 (LOC106056084), transcript variant X4, mRNA
evgTRINITY_GG_454Uninf_10881_c0_g4_i1	0	0	245.608	455.176	6.72632	8.51969	PREDICTED: dynamin-1-like protein isoform X2 [Biomphalaria glabrata]	dynamin-1 isoform X1; dynamin-1-like protein isoform x1	PREDICTED: Biomphalaria glabrata dynamin-1-like protein (LOC106050121), transcript variant X2, mRNA	F:GTP binding; F:GTPase activity; P:metabolic process
evgTRINITY_DN91967_c4_g1_i2	0	0	0	4.92082	637.078	8.51067	PREDICTED: LOW QUALITY PROTEIN: adenosine deaminase AGSA-like [Biomphalaria glabrata]		PREDICTED: Biomphalaria glabrata adenosine deaminase AGSA-like (LOC106060930), mRNA
evgTRINITY_BU_DN81717_c13_g1_i1	0	0	227.46	471.168	0	8.51052	PREDICTED: uncharacterized protein LOC106050638 [Biomphalaria glabrata]	PREDICTED: uncharacterized protein LOC106050638	PREDICTED: Biomphalaria glabrata uncharacterized LOC106050638 (LOC106050638), mRNA
evgTRINITY_DN90404_c20_g1_i1	0	0	174.225	377.673	183.532	8.50866	PREDICTED: uncharacterized protein LOC106078829 [Biomphalaria glabrata]		PREDICTED: Biomphalaria glabrata uncharacterized LOC106078829 (LOC106078829), mRNA
evglcl|G0WVJSS01DQYTD	0	1.71787	588.008	994.006	0.960903	8.50689	ribonuclease E [Gordonia rhizosphera]	ribonuclease E	PREDICTED: Biomphalaria glabrata fibrous sheath CABYR-binding protein-like (LOC106066445), transcript variant X1, mRNA
evglcl|G0WVJSS02FGR88	3.12848	0	347.239	720.9	1312.59	8.5049	PREDICTED: cAMP-dependent protein kinase catalytic subunit-like [Biomphalaria glabrata]	cAMP-dependent kinase catalytic subunit-like	PREDICTED: Biomphalaria glabrata cAMP-dependent protein kinase catalytic subunit-like (LOC106073370), mRNA
evgTRINITY_DN80946_c1_g1_i1	0	0.858933	411.364	725.821	0	8.50257	PREDICTED: tubulin beta-4B chain-like [Biomphalaria glabrata]	tubulin beta-4B chain; tubulin beta-4b chain	PREDICTED: Biomphalaria glabrata tubulin beta-4B chain-like (LOC106080003), mRNA	F:GTP binding; C:cytoplasm; F:GTPase activity; P:metabolic process; F:structural constituent of cytoskeleton; P:microtubule-based process; C:microtubule
evgTRINITY_DN62158_c0_g1_i1	0	0	237.139	456.406	0	8.49655	PREDICTED: N-acetyllactosaminide beta-1,6-N-acetylglucosaminyl-transferase, isoform C-like [Biomphalaria glabrata]	beta-1,3-galactosyl-O-glycosyl-glyco beta-1,6-N-acetylglucosaminyltransferase 3-like	PREDICTED: Biomphalaria glabrata N-acetyllactosaminide beta-1,6-N-acetylglucosaminyl-transferase, isoform C-like (LOC106058614), transcript variant X2, mRNA
evglcl|G0WVJSS02IMM5X	0	0	268.596	426.881	0	8.49275	PREDICTED: glutaredoxin-2-like [Biomphalaria glabrata]	PREDICTED: glutaredoxin-2-like; low quality protein: glutaredoxin-1-like	PREDICTED: Biomphalaria glabrata glutaredoxin-2-like (LOC106051337), mRNA	C:cell; F:protein disulfide oxidoreductase activity; F:electron carrier activity; P:cell redox homeostasis; P:oxidation-reduction process
evgTRINITY_DN93206_c18_g1_i1	0.78212	0	411.364	680.303	0	8.49175	PREDICTED: probable BOI-related E3 ubiquitin-protein ligase 2 isoform X2 [Biomphalaria glabrata]		PREDICTED: Biomphalaria glabrata probable BOI-related E3 ubiquitin-protein ligase 2 (LOC106075258), transcript variant X4, mRNA
evgTRINITY_DN88241_c2_g1_i2	0	0	235.929	455.176	0	8.49158	PREDICTED: heparanase-like, partial [Biomphalaria glabrata]	heparanase- partial; heparanase-like isoform x1	PREDICTED: Biomphalaria glabrata heparanase-like (LOC106064013), partial mRNA	P:single-organism process; P:response to stimulus
evglcl|G0WVJSS02GVJQI	2.34636	0	798.529	1076.43	13.4526	8.48402	PREDICTED: thioredoxin domain-containing protein 12-like isoform X2 [Biomphalaria glabrata]	thioredoxin domain-containing 12-like isoform X2; thioredoxin domain-containing protein 12	PREDICTED: Biomphalaria glabrata thioredoxin domain-containing protein 12-like (LOC106064350), transcript variant X2, mRNA	P:regulation of cellular process; C:membrane; C:endoplasmic reticulum; P:single-organism cellular process
evgTRINITY_GG_26085_c0_g1_i1	0	0.858933	410.154	712.289	0	8.48311			PREDICTED: Biomphalaria glabrata uncharacterized LOC106055544 (LOC106055544), mRNA
evglcl|G0WVJSS02IWS73	0	0	333.93	360.45	0	8.48212
evglcl|G0WVJSS02ILYK1	0	0	273.436	415.809	0	8.47827	PREDICTED: alpha-actinin A-like [Biomphalaria glabrata]	alpha-actinin A-like
evglcl|G0WVJSS02I7HBT	0.78212	0	404.104	676.613	0	8.47769	PREDICTED: uncharacterized protein LOC106070590 [Biomphalaria glabrata]	PREDICTED: uncharacterized protein LOC106070590	PREDICTED: Biomphalaria glabrata uncharacterized LOC106070590 (LOC106070590), mRNA
evglcl|G0WVJSS02G12C6	3.12848	0	1000.58	1269.57	0	8.47542			PREDICTED: Biomphalaria glabrata junction-mediating and -regulatory protein-like (LOC106053148), transcript variant X3, misc_RNA
evglcl|G0WVJSS01EPKIU	0	0	12.0989	4.92082	611.134	8.47113	dermatopontin 3 [Biomphalaria glabrata]	dermatopontin 3	PREDICTED: Biomphalaria glabrata dermatopontin-like (LOC106051883), mRNA
evgTRINITY_DN3368_c0_g1_i1	0	0.858933	442.821	668.001	1.92181	8.46476	PREDICTED: uncharacterized protein LOC106079875 isoform X1 [Biomphalaria glabrata]	#NAME?	PREDICTED: Biomphalaria glabrata uncharacterized LOC106079875 (LOC106079875), transcript variant X1, mRNA
evglcl|G0WVJSS02GPVP2	0	0	118.569	538.83	0	8.4644	PREDICTED: junction-mediating and -regulatory protein-like [Biomphalaria glabrata]	junction-mediating and -regulatory -like	PREDICTED: Biomphalaria glabrata junction-mediating and -regulatory protein-like (LOC106053148), transcript variant X2, misc_RNA
evgTRINITY_BU_DN77234_c0_g1_i1	0	0	284.325	397.356	0	8.45986	PREDICTED: protein PFC0760c-like [Biomphalaria glabrata]		PREDICTED: Biomphalaria glabrata protein PFC0760c-like (LOC106063467), mRNA
evglcl|G0WVJSS02F9UR4	0	0	332.72	349.378	0	8.45628	PREDICTED: fibrous sheath CABYR-binding protein-like [Biomphalaria glabrata]	fibrous sheath CABYR-binding -like	PREDICTED: Biomphalaria glabrata fibrous sheath CABYR-binding protein-like (LOC106066445), transcript variant X1, mRNA
evglcl|G0WVJSS02GV2V3	0	0.858933	428.302	671.692	0	8.45015
evglcl|G0WVJSS02G875C	3.12848	0	747.714	1454.1	0	8.44584	PREDICTED: histone H2B.2, sperm-like [Biomphalaria glabrata]	histone sperm-like	PREDICTED: Biomphalaria glabrata histone H2B.2, sperm-like (LOC106060806), mRNA
evgTRINITY_DN68432_c0_g2_i1	0	0	235.929	434.262	0	8.44522	PREDICTED: uncharacterized protein LOC106067430 [Biomphalaria glabrata]	peroxisomal-coenzyme A synthetase	PREDICTED: Biomphalaria glabrata uncharacterized LOC106067430 (LOC106067430), mRNA
evglcl|G0WVJSS02JL64I	0	0	520.254	127.941	0	8.43933	PREDICTED: junction-mediating and -regulatory protein-like [Biomphalaria glabrata]	junction-mediating and -regulatory -like	PREDICTED: Biomphalaria glabrata junction-mediating and -regulatory protein-like (LOC106053148), transcript variant X2, misc_RNA
evgTRINITY_DN99815_c0_g1_i1	0.78212	0	405.314	643.397	0	8.43239	PREDICTED: uncharacterized protein LOC106057560 [Biomphalaria glabrata]	probable serine threonine- kinase yakA	PREDICTED: Biomphalaria glabrata uncharacterized LOC106057560 (LOC106057560), mRNA
evglcl|G0WVJSS02H710X	0	0	275.856	392.435	0	8.43177	hypothetical protein NEMVEDRAFT_v1g5544 [Nematostella vectensis]	hypothetical protein NEMVEDRAFT_v1g5544	PREDICTED: Biomphalaria glabrata uncharacterized LOC106075041 (LOC106075041), mRNA
evglcl|G0WVJSS02HY6WG	0	0	300.053	369.061	0.960903	8.43173			PREDICTED: Biomphalaria glabrata uncharacterized LOC106071846 (LOC106071846), mRNA
evglcl|G0WVJSS02JT6SV	0	0	183.904	471.168	0	8.4287
evglcl|G0WVJSS02IS2SO	0	0	232.299	426.881	0	8.42129
evgTRINITY_GG_13182_c24_g1_i1	0	0	216.571	440.413	0	8.42111	PREDICTED: phospholipid scramblase 1-like [Biomphalaria glabrata]	phospholipid scramblase 1-like	PREDICTED: Biomphalaria glabrata phospholipid scramblase 1-like (LOC106079627), mRNA
evgTRINITY_DN105356_c0_g1_i1	3.12848	0.858933	1055.03	1538.99	1.92181	8.41977	PREDICTED: uncharacterized protein LOC106059093 [Biomphalaria glabrata]	schlafen 1	PREDICTED: Biomphalaria glabrata uncharacterized LOC106059093 (LOC106059093), mRNA
evgTRINITY_DN94877_c0_g1_i1	2.34636	0.858933	735.615	1457.79	2.88271	8.41811	PREDICTED: cilia- and flagella-associated protein 52-like, partial [Biomphalaria glabrata]	cilia- and flagella-associated 52	PREDICTED: Biomphalaria glabrata cilia- and flagella-associated protein 52-like (LOC106066619), partial mRNA
evgTRINITY_DN85295_c0_g1_i1	2.34636	0.858933	725.936	1461.48	0	8.41355	PREDICTED: cytokine receptor common subunit gamma-like isoform X2 [Sinocyclocheilus grahami]
evgTRINITY_DN88297_c0_g2_i1	6.25696	7.7304	2549.24	4780.58	18.2572	8.40963	PREDICTED: uncharacterized protein LOC106059649 [Biomphalaria glabrata]		PREDICTED: Biomphalaria glabrata uncharacterized LOC106059649 (LOC106059649), mRNA
evgTRINITY_DN18947_c0_g1_i1	0	0	267.386	388.745	0	8.40595	PREDICTED: uncharacterized protein LOC106063523 [Biomphalaria glabrata]	TPA_inf: TEPP	PREDICTED: Biomphalaria glabrata uncharacterized LOC106063523 (LOC106063523), mRNA
evgTRINITY_GG_454Uninf_2113_c4_g40_i2	0	0	175.434	467.478	0.960903	8.40535	PREDICTED: uncharacterized protein LOC106057546 [Biomphalaria glabrata]	cell division	PREDICTED: Biomphalaria glabrata uncharacterized LOC106057546 (LOC106057546), mRNA
evgTRINITY_DN47033_c1_g2_i1	3.12848	0	638.823	1488.55	0	8.40508	PREDICTED: uncharacterized protein LOC106070628 [Biomphalaria glabrata]	tyrosine- kinase wsck	PREDICTED: Biomphalaria glabrata uncharacterized LOC106070628 (LOC106070628), mRNA
evglcl|G0WVJSS02GUDN0	0	0	263.757	391.205	0	8.40398			PREDICTED: Biomphalaria glabrata fibrous sheath CABYR-binding protein-like (LOC106066445), transcript variant X2, misc_RNA
evgTRINITY_BU_DN63649_c3_g1_i1	0	0	176.644	463.787	0.960903	8.39899	PREDICTED: uncharacterized protein LOC106068007 [Biomphalaria glabrata]		PREDICTED: Biomphalaria glabrata uncharacterized LOC106068007 (LOC106068007), mRNA
evgTRINITY_DN88789_c15_g1_i1	0.78212	0.858933	512.995	914.042	0	8.3961	PREDICTED: CBL-interacting protein kinase 28-like [Biomphalaria glabrata]		PREDICTED: Biomphalaria glabrata CBL-interacting protein kinase 28-like (LOC106051384), mRNA
evgTRINITY_DN102746_c0_g1_i1	0	0	241.979	407.198	0	8.39563	PREDICTED: uncharacterized protein LOC106072720, partial [Biomphalaria glabrata]	tripartite motif-containing 10-like	PREDICTED: Biomphalaria glabrata uncharacterized LOC106072720 (LOC106072720), partial mRNA
evglcl|G0WVJSS02I1L32	0	0	301.263	351.839	0	8.39458	PREDICTED: alpha-actinin A-like [Biomphalaria glabrata]	alpha-actinin A-like
evgTRINITY_GG_9640_c1_g1_i1	4.69272	3.43573	1440.98	3031.22	0.960903	8.3932
evglcl|G0WVJSS01DIUEN	0	0	252.868	396.126	0	8.39259	PREDICTED: alpha-actinin A-like [Biomphalaria glabrata]	alpha-actinin A-like
evglcl|G0WVJSS02JU9KA	0	0	350.869	298.94	0	8.38752			PREDICTED: Biomphalaria glabrata fibrous sheath CABYR-binding protein-like (LOC106066445), transcript variant X2, misc_RNA
evgTRINITY_DN90399_c15_g2_i1	0	0.858933	336.35	706.138	1.92181	8.38701	PREDICTED: ADAM family mig-17-like, partial [Biomphalaria glabrata]		PREDICTED: Biomphalaria glabrata ADAM family mig-17-like (LOC106058580), mRNA
evgTRINITY_DN71779_c0_g1_i1	0.78212	0	371.437	632.325	0.960903	8.37286	PREDICTED: uncharacterized protein LOC106054428 [Biomphalaria glabrata]	zinc finger 605	PREDICTED: Biomphalaria glabrata uncharacterized LOC106054428 (LOC106054428), mRNA
evgTRINITY_DN65407_c1_g1_i1	0.78212	0	376.277	623.714	1.92181	8.36739	PREDICTED: uncharacterized protein LOC106073701 [Biomphalaria glabrata]	F-box only 39-like	PREDICTED: Biomphalaria glabrata uncharacterized LOC106073701 (LOC106073701), mRNA
evglcl|G0WVJSS01BR9SL	0	0	206.892	423.19	0	8.36116	PREDICTED: tubulin beta chain-like [Biomphalaria glabrata]	tubulin beta chain-like; tubulin beta-4b partial	PREDICTED: Biomphalaria glabrata tubulin beta chain-like (LOC106068783), mRNA	F:GTP binding; C:cytoplasm; F:GTPase activity; P:metabolic process; F:structural constituent of cytoskeleton; P:microtubule-based process; C:microtubule
evgTRINITY_DN71393_c0_g2_i1	0	0	216.571	414.579	0	8.36051	PREDICTED: uncharacterized protein LOC106072926 [Biomphalaria glabrata]	multiple epidermal growth factor-like domains 11	PREDICTED: Biomphalaria glabrata uncharacterized LOC106072926 (LOC106072926), mRNA
evglcl|G0WVJSS02IU8DS	0	0	244.398	389.975	0	8.36042	PREDICTED: uncharacterized protein LOC106057220 [Biomphalaria glabrata]	PREDICTED: uncharacterized protein LOC106057220	PREDICTED: Biomphalaria glabrata uncharacterized LOC106057220 (LOC106057220), mRNA
evgTRINITY_DN102669_c0_g1_i1	0	0	243.188	389.975	0	8.35785	PREDICTED: uncharacterized protein LOC106069222 [Biomphalaria glabrata]	von Willebrand factor type EGF and pentraxin domain-containing 1	PREDICTED: Biomphalaria glabrata uncharacterized LOC106069222 (LOC106069222), mRNA
evglcl|G0WVJSS01BY5BR	0	0	261.337	372.752	0	8.35617			PREDICTED: Biomphalaria glabrata junction-mediating and -regulatory protein-like (LOC106053148), transcript variant X2, misc_RNA
evglcl|G0WVJSS02HL2V8	0	0	289.164	341.997	2.88271	8.35025			PREDICTED: Biomphalaria glabrata keratin-associated protein 9-2-like (LOC106071252), mRNA
evgTRINITY_GG_454Uninf_12108_c6_g13_i1	0	0	232.299	396.126	0	8.34936
evgTRINITY_DN89198_c1_g1_i1	0	0	233.509	394.896	0	8.34899	PREDICTED: uncharacterized protein LOC106062213 [Biomphalaria glabrata]		PREDICTED: Biomphalaria glabrata uncharacterized LOC106062213 (LOC106062213), mRNA
evglcl|G0WVJSS01CNWRN	0	0	193.583	429.341	0	8.34869
evgTRINITY_DN89269_c0_g1_i1	0	0	212.941	412.119	0.960903	8.34863	PREDICTED: uncharacterized protein LOC106057832 [Biomphalaria glabrata]	PREDICTED: uncharacterized protein LOC106057832	PREDICTED: Biomphalaria glabrata uncharacterized LOC106057832 (LOC106057832), mRNA
evgTRINITY_GG_454Uninf_426_c0_g1_i1	3.9106	1.71787	1203.84	2011.38	2.88271	8.34859	PREDICTED: kelch-like protein 10 [Biomphalaria glabrata]	kelch 10	PREDICTED: Biomphalaria glabrata kelch-like protein 10 (LOC106054586), mRNA
evgTRINITY_DN40989_c0_g1_i1	5.47484	0	1188.11	1900.67	81.6767	8.34754	PREDICTED: homeotic protein female sterile-like [Biomphalaria glabrata]	homeotic female sterile-like	PREDICTED: Biomphalaria glabrata homeotic protein female sterile-like (LOC106066769), transcript variant X4, mRNA
evgTRINITY_DN3207_c0_g2_i1	7.8212	4.29466	1848.72	4270.04	0.960903	8.34422	PREDICTED: uncharacterized protein LOC106073268 [Biomphalaria glabrata]	AAA family	PREDICTED: Biomphalaria glabrata uncharacterized LOC106073268 (LOC106073268), mRNA
evgTRINITY_GG_454Uninf_1902_c0_g2_i1	0	0	291.584	337.076	0	8.33952	PREDICTED: serine/arginine-rich splicing factor 2-like [Biomphalaria glabrata]	serine arginine-rich splicing factor 2	PREDICTED: Biomphalaria glabrata serine/arginine-rich splicing factor 2-like (LOC106056926), mRNA	F:nucleotide binding; C:nuclear part; P:RNA splicing; F:RNA binding; P:mRNA processing
evgTRINITY_GG_454Uninf_4401_c0_g2_i1	0	0	212.941	408.428	0	8.33811	PREDICTED: uncharacterized protein LOC101856373 [Aplysia californica]	normal mucosa of esophagus-specific gene 1
evglcl|G0WVJSS01CQ2V3	0	0	96.7914	501.924	0	8.33616			PREDICTED: Biomphalaria glabrata endonuclease G, mitochondrial-like (LOC106050551), mRNA
evglcl|G0WVJSS01BYMJ0	0	0	150.027	460.097	0	8.33608			PREDICTED: Biomphalaria glabrata junction-mediating and -regulatory protein-like (LOC106053148), transcript variant X3, misc_RNA
evgTRINITY_DN92649_c1_g2_i3	0	0	174.225	439.183	0.960903	8.33479	PREDICTED: dynein heavy chain 3, axonemal-like [Biomphalaria glabrata]	dynein heavy chain axonemal-like	PREDICTED: Biomphalaria glabrata dynein heavy chain 3, axonemal-like (LOC106056532), mRNA	F:nucleotide binding; F:ion binding; F:nucleoside-triphosphatase activity
evglcl|G0WVJSS01EY1XA	0	0	237.139	385.054	0	8.33313			PREDICTED: Biomphalaria glabrata uncharacterized LOC106071847 (LOC106071847), ncRNA
evgTRINITY_DN17874_c0_g1_i1	1.56424	1.71787	845.715	1269.57	3.84361	8.33126	PREDICTED: uncharacterized protein LOC106059317 isoform X1 [Biomphalaria glabrata]	#NAME?	PREDICTED: Biomphalaria glabrata uncharacterized LOC106059317 (LOC106059317), transcript variant X1, mRNA
evgTRINITY_GG_454Inf_677_c0_g1_i1	14.0782	26.6269	3616.37	150.085	14629.7	8.32499
evgTRINITY_DN104940_c0_g1_i1	24.2457	6.01253	2519	4612.04	7734.31	8.32287	PREDICTED: cAMP-dependent protein kinase catalytic subunit-like [Biomphalaria glabrata]	cAMP-dependent kinase catalytic subunit-like	PREDICTED: Biomphalaria glabrata cAMP-dependent protein kinase catalytic subunit-like (LOC106073370), mRNA
evgTRINITY_DN78230_c0_g1_i1	2.34636	0	630.354	1045.67	1.92181	8.32253	PREDICTED: solute carrier family 12 member 4-like, partial [Biomphalaria glabrata]	solute carrier family 12 member 4-like isoform X3; solute carrier family 12 member 4-like isoform x3	PREDICTED: Biomphalaria glabrata solute carrier family 12 member 4-like (LOC106079084), partial mRNA	P:ion transport; C:membrane; P:cellular process; F:transporter activity
evglcl|G0WVJSS02I839R	0	0	234.719	382.594	0	8.32193	PREDICTED: Golgi-associated plant pathogenesis-related protein 1-like [Aplysia californica]	Golgi-associated plant pathogenesis-related 1-like	PREDICTED: Biomphalaria glabrata uncharacterized LOC106050498 (LOC106050498), transcript variant X10, ncRNA
evgTRINITY_GG_454Uninf_1631_c0_g1_i1	0	0	174.225	434.262	0	8.32098	PREDICTED: uncharacterized protein LOC106068088 [Biomphalaria glabrata]	glycosyltransferase gnt13	PREDICTED: Biomphalaria glabrata uncharacterized LOC106068088 (LOC106068088), mRNA
evgTRINITY_DN66223_c1_g1_i1	0	0	246.818	366.601	0	8.30964		DNA binding	PREDICTED: Biomphalaria glabrata uncharacterized LOC106070980 (LOC106070980), transcript variant X1, mRNA
evgTRINITY_GG_22760_c5_g1_i1	0	0	89.5321	489.622	6.72632	8.3026	PREDICTED: multidrug resistance-associated protein 1-like [Biomphalaria glabrata]	multidrug resistance-associated 1-like; multidrug resistance-associated protein 1-like	PREDICTED: Biomphalaria glabrata multidrug resistance-associated protein 1-like (LOC106072781), mRNA	F:ATPase activity; P:single-organism transport; F:transporter activity
evglcl|G0WVJSS02FHFC0	0	0	233.509	375.212	0	8.30122	PREDICTED: uncharacterized protein LOC106070590 [Biomphalaria glabrata]	PREDICTED: uncharacterized protein LOC106070590	PREDICTED: Biomphalaria glabrata uncharacterized LOC106070590 (LOC106070590), mRNA
evglcl|G0WVJSS02J25SX	0	0.858933	369.017	620.023	0	8.29943			PREDICTED: Biomphalaria glabrata fibrous sheath CABYR-binding protein-like (LOC106066445), transcript variant X2, misc_RNA
evgTRINITY_DN23102_c0_g1_i1	24.2457	48.1002	11173.4	21405.6	62.4587	8.29873	PREDICTED: probable deferrochelatase/peroxidase YfeX [Biomphalaria glabrata]	probable deferrochelatase peroxidase	PREDICTED: Biomphalaria glabrata probable deferrochelatase/peroxidase YfeX (LOC106060635), mRNA
evgTRINITY_DN88019_c0_g1_i1	0.78212	0	266.176	670.462	0	8.29076	PREDICTED: uncharacterized protein LOC106078243 [Biomphalaria glabrata]		PREDICTED: Biomphalaria glabrata uncharacterized LOC106078243 (LOC106078243), transcript variant X2, mRNA
evgTRINITY_DN102316_c0_g1_i1	0	3.43573	208.102	1789.95	5.76542	8.28469	PREDICTED: uncharacterized protein LOC106077993 [Biomphalaria glabrata]	EF-hand domain-containing D1	PREDICTED: Biomphalaria glabrata uncharacterized LOC106077993 (LOC106077993), mRNA
evgTRINITY_DN65417_c0_g1_i1	0.78212	0	255.287	674.152	0.960903	8.28322
evglcl|G0WVJSS02H46I2	23.4636	6.01253	5852.25	7740.45	29.788	8.28199	PREDICTED: protein disulfide-isomerase A4-like [Biomphalaria glabrata]	disulfide-isomerase A4-like; protein disulfide-isomerase a4	PREDICTED: Biomphalaria glabrata protein disulfide-isomerase A4-like (LOC106073096), mRNA	F:protein disulfide isomerase activity; P:positive regulation of protein folding; C:smooth endoplasmic reticulum; P:chaperone-mediated protein folding; P:cell redox homeostasis; C:endoplasmic reticulum chaperone complex; P:response to endoplasmic reticulum stress; C:cell surface; F:poly(A) RNA binding
evglcl|G0WVJSS02FY7V3	0	0	214.151	382.594	1.92181	8.28007	PREDICTED: protein FAM78B-like isoform X1 [Aplysia californica]	FAM78B-like isoform X1	PREDICTED: Biomphalaria glabrata presqualene diphosphate phosphatase-like (LOC106059353), mRNA
evgTRINITY_BU_DN75939_c5_g1_i1	0.78212	0	292.794	640.937	0.960903	8.28007	PREDICTED: uncharacterized protein LOC106077090, partial [Biomphalaria glabrata]		PREDICTED: Biomphalaria glabrata uncharacterized LOC106077090 (LOC106077090), partial mRNA
evglcl|G0WVJSS01DSHKL	0	0	119.779	461.327	0	8.27822	PREDICTED: junction-mediating and -regulatory protein-like [Biomphalaria glabrata]	junction-mediating and -regulatory -like	PREDICTED: Biomphalaria glabrata junction-mediating and -regulatory protein-like (LOC106053148), transcript variant X2, misc_RNA
evgTRINITY_GG_454Uninf_11022_c5_g1_i1	0	0	274.646	327.234	0	8.27721	PREDICTED: uncharacterized protein LOC106050449 [Biomphalaria glabrata]	kelch 8	PREDICTED: Biomphalaria glabrata uncharacterized LOC106050449 (LOC106050449), transcript variant X2, mRNA
evgTRINITY_DN84392_c3_g1_i1	58.659	9.44826	2654.5	4639.1	22511.1	8.27598	PREDICTED: galactocerebrosidase-like [Biomphalaria glabrata]		PREDICTED: Biomphalaria glabrata galactocerebrosidase-like (LOC106060466), mRNA
evgTRINITY_DN90066_c3_g1_i1	1.56424	0	454.92	823.007	0	8.27493	PREDICTED: calcium-activated potassium channel slowpoke-like isoform X2 [Biomphalaria glabrata]		PREDICTED: Biomphalaria glabrata calcium-activated potassium channel slo-1-like (LOC106056525), mRNA
evgTRINITY_GG_454Uninf_8350_c4_g42_i1	0	0	145.187	439.183	0	8.27322	PREDICTED: uncharacterized protein LOC106075647 [Biomphalaria glabrata]	PREDICTED: uncharacterized protein LOC106075647	PREDICTED: Biomphalaria glabrata uncharacterized LOC106075647 (LOC106075647), mRNA
evgTRINITY_GG_454Uninf_6597_c0_g1_i1	0	0	262.547	337.076	0	8.2731	PREDICTED: uncharacterized protein LOC106069243 [Biomphalaria glabrata]	PREDICTED: uncharacterized protein LOC106069243	PREDICTED: Biomphalaria glabrata uncharacterized LOC106069243 (LOC106069243), mRNA
evgTRINITY_DN48671_c1_g1_i1	1.56424	0.858933	612.206	1037.06	2.88271	8.27122	PREDICTED: uncharacterized protein LOC106050938 isoform X3 [Biomphalaria glabrata]	PREDICTED: uncharacterized protein LOC106050938 isoform X3	PREDICTED: Biomphalaria glabrata uncharacterized LOC106050938 (LOC106050938), transcript variant X3, mRNA
evgTRINITY_DN46737_c0_g1_i1	2.34636	0	546.871	1060.44	0	8.26753	PREDICTED: uncharacterized protein LOC106057511 [Biomphalaria glabrata]	Rho GTPase-activating 11A	PREDICTED: Biomphalaria glabrata uncharacterized LOC106057511 (LOC106057511), mRNA
evgTRINITY_DN94793_c0_g1_i1	3.12848	1.71787	942.506	1737.05	2.88271	8.26094	PREDICTED: F-box only protein 39-like [Biomphalaria glabrata]	F-box only 39	PREDICTED: Biomphalaria glabrata F-box only protein 39-like (LOC106075113), mRNA
evglcl|G0WVJSS02IHS9L	0	0	202.052	386.284	0	8.25928	PREDICTED: alpha-actinin A-like [Biomphalaria glabrata]	alpha-actinin A-like
evgTRINITY_BU_DN81377_c4_g1_i2	0.78212	0	30.2473	830.388	2.88271	8.25672	PREDICTED: mucin-2-like [Biomphalaria glabrata]		PREDICTED: Biomphalaria glabrata uncharacterized LOC106068193 (LOC106068193), ncRNA
evglcl|G0WVJSS01ETHV9	1.56424	0	503.315	759.036	0	8.25041			PREDICTED: Biomphalaria glabrata junction-mediating and -regulatory protein-like (LOC106053148), transcript variant X3, misc_RNA
evgTRINITY_DN92375_c9_g1_i1	0	0	52.0254	500.693	0.960903	8.24725	PREDICTED: uncharacterized protein LOC106071430, partial [Biomphalaria glabrata]		PREDICTED: Biomphalaria glabrata uncharacterized LOC106071430 (LOC106071430), partial mRNA
evgTRINITY_BU_DN81342_c2_g2_i1	0	0.858933	369.017	585.578	0	8.24622	PREDICTED: uncharacterized protein LOC106078695 [Biomphalaria glabrata]		PREDICTED: Biomphalaria glabrata uncharacterized LOC106078695 (LOC106078695), mRNA
evgTRINITY_DN35422_c0_g1_i1	0	0	226.25	357.99	0.960903	8.24325	PREDICTED: uncharacterized protein LOC106060357 [Biomphalaria glabrata]	PREDICTED: uncharacterized protein LOC106060357	PREDICTED: Biomphalaria glabrata uncharacterized LOC106060357 (LOC106060357), mRNA
evglcl|G0WVJSS02FFZI0	0	0	267.386	318.623	0	8.23873	PREDICTED: uncharacterized protein C16orf78-like [Biomphalaria glabrata]	PREDICTED: uncharacterized protein C16orf78-like	PREDICTED: Biomphalaria glabrata uncharacterized protein C16orf78-like (LOC106051647), mRNA
evgTRINITY_DN102363_c0_g1_i1	0.78212	0.858933	545.662	740.583	0.960903	8.23792	PREDICTED: putative protein disulfide-isomerase C1F5.02 [Biomphalaria glabrata]	thioredoxin-2 isoform X2; protein disulfide-isomerase	PREDICTED: Biomphalaria glabrata putative protein disulfide-isomerase C1F5.02 (LOC106052542), transcript variant X2, mRNA	P:single-organism metabolic process
evgTRINITY_DN93021_c10_g1_i1	4.69272	0	964.284	1616.49	0	8.23788	PREDICTED: ficolin-2-like [Biomphalaria glabrata]		PREDICTED: Biomphalaria glabrata ficolin-2-like (LOC106057371), mRNA
evgTRINITY_DN105603_c0_g1_i1	2.34636	0	683.589	901.74	3.84361	8.23664	PREDICTED: uncharacterized protein LOC106069799, partial [Biomphalaria glabrata]	dnaJ homolog subfamily C member 17	PREDICTED: Biomphalaria glabrata uncharacterized LOC106069799 (LOC106069799), partial mRNA
evglcl|G0WVJSS01D2XUF	0	0	226.25	355.529	0	8.23523
evgTRINITY_DN90772_c9_g1_i2	0	0	145.187	424.421	0	8.23451	PREDICTED: uncharacterized protein LOC106062599 [Biomphalaria glabrata]		PREDICTED: Biomphalaria glabrata uncharacterized LOC106062599 (LOC106062599), transcript variant X2, mRNA
evgTRINITY_DN105526_c0_g1_i1	0	0	221.41	359.22	0	8.23353	hypothetical protein BRAFLDRAFT_205511 [Branchiostoma floridae]	HRAS-like suppressor 3	PREDICTED: Biomphalaria glabrata uncharacterized LOC106079416 (LOC106079416), ncRNA
evgTRINITY_GG_15677_c0_g1_i3	9.38544	5.1536	2435.51	4305.72	0	8.23282	PREDICTED: ATPase family AAA domain-containing protein 2B-like isoform X2 [Biomphalaria glabrata]	ATPase family AAA domain-containing partial	PREDICTED: Biomphalaria glabrata ATPase family AAA domain-containing protein 2-like (LOC106062006), transcript variant X2, mRNA
evgTRINITY_DN105060_c0_g1_i1	3.12848	0	721.096	1182.23	1.92181	8.22966	PREDICTED: LOW QUALITY PROTEIN: uncharacterized protein LOC106050758 [Biomphalaria glabrata]	DSBA oxidoreductase	PREDICTED: Biomphalaria glabrata uncharacterized LOC106050758 (LOC106050758), mRNA
evgTRINITY_DN88327_c1_g1_i1	0	0.858933	318.202	616.333	0	8.22375	PREDICTED: uncharacterized protein LOC106063410 [Biomphalaria glabrata]		PREDICTED: Biomphalaria glabrata uncharacterized LOC106063410 (LOC106063410), transcript variant X2, mRNA
evglcl|G0WVJSS02FODCK	3.12848	0	678.75	1209.29	0	8.22028	PREDICTED: uncharacterized protein LOC106053996 isoform X1 [Biomphalaria glabrata]	PREDICTED: uncharacterized protein LOC106053996 isoform X1	PREDICTED: Biomphalaria glabrata uncharacterized LOC106053996 (LOC106053996), transcript variant X2, mRNA
evgTRINITY_DN50200_c1_g1_i1	123.575	121.968	35356.7	68056.2	72.0677	8.22006	PREDICTED: uncharacterized protein LOC106052907 [Biomphalaria glabrata]	PREDICTED: uncharacterized protein LOC106052907	PREDICTED: Biomphalaria glabrata uncharacterized LOC106052907 (LOC106052907), mRNA
evglcl|G0WVJSS02HUTFR	1.56424	0	494.846	738.123	0.960903	8.21692		rod shape-determining	PREDICTED: Biomphalaria glabrata polyadenylate-binding protein 3-like (LOC106064165), mRNA
evglcl|G0WVJSS02I9K5I	0	0	226.25	348.148	0	8.21613			PREDICTED: Biomphalaria glabrata uncharacterized LOC106063323 (LOC106063323), mRNA
evgTRINITY_GG_18197_c26_g1_i1	1.56424	0	452.5	773.799	1.92181	8.21478	PREDICTED: protein toll-like [Biomphalaria glabrata]	PREDICTED: protein toll-like	PREDICTED: Biomphalaria glabrata protein toll-like (LOC106068556), mRNA
evglcl|G0WVJSS01EOFLH	0	0	188.743	380.133	0	8.21326	PREDICTED: histone H2B.2, sperm-like [Biomphalaria glabrata]	histone sperm-like; histone 2b variant	PREDICTED: Biomphalaria glabrata histone H2B.2, sperm-like (LOC106060806), mRNA	C:intracellular organelle
evgTRINITY_DN89418_c12_g1_i1	2.34636	0	485.167	1053.06	0	8.20957	PREDICTED: uncharacterized protein LOC106070157, partial [Biomphalaria glabrata]		PREDICTED: Biomphalaria glabrata uncharacterized LOC106070157 (LOC106070157), partial mRNA
evgTRINITY_DN49747_c0_g1_i1	1.56424	0	456.13	767.648	0	8.20957	PREDICTED: uncharacterized protein LOC106061641 [Biomphalaria glabrata]	F-box only 39-like
evglcl|G0WVJSS01DLPFF	3.12848	0	791.27	1082.58	0	8.20042	PREDICTED: fibrous sheath CABYR-binding protein-like [Biomphalaria glabrata]	fibrous sheath CABYR-binding -like	PREDICTED: Biomphalaria glabrata fibrous sheath CABYR-binding protein-like (LOC106066445), transcript variant X1, mRNA
evgTRINITY_DN100152_c0_g1_i1	1.56424	0	458.549	756.576	0	8.19858	hypothetical protein VOLCADRAFT_34254 [Volvox carteri f. nagariensis]	RAD (Pv-fam-e)
evgTRINITY_GG_6563_c5_g2_i1	0	0	163.336	394.896	0	8.19523			PREDICTED: Biomphalaria glabrata uncharacterized LOC106065070 (LOC106065070), partial mRNA
evgTRINITY_DN102576_c0_g1_i1	0	1.71787	467.019	799.633	0.960903	8.187	PREDICTED: uncharacterized protein C4orf22 homolog isoform X1 [Aplysia californica]	RIKEN cDNA 1700007G11 gene	PREDICTED: Biomphalaria glabrata uncharacterized protein C4orf22 homolog (LOC106070510), mRNA
evglcl|G0WVJSS02FW9FL	0	0	173.015	378.903	1.92181	8.17734
evgTRINITY_DN74739_c0_g2_i1	0	0	193.583	361.68	0	8.17494	PREDICTED: uncharacterized protein LOC106058838 [Biomphalaria glabrata]	PREDICTED: uncharacterized protein LOC106058838	PREDICTED: Biomphalaria glabrata uncharacterized LOC106058838 (LOC106058838), mRNA
evgTRINITY_DN23588_c0_g2_i1	0	0.858933	387.166	521.607	0	8.17043	PREDICTED: uncharacterized protein LOC106053537 [Biomphalaria glabrata]	Autotransporter adhesin	PREDICTED: Biomphalaria glabrata uncharacterized LOC106053537 (LOC106053537), mRNA
evglcl|G0WVJSS01EBMBY	0	0	175.434	375.212	0	8.16927			PREDICTED: Biomphalaria glabrata uncharacterized LOC106065416 (LOC106065416), mRNA
evgTRINITY_DN65523_c0_g1_i1	46.1451	6.87146	6966.56	14927.3	19.2181	8.16826	PREDICTED: tubulin beta-4B chain-like [Biomphalaria glabrata]	tubulin beta-4B chain-like; tubulin beta-4b chain-like	PREDICTED: Biomphalaria glabrata tubulin beta-4B chain-like (LOC106079348), mRNA	F:GTP binding; C:cytoplasm; F:GTPase activity; P:metabolic process; F:structural constituent of cytoskeleton; P:microtubule-based process; C:microtubule
evgTRINITY_DN28408_c0_g1_i1	0	0	192.373	357.99	2.88271	8.16738	PREDICTED: uncharacterized protein LOC106055253 [Biomphalaria glabrata]	fibroblast growth factor receptor homolog 1	PREDICTED: Biomphalaria glabrata uncharacterized LOC106055253 (LOC106055253), mRNA
evglcl|G0WVJSS01BTB33	0	0	312.152	243.581	0	8.16383	PREDICTED: junction-mediating and -regulatory protein-like [Biomphalaria glabrata]	junction-mediating and -regulatory -like	PREDICTED: Biomphalaria glabrata junction-mediating and -regulatory protein-like (LOC106053148), transcript variant X2, misc_RNA
evgTRINITY_DN84133_c0_g1_i1	0	0.858933	306.103	589.268	0	8.16177	PREDICTED: protocadherin beta-9-like isoform X1 [Biomphalaria glabrata]		PREDICTED: Biomphalaria glabrata protocadherin beta-9-like (LOC106057621), transcript variant X1, mRNA
evgTRINITY_DN84735_c0_g1_i1	0.78212	0	268.596	591.729	0	8.16133	PREDICTED: uncharacterized protein LOC106059756 [Biomphalaria glabrata]		PREDICTED: Biomphalaria glabrata uncharacterized LOC106059756 (LOC106059756), mRNA
evglcl|G0WVJSS01CZZE6	0	0	251.658	302.63	0	8.15872
evglcl|G0WVJSS01B0VXT	0	0	159.706	383.824	0.960903	8.1583	PREDICTED: uncharacterized protein LOC106075647 [Biomphalaria glabrata]	PREDICTED: uncharacterized protein LOC106075647	PREDICTED: Biomphalaria glabrata uncharacterized LOC106075647 (LOC106075647), mRNA
evgTRINITY_DN33733_c0_g1_i1	0.78212	0	292.794	568.355	0	8.15662	PREDICTED: uncharacterized protein LOC106055702 [Biomphalaria glabrata]	periplasmic protease	PREDICTED: Biomphalaria glabrata uncharacterized LOC106055702 (LOC106055702), transcript variant X5, misc_RNA
evgTRINITY_DN90180_c0_g1_i1	0	0	0	506.844	0	8.15652	PREDICTED: uncharacterized protein LOC106079801 [Biomphalaria glabrata]	PREDICTED: uncharacterized protein LOC106079801	PREDICTED: Biomphalaria glabrata uncharacterized LOC106079801 (LOC106079801), mRNA
evglcl|G0WVJSS01AKPI9	2.34636	0	601.317	886.978	12.4917	8.1547			PREDICTED: Biomphalaria glabrata homeotic protein female sterile-like (LOC106066769), transcript variant X4, mRNA
evgTRINITY_DN90515_c14_g1_i1	0	0	0	504.384	0	8.14951	PREDICTED: multiple epidermal growth factor-like domains protein 10 isoform X5 [Biomphalaria glabrata]	multiple epidermal growth factor-like domains 10 isoform X5	PREDICTED: Biomphalaria glabrata multiple epidermal growth factor-like domains protein 10 (LOC106061386), transcript variant X5, mRNA
evgTRINITY_DN78781_c0_g1_i1	0	0	186.323	357.99	0	8.14751	PREDICTED: uncharacterized protein LOC106055137 [Biomphalaria glabrata]	WD repeat-containing	PREDICTED: Biomphalaria glabrata uncharacterized LOC106055137 (LOC106055137), mRNA
evgTRINITY_DN48189_c0_g1_i1	0.78212	0	292.794	562.204	0	8.1458	PREDICTED: uncharacterized protein LOC106071374, partial [Biomphalaria glabrata]	multiple epidermal growth factor-like domains 10	PREDICTED: Biomphalaria glabrata uncharacterized LOC106071374 (LOC106071374), partial mRNA
evgTRINITY_DN85906_c2_g1_i1	2.34636	1.71787	827.567	1343.38	0	8.14522	PREDICTED: tubulin alpha-1D chain-like [Biomphalaria glabrata]		PREDICTED: Biomphalaria glabrata tubulin alpha-1D chain-like (LOC106059832), mRNA
evgTRINITY_DN91446_c15_g1_i1	0	0	228.67	311.242	5.76542	8.13438	PREDICTED: uncharacterized protein LOC106069286 [Biomphalaria glabrata]	PREDICTED: uncharacterized protein LOC106069286	PREDICTED: Biomphalaria glabrata uncharacterized LOC106069286 (LOC106069286), mRNA
evglcl|G0WVJSS02HC3K3	0.78212	0	331.511	519.146	1.92181	8.13259			PREDICTED: Biomphalaria glabrata junction-mediating and -regulatory protein-like (LOC106053148), transcript variant X3, misc_RNA
evglcl|G0WVJSS02GLITT	0	0	239.559	303.861	0	8.13113
evgTRINITY_GG_27416_c0_g1_i1	10.1676	15.4608	4555.25	6165.79	3.84361	8.13047			PREDICTED: Biomphalaria glabrata fibrous sheath CABYR-binding protein-like (LOC106066445), transcript variant X2, misc_RNA
evgTRINITY_DN12136_c0_g2_i1	2.34636	0	556.551	910.352	0.960903	8.12932	PREDICTED: membrane progestin receptor beta-like [Biomphalaria glabrata]	membrane progestin receptor beta	PREDICTED: Biomphalaria glabrata membrane progestin receptor beta-like (LOC106064980), mRNA
evgTRINITY_BU_DN81735_c10_g1_i1	1.56424	0	134.298	959.56	9.60903	8.12745	PREDICTED: uncharacterized protein LOC106066577 [Biomphalaria glabrata]	STE20-like serine threonine- kinase isoform X2	PREDICTED: Biomphalaria glabrata uncharacterized LOC106066577 (LOC106066577), mRNA
evglcl|G0WVJSS02HXKBV	0	0	283.115	258.343	0	8.12403			PREDICTED: Biomphalaria glabrata endonuclease G, mitochondrial-like (LOC106050551), mRNA
evglcl|G0WVJSS01CDTY5	0	0	50.8155	457.636	0	8.12314	PREDICTED: endonuclease G, mitochondrial-like [Biomphalaria glabrata]	endonuclease mitochondrial-like	PREDICTED: Biomphalaria glabrata endonuclease G, mitochondrial-like (LOC106050551), mRNA
evgTRINITY_GG_22084_c2_g1_i1	0	1.71787	30.2473	14.7625	1072.37	8.12177	dermatopontin 3 [Biomphalaria glabrata]	dermatopontin 3	PREDICTED: Biomphalaria glabrata dermatopontin-like (LOC106051883), mRNA
evgTRINITY_DN87901_c0_g1_i1	0	0	182.694	346.918	0	8.10755	PREDICTED: uncharacterized protein LOC106053367, partial [Biomphalaria glabrata]		PREDICTED: Biomphalaria glabrata uncharacterized LOC106053367 (LOC106053367), partial mRNA
evgTRINITY_DN83071_c1_g1_i1	0	0	196.003	334.616	0	8.10577	PREDICTED: kinesin-like protein KIF23 isoform X1 [Aplysia californica]	kinesin KIF23; kinesin-like protein kif23	PREDICTED: Biomphalaria glabrata kinesin-like protein KIF23 (LOC106056579), mRNA	C:microtubule cytoskeleton; C:cytoskeletal part; P:cytokinesis; F:binding; P:microtubule-based process
evglcl|G0WVJSS02F679K	0	6.01253	1191.74	1679.23	0	8.10157	PREDICTED: thioredoxin domain-containing protein 12-like isoform X2 [Biomphalaria glabrata]	thioredoxin domain-containing 12-like isoform X2; thioredoxin domain-containing protein 12	PREDICTED: Biomphalaria glabrata thioredoxin domain-containing protein 12-like (LOC106064349), transcript variant X4, mRNA	F:peptide disulfide oxidoreductase activity; C:endoplasmic reticulum lumen; F:protein binding; P:negative regulation of endoplasmic reticulum stress-induced intrinsic apoptotic signaling pathway
evgTRINITY_BU_DN81068_c3_g1_i1	4.69272	0.858933	955.815	1716.14	1.92181	8.10024	PREDICTED: uncharacterized protein LOC106068895, partial [Biomphalaria glabrata]		PREDICTED: Biomphalaria glabrata uncharacterized LOC106068895 (LOC106068895), partial mRNA
evgTRINITY_DN45569_c0_g1_i1	0.78212	0	252.868	568.355	3.84361	8.10012	PREDICTED: uncharacterized protein LOC106070947 isoform X3 [Biomphalaria glabrata]	brachyury homolog A; brachyury protein homolog a	PREDICTED: Biomphalaria glabrata uncharacterized LOC106070947 (LOC106070947), transcript variant X3, mRNA	P:embryonic organ morphogenesis; P:heart development; P:morphogenesis of an epithelium; P:cellular response to fibroblast growth factor stimulus; P:embryonic axis specification; P:positive regulation of transcription from RNA polymerase II promoter; P:determination of left/right symmetry; F:RNA polymerase II activating transcription factor binding
evglcl|G0WVJSS02G6NZ4	0	0	220.2	310.012	0	8.09815	PREDICTED: uncharacterized protein LOC106062690 [Biomphalaria glabrata]	PREDICTED: uncharacterized protein LOC106062690	PREDICTED: Biomphalaria glabrata uncharacterized LOC106065389 (LOC106065389), ncRNA
evglcl|G0WVJSS02GYIUK	0	0	94.3716	415.809	0	8.09778	PREDICTED: endonuclease G, mitochondrial-like [Aplysia californica]	endonuclease mitochondrial-like; endonuclease partial	PREDICTED: Biomphalaria glabrata endonuclease G, mitochondrial-like (LOC106050551), mRNA	F:binding
evgTRINITY_BU_DN80858_c3_g1_i1	0	0	246.818	284.177	0	8.09632	PREDICTED: kelch-like protein 8 [Biomphalaria glabrata]		PREDICTED: Biomphalaria glabrata kelch-like protein 8 (LOC106050461), mRNA
evgTRINITY_GG_5756_c0_g1_i1	0.78212	0	355.708	476.089	0	8.09336	PREDICTED: rho GTPase-activating protein 18-like, partial [Biomphalaria glabrata]	rho GTPase-activating 18- partial; rho gtpase-activating protein 18-like	PREDICTED: Biomphalaria glabrata rho GTPase-activating protein 18-like (LOC106076388), partial mRNA	P:regulation of cellular process; P:single-organism cellular process
evgTRINITY_GG_12757_c0_g1_i1	0.78212	0	310.942	516.686	0	8.09286	PREDICTED: uncharacterized protein LOC106062627 [Biomphalaria glabrata]	myoneurin- partial	PREDICTED: Biomphalaria glabrata uncharacterized LOC106062627 (LOC106062627), mRNA
evgTRINITY_GG_454Uninf_9876_c0_g3_i1	0.78212	0	269.806	549.902	1.92181	8.09024	PREDICTED: E3 ubiquitin-protein ligase RNF4-like [Biomphalaria glabrata]	E3 ubiquitin- ligase RNF4-like; e3 ubiquitin-protein ligase rnf4-like	PREDICTED: Biomphalaria glabrata E3 ubiquitin-protein ligase RNF4-like (LOC106078722), mRNA	F:metal ion binding; F:catalytic activity; P:cellular protein metabolic process
evgTRINITY_DN82394_c2_g1_i1	0	0	208.102	317.393	0	8.0877	PREDICTED: uncharacterized protein LOC106061467 [Biomphalaria glabrata]	histone H1oo	PREDICTED: Biomphalaria glabrata uncharacterized LOC106061467 (LOC106061467), transcript variant X3, misc_RNA
evgTRINITY_DN50396_c0_g1_i1	7.8212	1.71787	1405.9	2755.66	1.92181	8.08641	PREDICTED: uncharacterized protein LOC106052827 isoform X1 [Biomphalaria glabrata]	PREDICTED: uncharacterized protein LOC106052827 isoform X1	PREDICTED: Biomphalaria glabrata uncharacterized LOC106052827 (LOC106052827), transcript variant X1, mRNA
evgTRINITY_GG_454Uninf_2815_c0_g1_i1	0	0	227.46	297.71	0	8.08259
evglcl|G0WVJSS01C1IRB	0.78212	0	376.277	449.025	0.960903	8.08107	PREDICTED: uncharacterized protein C16orf78-like [Biomphalaria glabrata]	PREDICTED: uncharacterized protein C16orf78-like	PREDICTED: Biomphalaria glabrata uncharacterized protein C16orf78-like (LOC106051647), mRNA
evgTRINITY_DN93458_c1_g1_i1	0.78212	0.858933	444.031	706.138	0	8.08073	PREDICTED: uncharacterized protein LOC106054232 [Biomphalaria glabrata]		PREDICTED: Biomphalaria glabrata uncharacterized LOC106054232 (LOC106054232), mRNA
evgTRINITY_DN13568_c0_g1_i1	0.78212	0	325.461	493.312	1.92181	8.07653	PREDICTED: uncharacterized protein LOC106056391 isoform X2 [Biomphalaria glabrata]	metal dependent phosphohydrolase	PREDICTED: Biomphalaria glabrata uncharacterized LOC106056391 (LOC106056391), transcript variant X2, mRNA
evgTRINITY_DN41705_c0_g1_i1	0	0	183.904	334.616	0	8.0752	PREDICTED: uncharacterized protein LOC106071434 [Biomphalaria glabrata]	PREDICTED: uncharacterized protein LOC106071434	PREDICTED: Biomphalaria glabrata uncharacterized LOC106071434 (LOC106071434), transcript variant X2, mRNA
evgTRINITY_BU_DN65907_c0_g1_i1	0	0	0	477.319	0	8.07013	PREDICTED: neprilysin-1-like [Biomphalaria glabrata]		PREDICTED: Biomphalaria glabrata neprilysin-1-like (LOC106063401), mRNA
evglcl|G0WVJSS01EU6D0	0	0	143.977	366.601	0	8.0695	PREDICTED: uncharacterized protein LOC106072334 [Biomphalaria glabrata]	PREDICTED: uncharacterized protein LOC106072334	PREDICTED: Biomphalaria glabrata uncharacterized LOC106072334 (LOC106072334), mRNA
evgTRINITY_BU_DN80751_c5_g1_i2utrorf	0	0	176.644	338.306	0	8.06752
evgTRINITY_DN47221_c0_g1_i1	2.34636	1.71787	689.639	1352	0.960903	8.06499	PREDICTED: uncharacterized protein LOC106052713 isoform X1 [Biomphalaria glabrata]	coiled-coil domain-containing 151-like	PREDICTED: Biomphalaria glabrata uncharacterized LOC106052713 (LOC106052713), transcript variant X1, mRNA
evgTRINITY_DN91751_c2_g1_i1	0	0	169.385	343.227	0	8.06359	PREDICTED: protein phosphatase 1 regulatory subunit 42-like isoform X4 [Biomphalaria glabrata]	phosphatase 1 regulatory subunit 42-like isoform X4	PREDICTED: Biomphalaria glabrata protein phosphatase 1 regulatory subunit 42-like (LOC106059566), transcript variant X8, mRNA
evgTRINITY_DN99974_c0_g1_i1	0.78212	4.29466	779.171	1630.02	0.960903	8.06013	PREDICTED: uncharacterized protein LOC106060807 [Biomphalaria glabrata]	PREDICTED: uncharacterized protein LOC106060807	PREDICTED: Biomphalaria glabrata uncharacterized LOC106060807 (LOC106060807), mRNA
evgTRINITY_DN40308_c0_g1_i1	0	0	127.039	372.752	0	8.04644	PREDICTED: keratin-associated protein 10-4-like [Biomphalaria glabrata]	keratin-associated 10-4-like	PREDICTED: Biomphalaria glabrata keratin-associated protein 10-4-like (LOC106077938), mRNA
evglcl|G0WVJSS02GJ633	0	0	235.929	276.796	0	8.04613
evglcl|G0WVJSS02JDNUH	0	0	169.385	337.076	0	8.04535	PREDICTED: glycerol-3-phosphate dehydrogenase, mitochondrial-like [Biomphalaria glabrata]	glycerol-3-phosphate mitochondrial-like	PREDICTED: Biomphalaria glabrata glycerol-3-phosphate dehydrogenase, mitochondrial-like (LOC106057278), mRNA	P:glycerol-3-phosphate metabolic process; C:glycerol-3-phosphate dehydrogenase complex; F:calcium ion binding; F:sn-glycerol-3-phosphate:ubiquinone-8 oxidoreductase activity; P:oxidation-reduction process
evglcl|G0WVJSS02HE1KS	0	0	183.904	323.544	0.960903	8.04465	Protein PLANT CADMIUM RESISTANCE 2 [Exaiptasia pallida]	hypothetical protein OCBIM_22033721mg
evgTRINITY_DN104987_c0_g1_i1	10.9497	12.0251	2123.36	5367.38	1889.13	8.04357	PREDICTED: uncharacterized protein LOC106070028 [Biomphalaria glabrata]	Hemocytin	PREDICTED: Biomphalaria glabrata uncharacterized LOC106070028 (LOC106070028), mRNA
evglcl|G0WVJSS01C4ZNB	0	0	39.9265	198.063	283.466	8.04334	PREDICTED: gastric intrinsic factor-like [Biomphalaria glabrata]	gastric intrinsic factor-like	PREDICTED: Biomphalaria glabrata gastric intrinsic factor-like (LOC106073785), transcript variant X2, mRNA
evglcl|G0WVJSS01CL4HU	0	0	106.471	387.515	0	8.04134
evglcl|G0WVJSS02GPAHJ	0	0	179.064	327.234	0	8.04105	PREDICTED: uncharacterized protein LOC106075208 [Biomphalaria glabrata]	PREDICTED: uncharacterized protein LOC106075208	PREDICTED: Biomphalaria glabrata uncharacterized LOC106075208 (LOC106075208), mRNA
evgTRINITY_BU_DN81233_c5_g2_i1	0	0	0	2.46041	458.351	8.03428	PREDICTED: myomodulin neuropeptides-like [Biomphalaria glabrata]		PREDICTED: Biomphalaria glabrata uncharacterized LOC106072710 (LOC106072710), ncRNA
evgTRINITY_DN91136_c6_g1_i2	0.78212	0	273.436	517.916	0	8.03371	PREDICTED: glutamate dehydrogenase, mitochondrial-like [Aplysia californica]		PREDICTED: Biomphalaria glabrata glutamate dehydrogenase 1, mitochondrial-like (LOC106053272), mRNA
evgTRINITY_DN92512_c2_g1_i4	1.56424	1.71787	608.576	1104.72	1.92181	8.03369	PREDICTED: uncharacterized protein LOC106072859 [Biomphalaria glabrata]		PREDICTED: Biomphalaria glabrata uncharacterized LOC106072859 (LOC106072859), mRNA
evgTRINITY_DN85015_c1_g1_i1	0	1.71787	379.906	751.655	1.92181	8.03163	PREDICTED: WD repeat-containing protein on Y chromosome-like [Aplysia californica]		PREDICTED: Biomphalaria glabrata WD repeat-containing protein on Y chromosome-like (LOC106079232), partial mRNA
evgTRINITY_BU_DN78694_c0_g1_i2	0	0	181.484	321.083	0.960903	8.03099	PREDICTED: uncharacterized protein LOC106054992 [Biomphalaria glabrata]	PREDICTED: uncharacterized protein LOC106054992	PREDICTED: Biomphalaria glabrata uncharacterized LOC106054992 (LOC106054992), mRNA
evgTRINITY_BU_DN82292_c1_g1_i1	0	0.858933	292.794	526.528	0	8.03087	PREDICTED: uncharacterized protein LOC106078761 [Biomphalaria glabrata]	PREDICTED: uncharacterized protein LOC106078761	PREDICTED: Biomphalaria glabrata uncharacterized LOC106078761 (LOC106078761), mRNA
evglcl|G0WVJSS01EIWSQ	0	0	300.053	205.444	0	8.03082			PREDICTED: Biomphalaria glabrata uncharacterized LOC106052479 (LOC106052479), transcript variant X2, mRNA
evglcl|G0WVJSS01DR4JT	1.56424	0	392.005	687.685	0	8.03063	PREDICTED: uncharacterized protein LOC106065413 isoform X1 [Biomphalaria glabrata]	PREDICTED: uncharacterized protein LOC106065413 isoform X1	PREDICTED: Biomphalaria glabrata uncharacterized LOC106065413 (LOC106065413), transcript variant X1, mRNA
evgTRINITY_DN71531_c0_g1_i1	3.12848	0.858933	713.837	1256.04	0	8.02873	PREDICTED: IQ domain-containing protein G-like isoform X2 [Biomphalaria glabrata]	IQ domain-containing G	PREDICTED: Biomphalaria glabrata IQ domain-containing protein G-like (LOC106058981), transcript variant X2, mRNA
evgTRINITY_GG_19413_c0_g1_i1	0	0	134.298	360.45	0	8.02699	PREDICTED: kelch-like protein 24 [Biomphalaria glabrata]	kelch 24	PREDICTED: Biomphalaria glabrata kelch-like protein 24 (LOC106054048), mRNA
evglcl|G0WVJSS02G80QM	1.56424	0	406.524	669.231	0	8.02287	hypothetical protein N309_00062, partial [Tinamus guttatus]	hypothetical protein N309_00062, partial	PREDICTED: Biomphalaria glabrata tubulin alpha chain-like (LOC106062771), mRNA
evgTRINITY_DN91863_c16_g1_i1	0.78212	4.29466	798.529	1540.22	1.92181	8.01394	PREDICTED: kelch-like protein 10 [Biomphalaria glabrata]		PREDICTED: Biomphalaria glabrata kelch-like protein 10 (LOC106071131), transcript variant X2, mRNA
evglcl|G0WVJSS02H1BGN	0	0	130.668	357.99	0	8.01028			PREDICTED: Biomphalaria glabrata uncharacterized LOC106054284 (LOC106054284), ncRNA
evglcl|G0WVJSS01BIUTT	0	0	206.892	290.328	0	8.00556	PREDICTED: uncharacterized protein LOC106069276 [Biomphalaria glabrata]	PREDICTED: uncharacterized protein LOC106069276	PREDICTED: Biomphalaria glabrata uncharacterized LOC106069276 (LOC106069276), mRNA
evglcl|G0WVJSS02F1A7N	0.78212	0	319.412	461.327	0.960903	8.00535			PREDICTED: Biomphalaria glabrata uncharacterized LOC106055388 (LOC106055388), transcript variant X4, misc_RNA
evglcl|G0WVJSS02GHZGE	0	0	246.818	250.962	0	8.00253	PREDICTED: deleted in azoospermia-like isoform X1 [Biomphalaria glabrata]	deleted in azoospermia-like isoform X1	PREDICTED: Biomphalaria glabrata protein boule-like (LOC106062149), transcript variant X2, mRNA
evgTRINITY_DN88533_c7_g1_i1	0	0	143.977	343.227	0	7.99856	PREDICTED: uncharacterized protein LOC106065070, partial [Biomphalaria glabrata]		PREDICTED: Biomphalaria glabrata uncharacterized LOC106065070 (LOC106065070), partial mRNA
evglcl|G0WVJSS01C56BG	0	0	160.916	328.465	0	7.99717	PREDICTED: uncharacterized protein LOC106055544 [Biomphalaria glabrata]	PREDICTED: uncharacterized protein LOC106055544	PREDICTED: Biomphalaria glabrata uncharacterized LOC106055544 (LOC106055544), mRNA
evglcl|G0WVJSS02FJHOF	0.78212	0	294.004	473.629	0	7.98327		gp39	PREDICTED: Biomphalaria glabrata junction-mediating and -regulatory protein-like (LOC106053148), transcript variant X3, misc_RNA
evgTRINITY_DN6911_c0_g1_i1	0.78212	0	297.634	469.938	0	7.98244	PREDICTED: uncharacterized protein LOC101849008 [Aplysia californica]	G edoXin
evglcl|G0WVJSS02H26RL	0	0	211.731	278.026	0	7.98215	PREDICTED: glutaredoxin-2-like [Biomphalaria glabrata]	PREDICTED: glutaredoxin-2-like; glutaredoxin 2 isoform x2	PREDICTED: Biomphalaria glabrata glutaredoxin-2-like (LOC106051337), mRNA	C:cell; P:system development; F:metal ion binding; F:oxidoreductase activity; P:metabolic process; P:single-organism cellular process
evgTRINITY_DN92349_c0_g2_i2utrorf	4.69272	0.858933	845.715	1607.88	1.92181	7.97982	PREDICTED: cilia- and flagella-associated protein 58-like isoform X1 [Biomphalaria glabrata]		PREDICTED: Biomphalaria glabrata cilia- and flagella-associated protein 58-like (LOC106053829), transcript variant X1, mRNA
evgTRINITY_DN66295_c0_g1_i1	0	0	81.0628	387.515	0	7.9794	PREDICTED: mesenchyme-specific cell surface glycoprotein-like [Aplysia californica]	mesenchyme-specific cell surface glyco -like	PREDICTED: Biomphalaria glabrata uncharacterized LOC106073819 (LOC106073819), mRNA
evglcl|G0WVJSS01BJS6O	0	0	199.632	287.868	0	7.9779
evgTRINITY_DN441_c0_g2_i1	0	3.43573	623.095	1080.12	2.88271	7.97696	PREDICTED: uncharacterized protein LOC106051459 [Biomphalaria glabrata]	PREDICTED: uncharacterized protein LOC106051459	PREDICTED: Biomphalaria glabrata uncharacterized LOC106051459 (LOC106051459), mRNA
evglcl|G0WVJSS02GYEY1	0	0	209.311	275.566	0	7.96779			PREDICTED: Biomphalaria glabrata uncharacterized LOC106051001 (LOC106051001), ncRNA
evglcl|G0WVJSS02HCJLS	0	0	159.706	319.853	0	7.96708
evgTRINITY_GG_23970_c2_g1_i1	0	0	108.89	361.68	0	7.9665	PREDICTED: DBH-like monooxygenase protein 1 homolog [Biomphalaria glabrata]	DBH-like monooxygenase 1 homolog; dbh-like monooxygenase protein 1	PREDICTED: Biomphalaria glabrata DBH-like monooxygenase protein 1 homolog (LOC106062732), mRNA	F:catalytic activity; P:metabolic process
evgTRINITY_BU_DN85066_c0_g1_i1	1.56424	0	370.227	660.62	0	7.96461	PREDICTED: uncharacterized protein LOC106062124 [Biomphalaria glabrata]		PREDICTED: Biomphalaria glabrata uncharacterized LOC106062124 (LOC106062124), mRNA
evglcl|HJ4YRIA01AQRYD	12.5139	40.3698	4849.25	206.674	13715.9	7.96331
evgTRINITY_GG_454Uninf_11501_c0_g2_i1	0	1.71787	481.537	610.182	0	7.96288	PREDICTED: uncharacterized protein C16orf78-like [Biomphalaria glabrata]	PREDICTED: uncharacterized protein C16orf78-like	PREDICTED: Biomphalaria glabrata uncharacterized protein C16orf78-like (LOC106051647), mRNA
evgTRINITY_DN66770_c0_g2_i1	0	0	160.916	317.393	0	7.9626	PREDICTED: chitinase-3-like protein 1 [Biomphalaria glabrata]	acidic mammalian chitinase-like	PREDICTED: Biomphalaria glabrata chitinase-3-like protein 1 (LOC106050323), mRNA
evgTRINITY_DN5609_c0_g1_i1	10.9497	8.58933	2815.42	4545.61	0.960903	7.96194	PREDICTED: kelch-like protein 21 [Biomphalaria glabrata]	kelch 35	PREDICTED: Biomphalaria glabrata kelch-like protein 21 (LOC106054533), mRNA
evglcl|G0WVJSS01EVPT6	0	0	206.892	273.105	0	7.95328
evgTRINITY_DN45277_c0_g1_i1	0	0	176.644	300.17	0	7.95166	PREDICTED: uncharacterized protein LOC106051238, partial [Biomphalaria glabrata]	FMRFamide receptor-like	PREDICTED: Biomphalaria glabrata uncharacterized LOC106051238 (LOC106051238), partial mRNA
evgTRINITY_GG_454Uninf_11294_c0_g4_i1	6.25696	0.858933	1119.15	1836.7	0	7.94751			PREDICTED: Biomphalaria glabrata junction-mediating and -regulatory protein-like (LOC106053148), transcript variant X3, misc_RNA
evgTRINITY_BU_DN72785_c0_g1_i1	0.78212	0	200.842	535.139	0	7.94635	PREDICTED: tetraspanin-18-like [Biomphalaria glabrata]		PREDICTED: Biomphalaria glabrata tetraspanin-18-like (LOC106055193), mRNA
evgTRINITY_GG_454Uninf_9107_c0_g25_i3	0.78212	0.858933	387.166	653.239	2.88271	7.9412	PREDICTED: uncharacterized protein LOC106075622 isoform X1 [Biomphalaria glabrata]	PREDICTED: uncharacterized protein LOC106075622 isoform X1	PREDICTED: Biomphalaria glabrata uncharacterized LOC106075622 (LOC106075622), transcript variant X1, mRNA
evglcl|G0WVJSS01A8XDS	1.56424	0	321.831	681.533	0.960903	7.93446			PREDICTED: Biomphalaria glabrata uncharacterized LOC106075115 (LOC106075115), mRNA
evglcl|G0WVJSS02GBUF1	0	0	246.818	225.127	0	7.92621	PREDICTED: protein disulfide-isomerase A5-like isoform X1 [Biomphalaria glabrata]	disulfide-isomerase A5-like
evglcl|G0WVJSS01CQW1M	4.69272	0	757.393	1310.17	0	7.91932
evglcl|G0WVJSS01C7WR8	0	0	198.422	269.415	0	7.91701	PREDICTED: uncharacterized protein LOC106062690 [Biomphalaria glabrata]	PREDICTED: uncharacterized protein LOC106062690	PREDICTED: Biomphalaria glabrata uncharacterized LOC106065389 (LOC106065389), ncRNA
evgTRINITY_DN76012_c0_g1_i1	0	0	175.434	289.098	0	7.91291	PREDICTED: uncharacterized protein LOC106063643 [Biomphalaria glabrata]	Acetylcholine receptor subunit alpha-type unc-63	PREDICTED: Biomphalaria glabrata uncharacterized LOC106063643 (LOC106063643), mRNA
evgTRINITY_GG_9019_c0_g1_i1	0.78212	1.71787	19.3583	2.46041	1180.95	7.91126	dermatopontin 2 [Biomphalaria glabrata]	dermatopontin 2	Biomphalaria glabrata strain EAF dermatopontin 2 mRNA, complete cds
evgTRINITY_GG_25048_c11_g1_i1	6.25696	0.858933	1190.53	1682.92	1.92181	7.90256	PREDICTED: uncharacterized protein LOC106057981 [Biomphalaria glabrata]	PREDICTED: uncharacterized protein LOC106057981	PREDICTED: Biomphalaria glabrata uncharacterized LOC106057981 (LOC106057981), mRNA
evgTRINITY_BU_DN37183_c0_g1_i1	0	0	133.088	322.314	0	7.90221	PREDICTED: uncharacterized protein LOC106057832 [Biomphalaria glabrata]		PREDICTED: Biomphalaria glabrata uncharacterized LOC106057832 (LOC106057832), mRNA
evgTRINITY_DN68938_c0_g1_i1	0	1.71787	332.72	698.756	0.960903	7.90019	PREDICTED: uncharacterized protein LOC106062556 isoform X1 [Biomphalaria glabrata]	F-box only 39-like	PREDICTED: Biomphalaria glabrata uncharacterized LOC106062556 (LOC106062556), transcript variant X3, mRNA
evgTRINITY_DN61933_c1_g1_i1	0	0	177.854	281.717	0.960903	7.89816	PREDICTED: uncharacterized protein LOC106059965 isoform X1 [Biomphalaria glabrata]	PREDICTED: uncharacterized protein LOC106059965 isoform X1	PREDICTED: Biomphalaria glabrata uncharacterized LOC106059965 (LOC106059965), transcript variant X1, mRNA
evgTRINITY_DN92118_c1_g1_i1	3.9106	4.29466	1130.04	2081.51	0.960903	7.89784	PREDICTED: carnitine O-palmitoyltransferase 1, liver isoform-like [Aplysia californica]		PREDICTED: Biomphalaria glabrata carnitine O-palmitoyltransferase 1, liver isoform-like (LOC106067406), mRNA
evglcl|G0WVJSS02GNB57	0	0	174.225	281.717	0	7.88533	hypothetical protein M513_11011 [Trichuris suis]	hypothetical protein M513_11011	PREDICTED: Biomphalaria glabrata fibrous sheath CABYR-binding protein-like (LOC106066445), transcript variant X1, mRNA
evglcl|G0WVJSS02HNWRP	0	0	232.299	226.358	0	7.88472	PREDICTED: uncharacterized protein LOC106051195 [Biomphalaria glabrata]	PREDICTED: uncharacterized protein LOC106051195
evglcl|G0WVJSS01DPAUR	0	0	58.0748	376.443	0	7.88464	PREDICTED: alpha-actinin A-like [Biomphalaria glabrata]	alpha-actinin A-like
evgTRINITY_BU_DN58874_c2_g1_i1	0	0	142.767	308.781	0	7.88418	PREDICTED: uncharacterized protein LOC106075213 [Biomphalaria glabrata]		PREDICTED: Biomphalaria glabrata uncharacterized LOC106075213 (LOC106075213), mRNA
evglcl|G0WVJSS02IM0PD	0	0	78.643	359.22	0	7.87957
evgTRINITY_GG_4955_c40_g1_i1	0.78212	0	312.152	404.737	0	7.87843		malate:quinone oxidoreductase
evglcl|G0WVJSS01B223Y	0	0	189.953	259.573	4.80451	7.87071	PREDICTED: probable deferrochelatase/peroxidase YfeX [Biomphalaria glabrata]	probable deferrochelatase peroxidase	PREDICTED: Biomphalaria glabrata probable deferrochelatase/peroxidase YfeX (LOC106060635), mRNA
evglcl|G0WVJSS02JFCVV	0	0	188.743	263.264	0	7.86815	PREDICTED: uncharacterized protein LOC106050938 isoform X1 [Biomphalaria glabrata]	PREDICTED: uncharacterized protein LOC106050938 isoform X1	PREDICTED: Biomphalaria glabrata uncharacterized LOC106050938 (LOC106050938), transcript variant X2, mRNA
evgTRINITY_GG_454Uninf_3445_c3_g1_i4	0	0	152.446	295.249	0	7.86655	PREDICTED: unconventional myosin-Va-like [Biomphalaria glabrata]	unconventional myosin-Va-like; unconventional myosin-va-like	PREDICTED: Biomphalaria glabrata unconventional myosin-Va-like (LOC106060972), mRNA	P:vesicle transport along actin filament; P:cell communication; P:protein localization; C:late endosome; P:anatomical structure development; P:single-organism metabolic process; C:neuron projection; P:cellular metabolic process; F:motor activity; F:ATP binding; C:early endosome; C:extracellular exosome; P:pigmentation; C:ruffle; C:cytosol; P:multicellular organismal process; C:myosin complex; C:s…
evglcl|G0WVJSS02F5QW1	0	0.858933	312.152	423.19	0	7.86543			PREDICTED: Biomphalaria glabrata junction-mediating and -regulatory protein-like (LOC106053148), transcript variant X3, misc_RNA
evgTRINITY_DN99945_c0_g1_i1	0	1.71787	137.928	818.086	16.3353	7.86032	PREDICTED: yolk ferritin-like [Biomphalaria glabrata]	yolk ferritin-like	PREDICTED: Biomphalaria glabrata yolk ferritin-like (LOC106060581), mRNA	P:single-organism process
evglcl|G0WVJSS01CZ1J4	0	0	249.238	200.523	0	7.85861
evgTRINITY_GG_454Uninf_5366_c0_g2_i1	0	0	200.842	248.501	0	7.85699	PREDICTED: uncharacterized protein LOC106065986 isoform X1 [Biomphalaria glabrata]	PREDICTED: uncharacterized protein LOC106065986 isoform X1; sh3 domain-containing protein 21 isoform x2	PREDICTED: Biomphalaria glabrata uncharacterized LOC106065986 (LOC106065986), transcript variant X3, mRNA	C:cornified envelope
evglcl|G0WVJSS01DBE4T	0	0	181.484	265.724	0.960903	7.85639		short-chain dehydrogenase	PREDICTED: Biomphalaria glabrata uncharacterized LOC106053996 (LOC106053996), transcript variant X1, mRNA
evgTRINITY_DN61550_c0_g1_i1	0.78212	0	240.769	456.406	2.88271	7.85544	PREDICTED: uncharacterized protein LOC106060379 [Biomphalaria glabrata]	PREDICTED: uncharacterized protein LOC106060379	PREDICTED: Biomphalaria glabrata uncharacterized LOC106060379 (LOC106060379), mRNA
evgTRINITY_DN19210_c0_g1_i1	1.56424	0	330.301	622.484	0.960903	7.8545	PREDICTED: uncharacterized protein LOC106062484 [Biomphalaria glabrata]	PREDICTED: uncharacterized protein LOC106062484	PREDICTED: Biomphalaria glabrata uncharacterized LOC106062484 (LOC106062484), mRNA
evgTRINITY_GG_21662_c4_g1_i1	0	0	159.706	279.257	7.68722	7.85174	PREDICTED: monocarboxylate transporter 12-like isoform X2 [Biomphalaria glabrata]	monocarboxylate transporter 12-like isoform X2; monocarboxylate transporter 10-like	PREDICTED: Biomphalaria glabrata monocarboxylate transporter 12-like (LOC106064755), transcript variant X2, mRNA	C:membrane; P:single-organism transport
evgTRINITY_GG_454Uninf_6356_c2_g4_i1	0.78212	0	249.238	447.795	0.960903	7.84997	PREDICTED: protein toll-like [Biomphalaria glabrata]	slit homolog 1 -like	PREDICTED: Biomphalaria glabrata protein toll-like (LOC106068556), mRNA
evglcl|G0WVJSS02HC3PH	0	0	223.83	223.897	0	7.84997	PREDICTED: endonuclease G, mitochondrial-like [Biomphalaria glabrata]	endonuclease mitochondrial-like	PREDICTED: Biomphalaria glabrata endonuclease G, mitochondrial-like (LOC106050551), mRNA	P:metabolic process; P:cellular process
evgTRINITY_DN74123_c1_g1_i1	0	0	169.385	274.336	0	7.84628	PREDICTED: uncharacterized protein LOC106078324 [Biomphalaria glabrata]	multiple C2 and transmembrane domain-containing 2 isoform X3	PREDICTED: Biomphalaria glabrata uncharacterized LOC106078324 (LOC106078324), mRNA
evgTRINITY_DN100386_c0_g1_i1	0	0	164.545	278.026	0	7.84416	PREDICTED: uncharacterized protein LOC106068594 [Biomphalaria glabrata]	von Willebrand factor type EGF and pentraxin domain-containing 1-like	PREDICTED: Biomphalaria glabrata uncharacterized LOC106068594 (LOC106068594), mRNA
evgTRINITY_BU_DN81411_c16_g1_i1	0	0	406.524	0	0	7.8402	PREDICTED: uncharacterized protein LOC106057829, partial [Biomphalaria glabrata]		PREDICTED: Biomphalaria glabrata uncharacterized LOC106057829 (LOC106057829), partial mRNA
evglcl|G0WVJSS02JEKE8	0	0	137.928	298.94	0.960903	7.83896	putative secreted protein precursor [Haematobia irritans]	PREDICTED: uncharacterized protein LOC105235064	PREDICTED: Biomphalaria glabrata glyceraldehyde-3-phosphate dehydrogenase-like (LOC106078697), mRNA
evglcl|G0WVJSS01DQDDW	4.69272	0	767.072	1193.3	0	7.83859			PREDICTED: Biomphalaria glabrata junction-mediating and -regulatory protein-like (LOC106053148), transcript variant X3, misc_RNA
evgTRINITY_DN92191_c4_g2_i1	0	0	163.336	275.566	0	7.83212	PREDICTED: sodium/hydrogen exchanger 9-like isoform X3 [Biomphalaria glabrata]		PREDICTED: Biomphalaria glabrata sodium/hydrogen exchanger 9-like (LOC106055755), transcript variant X3, mRNA
evgTRINITY_DN93516_c9_g1_i1	0	0	170.595	268.185	0	7.8291	PREDICTED: uncharacterized protein LOC106066623 [Biomphalaria glabrata]		PREDICTED: Biomphalaria glabrata uncharacterized LOC106066623 (LOC106066623), mRNA
evgTRINITY_GG_454Uninf_4700_c0_g1_i1	1.56424	0	384.746	557.283	0.960903	7.8283	PREDICTED: RING finger protein 212B-like isoform X3 [Biomphalaria glabrata]	probable E3 SUMO- ligase RNF212 isoform X2	PREDICTED: Biomphalaria glabrata RING finger protein 212B-like (LOC106064143), transcript variant X3, mRNA
evgTRINITY_GG_24882_c0_g1_i1	0.78212	0	187.533	490.852	0	7.82798	PREDICTED: uncharacterized protein LOC106065070, partial [Biomphalaria glabrata]	threonine-rich GPI-anchored glyco	PREDICTED: Biomphalaria glabrata uncharacterized LOC106065070 (LOC106065070), partial mRNA
evgTRINITY_DN87912_c1_g1_i2	0	0	164.545	273.105	0	7.82738	PREDICTED: uncharacterized protein LOC106053338 [Biomphalaria glabrata]		PREDICTED: Biomphalaria glabrata uncharacterized LOC106053338 (LOC106053338), mRNA
evgTRINITY_DN103311_c0_g1_i1	0	2.5768	447.66	810.705	0.960903	7.82556	PREDICTED: EF-hand calcium-binding domain-containing protein 1-like isoform X1 [Biomphalaria glabrata]	EF-hand calcium-binding domain-containing 1	PREDICTED: Biomphalaria glabrata EF-hand calcium-binding domain-containing protein 1-like (LOC106061115), transcript variant X2, mRNA
evglcl|G0WVJSS01BSXAN	0	0	252.868	185.761	0	7.82457	PREDICTED: uncharacterized protein LOC106077632 [Biomphalaria glabrata]	PREDICTED: uncharacterized protein LOC106077632	PREDICTED: Biomphalaria glabrata uncharacterized LOC106077632 (LOC106077632), transcript variant X2, mRNA
evgTRINITY_DN86282_c0_g2_i1	0.78212	0	243.188	440.413	0.960903	7.82231	PREDICTED: uncharacterized protein LOC106072679 [Biomphalaria glabrata]		PREDICTED: Biomphalaria glabrata uncharacterized LOC106072679 (LOC106072679), transcript variant X2, mRNA
evgTRINITY_DN91579_c11_g2_i1	0.78212	0	263.757	412.119	14.4135	7.82076	PREDICTED: uncharacterized protein SCO4629-like isoform X1 [Biomphalaria glabrata]		PREDICTED: Biomphalaria glabrata uncharacterized protein SCO4629-like (LOC106059990), transcript variant X1, mRNA
evgTRINITY_DN3589_c0_g1_i1	0.78212	6.87146	1053.82	1818.24	0.960903	7.81963	PREDICTED: probable hydrolase PNKD [Biomphalaria glabrata]	probable hydrolase PNKD; probable hydrolase pnkd	PREDICTED: Biomphalaria glabrata probable hydrolase PNKD (LOC106075659), mRNA	P:cellular process
evgTRINITY_DN100463_c0_g2_i1	0	0	165.755	269.415	0	7.81841	PREDICTED: alpha-(1,6)-fucosyltransferase-like [Biomphalaria glabrata]	alpha-(1,6)-fucosyltransferase-like isoform X1	PREDICTED: Biomphalaria glabrata alpha-(1,6)-fucosyltransferase-like (LOC106063909), mRNA
evglcl|G0WVJSS02HMK8X	0	0	151.237	281.717	0	7.81661
evglcl|G0WVJSS02HX5SL	0	0	183.904	252.192	0	7.81613
evgTRINITY_DN102251_c0_g1_i1	0	0.858933	235.929	467.478	0	7.81539	PREDICTED: ficolin-1-like [Biomphalaria glabrata]	ficolin-2-like isoform X1; ficolin-2-like isoform x1	PREDICTED: Biomphalaria glabrata uncharacterized LOC106050192 (LOC106050192), ncRNA	P:protein localization to cell surface; P:cell surface pattern recognition receptor signaling pathway; P:complement activation; F:G-protein coupled receptor binding; F:signaling pattern recognition receptor activity; P:G-protein coupled receptor signaling pathway; P:negative regulation of viral entry into host cell; F:sialic acid binding; C:extrinsic component of external side of plasma membrane;…
evglcl|G0WVJSS02HVAO1	0	0	150.027	281.717	0	7.81293			PREDICTED: Biomphalaria glabrata uncharacterized LOC106075115 (LOC106075115), mRNA
evglcl|G0WVJSS01BIH18	0	1.71787	193.583	493.312	338.238	7.81081			PREDICTED: Biomphalaria glabrata uncharacterized LOC106072273 (LOC106072273), ncRNA
evgTRINITY_DN100184_c0_g2_i1	0	0	166.965	264.494	0	7.80515	PREDICTED: uncharacterized protein LOC106062606 [Biomphalaria glabrata]	adenosine receptor A2b-like	PREDICTED: Biomphalaria glabrata uncharacterized LOC106062606 (LOC106062606), mRNA
evgTRINITY_DN86932_c3_g1_i1	10.9497	3.43573	1742.25	3214.53	0	7.80499	PREDICTED: protein FAM78B-like isoform X1 [Aplysia californica]		PREDICTED: Biomphalaria glabrata protein FAM78B-like (LOC106079032), partial mRNA
evgTRINITY_GG_19614_c0_g1_i1	0	0	165.755	264.494	0	7.80137	PREDICTED: uncharacterized protein LOC106062599 [Biomphalaria glabrata]	PREDICTED: uncharacterized protein LOC106062599	PREDICTED: Biomphalaria glabrata uncharacterized LOC106062599 (LOC106062599), transcript variant X2, mRNA
evglcl|G0WVJSS01ASQB8	0	0	168.175	262.034	0	7.8004
evgTRINITY_DN92539_c7_g2_i1	5.47484	1.71787	1052.61	1637.4	8.64812	7.79998	PREDICTED: uncharacterized protein LOC106050753 [Biomphalaria glabrata]		PREDICTED: Biomphalaria glabrata uncharacterized LOC106050753 (LOC106050753), mRNA
evgTRINITY_DN46587_c0_g1_i1	3.12848	2.5768	886.851	1338.46	1.92181	7.79839	PREDICTED: growth arrest-specific protein 2-like, partial [Biomphalaria glabrata]	growth arrest-specific 2	PREDICTED: Biomphalaria glabrata growth arrest-specific protein 2-like (LOC106079816), partial mRNA
evgTRINITY_DN50671_c0_g1_i1	1.56424	1.71787	468.228	979.243	0.960903	7.79656	PREDICTED: uncharacterized protein LOC106068735 isoform X1 [Biomphalaria glabrata]	kelch 24	PREDICTED: Biomphalaria glabrata uncharacterized LOC106068735 (LOC106068735), transcript variant X1, mRNA
evgTRINITY_DN85188_c2_g1_i1	0	0	1.20989	113.179	305.567	7.79458	PREDICTED: A disintegrin and metalloproteinase with thrombospondin motifs 2-like [Biomphalaria glabrata]		PREDICTED: Biomphalaria glabrata A disintegrin and metalloproteinase with thrombospondin motifs 2-like (LOC106052589), mRNA
evgTRINITY_BU_DN81802_c1_g1_i1	0	0	153.656	273.105	0	7.79386	PREDICTED: uncharacterized protein YfaL-like [Biomphalaria glabrata]		PREDICTED: Biomphalaria glabrata uncharacterized LOC106078538 (LOC106078538), ncRNA
evgTRINITY_DN25362_c0_g1_i1	0.78212	0	214.151	451.485	0.960903	7.79096	PREDICTED: kelch repeat and BTB domain-containing protein 3-like [Biomphalaria glabrata]	kelch repeat and BTB domain-containing 3-like	PREDICTED: Biomphalaria glabrata kelch repeat and BTB domain-containing protein 3-like (LOC106072191), mRNA
evglcl|G0WVJSS01CQDEV	0.78212	1.71787	445.241	759.036	1.92181	7.78897	GH17483 [Drosophila grimshawi]	transglycosylase SLT domain	PREDICTED: Biomphalaria glabrata uncharacterized LOC106053996 (LOC106053996), transcript variant X2, mRNA
evgTRINITY_DN89636_c0_g2_i1	0	0	147.607	276.796	0	7.78819	PREDICTED: uncharacterized protein LOC106071798 [Biomphalaria glabrata]		PREDICTED: Biomphalaria glabrata uncharacterized LOC106071798 (LOC106071798), mRNA
evgTRINITY_DN19767_c0_g1_i1	0	0	157.286	266.954	1.92181	7.78811	PREDICTED: uncharacterized protein LOC106052732 [Biomphalaria glabrata]	multiple epidermal growth factor-like domains partial	PREDICTED: Biomphalaria glabrata uncharacterized LOC106052732 (LOC106052732), mRNA
evglcl|G0WVJSS02GCXFG	0	0	148.817	275.566	0	7.78757			PREDICTED: Biomphalaria glabrata uncharacterized LOC106065416 (LOC106065416), mRNA
evgTRINITY_GG_454Uninf_6194_c0_g1_i1	0	0	83.4826	328.465	0	7.78411	PREDICTED: uncharacterized protein LOC106069276 [Biomphalaria glabrata]	PREDICTED: uncharacterized protein LOC106069276	PREDICTED: Biomphalaria glabrata uncharacterized protein C16orf78-like (LOC106051647), mRNA
evglcl|G0WVJSS02IDCLA	0	0	209.311	217.746	0	7.78198	PREDICTED: uncharacterized protein C16orf78-like [Biomphalaria glabrata]		PREDICTED: Biomphalaria glabrata uncharacterized protein C16orf78-like (LOC106051647), mRNA
evgTRINITY_GG_22519_c11_g2_i1	3.12848	0.858933	514.204	1129.33	2.88271	7.7795	PREDICTED: uncharacterized protein LOC106068088 [Biomphalaria glabrata]	PREDICTED: uncharacterized protein LOC106068088	PREDICTED: Biomphalaria glabrata uncharacterized LOC106068088 (LOC106068088), mRNA
evgTRINITY_GG_10081_c0_g1_i1	0	0.858933	261.337	428.111	0	7.77847	hypothetical protein [Filimonas lacunae]	peptidase M56
evglcl|G0WVJSS02JMTJ5	0	0	204.472	220.207	0	7.7741
evglcl|G0WVJSS01CC7QG	3.12848	0	759.813	636.016	0	7.77319	PREDICTED: histone H2B.2, sperm-like [Biomphalaria glabrata]	histone sperm-like	PREDICTED: Biomphalaria glabrata histone H2B.2, sperm-like (LOC106060806), mRNA
evgTRINITY_BU_DN81220_c3_g2_i1	0	0	37.5067	346.918	19.2181	7.77192	PREDICTED: uncharacterized protein LOC106058942 isoform X3 [Biomphalaria glabrata]	PREDICTED: uncharacterized protein LOC106058942 isoform X3	PREDICTED: Biomphalaria glabrata retinoschisin-like (LOC106071092), partial mRNA
evgTRINITY_DN91098_c1_g1_i1	0	0	150.027	269.415	0.960903	7.77174	PREDICTED: uncharacterized protein LOC106080228 [Biomphalaria glabrata]		PREDICTED: Biomphalaria glabrata uncharacterized LOC106080228 (LOC106080228), mRNA
evglcl|G0WVJSS02H1LE0	0	0	139.138	278.026	0	7.76634	PREDICTED: junction-mediating and -regulatory protein-like [Biomphalaria glabrata]	junction-mediating and -regulatory -like	PREDICTED: Biomphalaria glabrata junction-mediating and -regulatory protein-like (LOC106053148), transcript variant X2, misc_RNA
evgTRINITY_BU_DN63649_c0_g1_i1	0.78212	0	0	606.491	0.960903	7.76417	PREDICTED: uncharacterized protein LOC106068008, partial [Biomphalaria glabrata]		PREDICTED: Biomphalaria glabrata uncharacterized LOC106068008 (LOC106068008), partial mRNA
evgTRINITY_DN80552_c4_g1_i1	0	0	135.508	279.257	0	7.75951	PREDICTED: uncharacterized protein LOC106050887 [Biomphalaria glabrata]	PREDICTED: uncharacterized protein LOC106050887	PREDICTED: Biomphalaria glabrata uncharacterized LOC106050887 (LOC106050887), mRNA
evglcl|G0WVJSS01AJLSM	0	0	194.793	225.127	0	7.75851	PREDICTED: tubulin alpha-1D chain-like [Biomphalaria glabrata]	tubulin alpha-1D chain-like; tubulin alpha partial	PREDICTED: Biomphalaria glabrata tubulin alpha-1D chain-like (LOC106059832), mRNA	F:GTP binding; F:GTPase activity; P:metabolic process; F:structural constituent of cytoskeleton; P:microtubule-based process; C:microtubule
evglcl|G0WVJSS01EV47X	0	0	180.274	238.66	0	7.75749			PREDICTED: Biomphalaria glabrata fibrous sheath CABYR-binding protein-like (LOC106066445), transcript variant X1, mRNA
evgTRINITY_DN68726_c0_g2_i1	0	0	248.028	169.768	0	7.75654	PREDICTED: uncharacterized protein LOC106069367 [Biomphalaria glabrata]	PREDICTED: uncharacterized protein LOC106069367	PREDICTED: Biomphalaria glabrata uncharacterized LOC106069367 (LOC106069367), mRNA
evglcl|G0WVJSS02FNYMG	0	0	162.126	254.652	0	7.75503	PREDICTED: uncharacterized protein LOC106057220 [Biomphalaria glabrata]	PREDICTED: uncharacterized protein LOC106057220	PREDICTED: Biomphalaria glabrata uncharacterized LOC106057220 (LOC106057220), mRNA
evgTRINITY_DN93222_c9_g1_i1	0.78212	0	237.139	413.349	0	7.74773	PREDICTED: kelch-like protein 10 [Aplysia californica]		PREDICTED: Biomphalaria glabrata kelch-like protein 31 (LOC106078933), partial mRNA
evglcl|G0WVJSS01BSDXA	0	0.858933	15.7286	2.46041	599.603	7.74319	PREDICTED: guanine nucleotide-binding protein-like 3 homolog [Biomphalaria glabrata]	surface partial	PREDICTED: Biomphalaria glabrata guanine nucleotide-binding protein-like 3 homolog (LOC106065120), mRNA
evglcl|G0WVJSS02IIW8Z	0	0	211.731	202.984	0	7.73982			PREDICTED: Biomphalaria glabrata protein disulfide-isomerase A4-like (LOC106073096), mRNA
evglcl|G0WVJSS01ETPC2	0.78212	0	232.299	413.349	0	7.73783
evglcl|G0WVJSS01ELVXI	0	0	143.977	265.724	0	7.73676	PREDICTED: endonuclease G, mitochondrial-like [Biomphalaria glabrata]	endonuclease mitochondrial-like	PREDICTED: Biomphalaria glabrata endonuclease G, mitochondrial-like (LOC106050551), mRNA
evgTRINITY_DN50211_c0_g2_i1	0	0.858933	245.608	423.19	0	7.73662	PREDICTED: myoneurin-like, partial [Biomphalaria glabrata]	kelch 31	PREDICTED: Biomphalaria glabrata myoneurin-like (LOC106062628), partial mRNA
evglcl|G0WVJSS02JKMFL	0	0	129.459	276.796	0	7.73148	PREDICTED: zinc finger protein 474-like [Biomphalaria glabrata]	zinc finger 474-like	PREDICTED: Biomphalaria glabrata zinc finger protein 474-like (LOC106055959), mRNA
evgTRINITY_GG_454Uninf_5140_c0_g15_i1	0	0	171.805	238.66	0	7.72929	PREDICTED: uncharacterized protein LOC106065413 isoform X1 [Biomphalaria glabrata]	isoform c	PREDICTED: Biomphalaria glabrata uncharacterized LOC106065413 (LOC106065413), transcript variant X1, mRNA
evgTRINITY_BU_DN19237_c1_g1_i1	0	0	166.965	242.35	0	7.72648	PREDICTED: dynein regulatory complex subunit 7-like [Biomphalaria glabrata]		PREDICTED: Biomphalaria glabrata dynein regulatory complex subunit 7-like (LOC106067910), mRNA
evgTRINITY_DN105049_c0_g1_i1	0.78212	0	248.028	392.435	0	7.72168	PREDICTED: uncharacterized protein YcbX-like [Biomphalaria glabrata]	mitochondrial amidoxime reducing component 2-like	PREDICTED: Biomphalaria glabrata uncharacterized protein YcbX-like (LOC106058070), mRNA	F:binding
evgTRINITY_DN84334_c0_g1_i1	0	0	118.569	281.717	0.960903	7.71802	PREDICTED: beta-1,3-galactosyl-O-glycosyl-glycoprotein beta-1,6-N-acetylglucosaminyltransferase-like isoform X2 [Lingula anatina]
evgTRINITY_DN84947_c2_g1_i1	0.78212	0	250.448	387.515	0	7.71527	PREDICTED: uncharacterized protein LOC106056732 isoform X1 [Biomphalaria glabrata]		PREDICTED: Biomphalaria glabrata uncharacterized LOC106056732 (LOC106056732), transcript variant X2, mRNA
evgTRINITY_DN90770_c7_g1_i1	0	0	0	0	367.065	7.7093	PREDICTED: uncharacterized protein LOC106063491, partial [Biomphalaria glabrata]	PREDICTED: uncharacterized protein LOC106063491, partial	PREDICTED: Biomphalaria glabrata fibropellin-1-like (LOC106058961), mRNA
evgTRINITY_DN2255_c0_g1_i1	0	0	137.928	263.264	0	7.70805	PREDICTED: uncharacterized protein LOC106054460 [Biomphalaria glabrata]	PREDICTED: uncharacterized protein LOC106054460	PREDICTED: Biomphalaria glabrata uncharacterized LOC106054460 (LOC106054460), mRNA
evgTRINITY_DN102926_c0_g1_i1	0	0	158.496	244.811	0	7.70717	PREDICTED: uncharacterized protein LOC106056960 [Biomphalaria glabrata]	B-cell receptor-associated 29	PREDICTED: Biomphalaria glabrata uncharacterized LOC106056960 (LOC106056960), mRNA
evgTRINITY_GG_9230_c0_g1_i1	0	0	124.619	274.336	0	7.70685			PREDICTED: Biomphalaria glabrata uncharacterized LOC106055544 (LOC106055544), mRNA
evglcl|G0WVJSS01EWRJI	0	0	118.569	279.257	0	7.70623	PREDICTED: junction-mediating and -regulatory protein-like [Biomphalaria glabrata]	junction-mediating and -regulatory -like	PREDICTED: Biomphalaria glabrata junction-mediating and -regulatory protein-like (LOC106053148), transcript variant X2, misc_RNA
evgTRINITY_GG_15213_c0_g1_i1	0	0	153.656	248.501	0	7.70469	PREDICTED: heparanase-like, partial [Biomphalaria glabrata]	heparanase- partial	PREDICTED: Biomphalaria glabrata heparanase-like (LOC106064013), partial mRNA
evgTRINITY_DN79813_c0_g2_i1	1.56424	0	264.967	589.268	0	7.70399	PREDICTED: uncharacterized protein LOC106058284 [Biomphalaria glabrata]	PREDICTED: uncharacterized protein LOC106058284	PREDICTED: Biomphalaria glabrata uncharacterized LOC106058284 (LOC106058284), mRNA
evgTRINITY_DN86838_c0_g1_i1	0	0	150.027	250.962	0	7.70177
evgTRINITY_DN46861_c0_g1_i1	0	0.858933	284.325	371.522	0	7.69974	Interferon-induced transmembrane protein [uncultured Clostridium sp.]	Interferon-induced transmembrane	PREDICTED: Biomphalaria glabrata uncharacterized LOC106051720 (LOC106051720), ncRNA
evglcl|G0WVJSS01EDTT5	2.34636	0	412.573	676.613	0	7.69949	PREDICTED: uncharacterized protein LOC106052479 isoform X1 [Biomphalaria glabrata]	PREDICTED: uncharacterized protein LOC106052479 isoform X1	PREDICTED: Biomphalaria glabrata uncharacterized LOC106052479 (LOC106052479), transcript variant X2, mRNA
evglcl|G0WVJSS02IYW1E	0	0	108.89	285.408	0	7.69909	PREDICTED: uncharacterized protein LOC106068088 [Biomphalaria glabrata]	PREDICTED: uncharacterized protein LOC106068088	PREDICTED: Biomphalaria glabrata uncharacterized LOC106068088 (LOC106068088), mRNA
evgTRINITY_DN87447_c5_g1_i1	0	0	162.126	238.66	0	7.6966	PREDICTED: uncharacterized protein LOC106057933, partial [Biomphalaria glabrata]	PREDICTED: uncharacterized protein LOC106057933, partial	PREDICTED: Biomphalaria glabrata uncharacterized LOC106057933 (LOC106057933), partial mRNA
evgTRINITY_DN83382_c1_g1_i1	4.69272	1.71787	821.517	1450.41	0.960903	7.69645	PREDICTED: protein anon-37Cs-like [Biomphalaria glabrata]		PREDICTED: Biomphalaria glabrata protein anon-37Cs-like (LOC106051685), mRNA
evglcl|G0WVJSS02GYRIT	0	0	120.989	274.336	0	7.6952	PREDICTED: rho GTPase-activating protein 18-like [Biomphalaria glabrata]	rho GTPase-activating 18-like; rho gtpase-activating protein 18-like	PREDICTED: Biomphalaria glabrata rho GTPase-activating protein 18-like (LOC106052445), mRNA	P:regulation of biological process; C:intracellular part
evgTRINITY_GG_454Uninf_6907_c1_g1_i1	0.78212	0	181.484	437.953	0	7.69272	PREDICTED: uncharacterized protein LOC106069987 [Biomphalaria glabrata]	Pyrazinamidase nicotinamidase	PREDICTED: Biomphalaria glabrata uncharacterized LOC106069987 (LOC106069987), mRNA
evgTRINITY_DN34807_c0_g1_i1	1.56424	0.858933	378.696	720.9	0.960903	7.69072	PREDICTED: uncharacterized protein LOC106063282 isoform X2 [Biomphalaria glabrata]	PREDICTED: uncharacterized protein LOC106063282 isoform X2	PREDICTED: Biomphalaria glabrata uncharacterized LOC106063282 (LOC106063282), transcript variant X2, mRNA
evgTRINITY_DN90437_c1_g1_i1	3.12848	0	424.672	874.676	2.88271	7.69023	PREDICTED: uncharacterized protein LOC101846496 [Aplysia californica]		PREDICTED: Biomphalaria glabrata uncharacterized LOC106066453 (LOC106066453), mRNA
evgTRINITY_DN86618_c0_g1_i1	0	0	59.2847	322.314	0	7.69006	PREDICTED: uncharacterized protein LOC106068402 [Biomphalaria glabrata]		PREDICTED: Biomphalaria glabrata uncharacterized LOC106068402 (LOC106068402), mRNA
evglcl|G0WVJSS02II3H6	0	0	102.841	278.026	14.4135	7.68943	PREDICTED: uncharacterized protein LOC106067953 [Biomphalaria glabrata]	PREDICTED: uncharacterized protein LOC106067953
evglcl|HJ4YRIA02IITL0	6.25696	17.1787	416.203	83.6539	6222.81	7.68806	PREDICTED: ladderlectin-like [Biomphalaria glabrata]	PREDICTED: ladderlectin-like	PREDICTED: Biomphalaria glabrata ladderlectin-like (LOC106072549), mRNA
evgTRINITY_DN81147_c0_g2_i1	1.56424	0	246.818	594.189	0.960903	7.68674	PREDICTED: uncharacterized protein LOC106078893 isoform X1 [Biomphalaria glabrata]	PREDICTED: uncharacterized protein LOC106078893 isoform X1	PREDICTED: Biomphalaria glabrata uncharacterized LOC106078893 (LOC106078893), transcript variant X1, mRNA
evglcl|G0WVJSS02FYL86	1.56424	0	373.857	482.24	0	7.68647	PREDICTED: uncharacterized protein LOC106053996 isoform X1 [Biomphalaria glabrata]	PREDICTED: uncharacterized protein LOC106053996 isoform X1	PREDICTED: Biomphalaria glabrata uncharacterized LOC106053996 (LOC106053996), transcript variant X2, mRNA
evglcl|G0WVJSS01BXJRI	0	0	166.965	231.279	0	7.68572	PREDICTED: serine/arginine-rich splicing factor 2-like [Biomphalaria glabrata]	serine arginine-rich splicing factor 2	PREDICTED: Biomphalaria glabrata serine/arginine-rich splicing factor 2-like (LOC106056928), mRNA	F:nucleotide binding; C:nuclear part; F:RNA binding
evglcl|G0WVJSS01CDCSD	4.69272	0	948.556	823.007	0	7.68569	PREDICTED: deleted in azoospermia-like isoform X1 [Biomphalaria glabrata]	deleted in azoospermia-like isoform X1	PREDICTED: Biomphalaria glabrata protein boule-like (LOC106062149), transcript variant X1, mRNA
evgTRINITY_DN82188_c0_g1_i1	1.56424	2.5768	678.75	926.344	0.960903	7.68468	PREDICTED: salivary glue protein Sgs-3-like [Biomphalaria glabrata]	salivary glue Sgs-3-like	PREDICTED: Biomphalaria glabrata mucin-2-like (LOC106065504), mRNA
evgTRINITY_DN92687_c0_g1_i1	0	0	152.446	242.35	1.92181	7.68249	PREDICTED: uncharacterized protein LOC106055514 [Biomphalaria glabrata]		PREDICTED: Biomphalaria glabrata uncharacterized LOC106055514 (LOC106055514), mRNA
evglcl|G0WVJSS01ASIYV	0	0	164.545	232.509	0	7.68195
evglcl|G0WVJSS01ES20N	0	0	197.213	200.523	0	7.67957
evgTRINITY_BU_DN81572_c1_g1_i1	0.78212	0	267.386	356.759	0	7.67948	PREDICTED: uncharacterized protein LOC106077940 [Biomphalaria glabrata]		PREDICTED: Biomphalaria glabrata uncharacterized LOC106070444 (LOC106070444), mRNA
evgTRINITY_GG_26362_c2_g1_i1	0	0	153.656	241.12	0	7.67695	PREDICTED: uncharacterized protein LOC106052958 [Biomphalaria glabrata]	kelch 12	PREDICTED: Biomphalaria glabrata uncharacterized LOC106052958 (LOC106052958), mRNA
evglcl|G0WVJSS02JGN5X	0	0	145.187	248.501	0	7.67623	PREDICTED: tubulin alpha chain-like [Biomphalaria glabrata]	tubulin alpha chain-like	PREDICTED: Biomphalaria glabrata tubulin alpha chain-like (LOC106062771), mRNA	F:GTP binding; C:cytoplasm; F:GTPase activity; P:metabolic process; F:structural constituent of cytoskeleton; P:microtubule-based process; C:microtubule
evgTRINITY_GG_454Uninf_1524_c6_g14_i1	0	0	193.583	202.984	0	7.6754	hypothetical protein [Acinetobacter rudis]	hypothetical protein	PREDICTED: Biomphalaria glabrata fibrous sheath CABYR-binding protein-like (LOC106066445), transcript variant X2, misc_RNA
evgTRINITY_DN83540_c0_g1_i1	0	0	93.1617	291.559	0	7.67338	PREDICTED: uncharacterized protein LOC106056220 isoform X1 [Biomphalaria glabrata]		PREDICTED: Biomphalaria glabrata uncharacterized LOC106056220 (LOC106056220), transcript variant X1, mRNA
evglcl|G0WVJSS02IQ4XS	0	0	291.584	91.0352	0	7.66761	PREDICTED: thioredoxin domain-containing protein 12-like isoform X1 [Biomphalaria glabrata]	thioredoxin domain-containing 12-like isoform X1; thioredoxin domain-containing protein 12-like isoform x1	PREDICTED: Biomphalaria glabrata thioredoxin domain-containing protein 12-like (LOC106064350), transcript variant X2, mRNA	C:membrane
evgTRINITY_BU_DN81226_c3_g3_i1	0	0	0	139.013	251.757	7.66715	PREDICTED: protein mesh-like [Aplysia californica]		PREDICTED: Biomphalaria glabrata sushi domain-containing protein 2-like (LOC106071183), mRNA
evglcl|G0WVJSS02JQHK1	0	0	108.89	276.796	0	7.66567	PREDICTED: uncharacterized protein LOC106052100 [Biomphalaria glabrata]	PREDICTED: uncharacterized protein LOC106052100	PREDICTED: Biomphalaria glabrata uncharacterized LOC106052100 (LOC106052100), mRNA
evgTRINITY_GG_14144_c11_g1_i1	5.47484	1.71787	888.061	1556.21	0.960903	7.66333	PREDICTED: uncharacterized protein LOC106056909 isoform X1 [Biomphalaria glabrata]	PREDICTED: uncharacterized protein LOC106056909 isoform X1	PREDICTED: Biomphalaria glabrata uncharacterized LOC106056909 (LOC106056909), transcript variant X6, mRNA
evgTRINITY_DN90331_c3_g1_i1	0.78212	0	212.941	397.356	1.92181	7.662	PREDICTED: uncharacterized protein LOC106072850 isoform X3 [Biomphalaria glabrata]		PREDICTED: Biomphalaria glabrata uncharacterized LOC106072850 (LOC106072850), transcript variant X3, mRNA
evgTRINITY_GG_454Uninf_2085_c17_g10_i1	0	0	169.385	222.667	0	7.6619	PREDICTED: uncharacterized protein LOC106057220 [Biomphalaria glabrata]	PREDICTED: uncharacterized protein LOC106057220	PREDICTED: Biomphalaria glabrata uncharacterized LOC106057220 (LOC106057220), mRNA
evgTRINITY_DN54915_c0_g1_i1	2.34636	0	435.561	628.635	0	7.66178	PREDICTED: uncharacterized protein LOC106064978 isoform X1 [Biomphalaria glabrata]	mpv17 2; mpv17-like protein 2	PREDICTED: Biomphalaria glabrata uncharacterized LOC106064978 (LOC106064978), transcript variant X2, mRNA	C:membrane
evgTRINITY_DN91621_c9_g1_i1	1.56424	0	319.412	517.916	0	7.66116	PREDICTED: sodium/glucose cotransporter 4-like [Biomphalaria glabrata]		PREDICTED: Biomphalaria glabrata sodium/glucose cotransporter 4-like (LOC106051109), mRNA
evgTRINITY_BU_DN82421_c11_g1_i1	0	0	352.079	8.61143	0	7.65899	PREDICTED: GTPase IMAP family member 8-like [Biomphalaria glabrata]		PREDICTED: Biomphalaria glabrata uncharacterized LOC106059149 (LOC106059149), ncRNA
evglcl|G0WVJSS01EJFY6	0	0	147.607	241.12	0	7.65618	PREDICTED: uncharacterized protein LOC106063323 [Biomphalaria glabrata]	PREDICTED: uncharacterized protein LOC106063323	PREDICTED: Biomphalaria glabrata uncharacterized LOC106063323 (LOC106063323), mRNA
evgTRINITY_DN29680_c1_g1_i1	0	0.858933	0	583.117	0	7.65528	PREDICTED: uncharacterized protein LOC106069987 [Biomphalaria glabrata]	PREDICTED: uncharacterized protein LOC106069987	PREDICTED: Biomphalaria glabrata uncharacterized LOC106069987 (LOC106069987), mRNA
evgTRINITY_DN88163_c0_g3_i1	0	0	140.348	247.271	0	7.65505	PREDICTED: uncharacterized protein LOC106072855 [Biomphalaria glabrata]		PREDICTED: Biomphalaria glabrata uncharacterized LOC106072855 (LOC106072855), mRNA
evglcl|G0WVJSS01CBKOS	0	0	127.039	258.343	0	7.65315		serine threonine	PREDICTED: Biomphalaria glabrata junction-mediating and -regulatory protein-like (LOC106053148), transcript variant X3, misc_RNA
evgTRINITY_DN87966_c0_g3_i1	3.12848	1.71787	610.996	1139.17	4.80451	7.64882	PREDICTED: uncharacterized protein LOC101846698 [Aplysia californica]		PREDICTED: Dinoponera quadriceps tRNA (adenine(58)-N(1))-methyltransferase non-catalytic subunit TRM6 (LOC106748682), mRNA
evglcl|G0WVJSS02G5LHF	0	0	29.0374	334.616	0	7.64839
evglcl|G0WVJSS02HLN52	0	0	100.421	279.257	0	7.64794	PREDICTED: endonuclease G, mitochondrial-like [Aplysia californica]	endonuclease mitochondrial-like	PREDICTED: Biomphalaria glabrata endonuclease G, mitochondrial-like (LOC106050551), mRNA
evgTRINITY_GG_454Uninf_1985_c0_g3_i1	0	0	148.817	237.43	0	7.64611	PREDICTED: uncharacterized protein LOC106075041 [Biomphalaria glabrata]	PREDICTED: uncharacterized protein LOC106075041	PREDICTED: Biomphalaria glabrata uncharacterized LOC106075041 (LOC106075041), mRNA
evgTRINITY_DN65902_c1_g1_i1	1.56424	1.71787	453.71	853.762	0	7.64428	PREDICTED: uncharacterized protein LOC106068396 [Biomphalaria glabrata]	PREDICTED: uncharacterized protein LOC106068396	PREDICTED: Biomphalaria glabrata uncharacterized LOC106068396 (LOC106068396), mRNA
evgTRINITY_DN95269_c0_g1_i1	0	0	165.755	220.207	0	7.63961	PREDICTED: uncharacterized protein LOC106050108 [Biomphalaria glabrata]	mitochondrial fission process 1	PREDICTED: Biomphalaria glabrata uncharacterized LOC106064294 (LOC106064294), ncRNA
evgTRINITY_DN41828_c0_g1_i1	0	0	146.397	237.43	0	7.63766	PREDICTED: RAC-beta serine/threonine-protein kinase-like [Biomphalaria glabrata]	Serine threonine- kinase akt-2; serine threonine-protein kinase akt-2	PREDICTED: Biomphalaria glabrata RAC-beta serine/threonine-protein kinase-like (LOC106072061), mRNA	P:multicellular organism growth; P:positive regulation of growth; P:regulation of biological quality; P:neuron projection development; P:cell communication; C:cell part; F:protein kinase activity; P:positive regulation of developmental process; P:negative regulation of cellular process; P:single organism signaling; F:binding; P:protein phosphorylation; P:single-organism transport; P:immune system…
evglcl|G0WVJSS02HVWSJ	0	0	146.397	237.43	0	7.63766			PREDICTED: Biomphalaria glabrata DNA-directed RNA polymerase II subunit RPB1-like (LOC106057833), transcript variant X2, mRNA
evglcl|G0WVJSS02JM0J2	0	0	208.102	177.149	0	7.63486
evglcl|G0WVJSS01CVZQJ	0	0	13.3088	341.997	0	7.63109
evgTRINITY_DN95099_c0_g1_i1	0	0	152.446	230.048	0	7.63017	PREDICTED: uncharacterized protein LOC106067556 [Biomphalaria glabrata]	non-symbiotic hemoglobin-like	PREDICTED: Biomphalaria glabrata uncharacterized LOC106067556 (LOC106067556), mRNA
evglcl|G0WVJSS01C7285	0	0	118.569	259.573	0	7.62948	PREDICTED: uncharacterized protein LOC106075647 [Biomphalaria glabrata]	PREDICTED: uncharacterized protein LOC106075647	PREDICTED: Biomphalaria glabrata uncharacterized LOC106075647 (LOC106075647), mRNA
evglcl|G0WVJSS02GDMYA	1.56424	0	306.103	511.765	0	7.62842	PREDICTED: uncharacterized protein LOC106054283 [Biomphalaria glabrata]	PREDICTED: uncharacterized protein LOC106054283	PREDICTED: Biomphalaria glabrata uncharacterized LOC106054283 (LOC106054283), mRNA
evgTRINITY_DN78565_c0_g1_i1	0.78212	0	187.533	405.968	0	7.62555	PREDICTED: uncharacterized protein LOC106066134 [Biomphalaria glabrata]	multiple epidermal growth factor-like domains 10	PREDICTED: Biomphalaria glabrata uncharacterized LOC106066134 (LOC106066134), mRNA
evglcl|G0WVJSS01DQVSY	1.56424	0	250.448	392.435	218.125	7.62518			PREDICTED: Biomphalaria glabrata uncharacterized LOC106072346 (LOC106072346), ncRNA
evgTRINITY_DN63796_c0_g2_i1	0	0.858933	196.003	418.27	0	7.62375	PREDICTED: uncharacterized protein LOC106051208 [Biomphalaria glabrata]	ATP-dependent helicase	PREDICTED: Biomphalaria glabrata uncharacterized LOC106051208 (LOC106051208), mRNA
evglcl|G0WVJSS02G13GS	0	0	137.928	241.12	0	7.62256	PREDICTED: uncharacterized protein LOC106056881 [Biomphalaria glabrata]	4-hydroxybenzoate transporter	PREDICTED: Biomphalaria glabrata uncharacterized LOC106056833 (LOC106056833), ncRNA
evgTRINITY_GG_1865_c0_g2_i1	10.9497	0	1056.24	2338.62	0	7.62251	PREDICTED: tubulin polyglutamylase TTLL5-like isoform X3 [Biomphalaria glabrata]	tubulin polyglutamylase TTLL5-like isoform X1; tubulin polyglutamylase ttll5-like isoform x1	PREDICTED: Biomphalaria glabrata tubulin polyglutamylase TTLL5-like (LOC106057052), transcript variant X3, mRNA	P:cellular protein modification process
evgTRINITY_DN26226_c0_g1_i1	4.69272	5.1536	1263.13	1860.07	0.960903	7.62096		telomere-associated RIF1-like isoform X2
evgTRINITY_DN77108_c3_g2_i1	0	0	100.421	271.875	0	7.61824	PREDICTED: uncharacterized protein LOC106055604 [Biomphalaria glabrata]	PREDICTED: uncharacterized protein LOC106055604	PREDICTED: Biomphalaria glabrata uncharacterized LOC106055604 (LOC106055604), mRNA
evglcl|G0WVJSS01D0357	0	0	181.484	199.293	0	7.6172
evglcl|G0WVJSS01CGZEI	0.78212	0	227.46	367.831	0	7.6171		MFS transporter	PREDICTED: Biomphalaria glabrata uncharacterized LOC106051001 (LOC106051001), ncRNA
evgTRINITY_DN102534_c0_g1_i1	3.9106	0.858933	695.688	996.466	1.92181	7.60682	PREDICTED: protein pob1-like [Biomphalaria glabrata]	Boi family	PREDICTED: Biomphalaria glabrata protein pob1-like (LOC106061174), mRNA
evgTRINITY_DN89269_c1_g1_i1	0.78212	0	233.509	357.99	0	7.60604
evgTRINITY_DN86427_c1_g2_i1	0	0	124.619	248.501	0	7.6057	PREDICTED: uncharacterized protein LOC101855746 [Aplysia californica]		PREDICTED: Biomphalaria glabrata uncharacterized LOC106065782 (LOC106065782), transcript variant X4, mRNA
evgTRINITY_DN85445_c1_g1_i1	32.849	1.71787	2954.56	6809.18	1.92181	7.60389	PREDICTED: uncharacterized protein LOC106068212 [Biomphalaria glabrata]		PREDICTED: Biomphalaria glabrata uncharacterized LOC106068212 (LOC106068212), mRNA
evgTRINITY_DN92570_c11_g1_i1	1.56424	0.858933	359.338	668.001	9.60903	7.60042	PREDICTED: uncharacterized protein LOC106077688 [Biomphalaria glabrata]		PREDICTED: Biomphalaria glabrata uncharacterized LOC106077688 (LOC106077688), mRNA
evglcl|G0WVJSS02G639V	0	0	202.052	172.229	1.92181	7.59857	PREDICTED: thioredoxin domain-containing protein 12-like isoform X2 [Biomphalaria glabrata]	thioredoxin domain-containing 12-like isoform X2; thioredoxin domain-containing protein 12	PREDICTED: Biomphalaria glabrata thioredoxin domain-containing protein 12-like (LOC106064350), transcript variant X2, mRNA	P:regulation of cellular process; C:membrane; C:endoplasmic reticulum; P:single-organism cellular process
evglcl|G0WVJSS01BBR2H	0	0	114.94	254.652	0	7.59718	PREDICTED: probable deferrochelatase/peroxidase YfeX [Biomphalaria glabrata]	probable deferrochelatase peroxidase	PREDICTED: Biomphalaria glabrata probable deferrochelatase/peroxidase YfeX (LOC106060635), mRNA
evglcl|G0WVJSS01BXA0O	0.78212	0	241.979	345.688	0	7.5945			PREDICTED: Biomphalaria glabrata uncharacterized LOC106055303 (LOC106055303), mRNA
evgTRINITY_DN27706_c0_g1_i1	0.78212	0	243.188	343.227	0.960903	7.59278	PREDICTED: uncharacterized protein LOC106068304, partial [Biomphalaria glabrata]	glutathione S-transferase	PREDICTED: Biomphalaria glabrata uncharacterized LOC106068304 (LOC106068304), partial mRNA
evgTRINITY_DN93497_c19_g1_i1	0	0	141.557	230.048	0	7.59118
evglcl|G0WVJSS02G7Y4Q	0	0	139.138	231.279	0	7.58742	PREDICTED: uncharacterized protein LOC106074743 [Biomphalaria glabrata]	aldose epimerase	PREDICTED: Biomphalaria glabrata uncharacterized LOC106074743 (LOC106074743), mRNA
evgTRINITY_DN19026_c0_g1_i1	3.9106	0	477.908	942.337	0	7.58277	PREDICTED: IQ domain-containing protein D-like [Aplysia californica]	IQ domain-containing D
evgTRINITY_DN87992_c0_g3_i1	0	0.858933	244.398	356.759	0	7.57718	PREDICTED: uncharacterized protein LOC106059334 isoform X2 [Biomphalaria glabrata]		PREDICTED: Biomphalaria glabrata uncharacterized LOC106059334 (LOC106059334), transcript variant X3, mRNA
evgTRINITY_DN95259_c0_g1_i1	1.56424	1.71787	481.537	766.418	0.960903	7.57118	PREDICTED: uncharacterized protein LOC106070777 [Biomphalaria glabrata]	valine--tRNA ligase	PREDICTED: Biomphalaria glabrata uncharacterized LOC106070777 (LOC106070777), mRNA
evglcl|G0WVJSS01BU55G	0	0	185.114	183.301	0	7.56939	PREDICTED: protein boule-like isoform X2 [Biomphalaria glabrata]	boule-like isoform X2	PREDICTED: Biomphalaria glabrata protein boule-like (LOC106062149), transcript variant X4, misc_RNA
evgTRINITY_GG_454Uninf_5140_c0_g7_i1	0	0	106.471	254.652	0	7.56778			PREDICTED: Biomphalaria glabrata uncharacterized LOC106065416 (LOC106065416), mRNA
evglcl|G0WVJSS02HMXYR	2.34636	0	406.524	588.038	0	7.56429			PREDICTED: Biomphalaria glabrata uncharacterized LOC106052479 (LOC106052479), transcript variant X2, mRNA
evgTRINITY_DN64581_c0_g3_i1	0.78212	1.71787	364.178	663.08	0.960903	7.56178	PREDICTED: uncharacterized protein LOC106054460 [Biomphalaria glabrata]	PREDICTED: uncharacterized protein LOC106054460	PREDICTED: Biomphalaria glabrata uncharacterized LOC106054460 (LOC106054460), mRNA
evglcl|G0WVJSS02F8UMY	0	0	130.668	232.509	0	7.56176
evgTRINITY_DN89276_c1_g2_i1	0	0	96.7914	260.803	0	7.56002	PREDICTED: heat shock protein 70 A1-like isoform X2 [Biomphalaria glabrata]		PREDICTED: Biomphalaria glabrata heat shock protein 70 A1-like (LOC106056293), transcript variant X2, mRNA
evglcl|G0WVJSS02GZELG	0	0	169.385	184.531	13.4526	7.55104	PREDICTED: thioredoxin domain-containing protein 12-like isoform X1 [Biomphalaria glabrata]	thioredoxin domain-containing 12-like isoform X1; thioredoxin domain-containing protein 12	PREDICTED: Biomphalaria glabrata thioredoxin domain-containing protein 12-like (LOC106064350), transcript variant X1, mRNA	C:cell; P:single-organism process
evgTRINITY_DN89740_c0_g1_i2	0	0	131.878	228.818	0	7.55085	PREDICTED: meiosis 1 arrest protein-like [Biomphalaria glabrata]		PREDICTED: Biomphalaria glabrata meiosis 1 arrest protein-like (LOC106072696), mRNA
evgTRINITY_DN89538_c9_g1_i1	0	0	98.0013	255.883	0	7.54332	PREDICTED: uncharacterized protein LOC106055216 isoform X1 [Biomphalaria glabrata]		PREDICTED: Biomphalaria glabrata uncharacterized LOC106055216 (LOC106055216), transcript variant X1, mRNA
evgTRINITY_DN87096_c0_g1_i2	0	0	112.52	243.581	0	7.54252	mCG113820, partial [Mus musculus]
evgTRINITY_DN100044_c0_g1_i1	0	0.858933	222.62	359.22	0.960903	7.53517	PREDICTED: uncharacterized protein LOC106060149 [Biomphalaria glabrata]	EF-hand calcium-binding domain-containing 1	PREDICTED: Biomphalaria glabrata uncharacterized LOC106060149 (LOC106060149), mRNA
evgTRINITY_DN83332_c0_g1_i1	0	0.858933	187.533	388.745	0	7.53037	PREDICTED: nucleoprotein TPR-like [Biomphalaria glabrata]		PREDICTED: Biomphalaria glabrata nucleoprotein TPR-like (LOC106079828), mRNA
evgTRINITY_DN95204_c0_g1_i1	0.78212	0.858933	277.065	503.154	2.88271	7.53036	PREDICTED: uncharacterized protein LOC106056233 [Biomphalaria glabrata]	FAD binding domain	PREDICTED: Biomphalaria glabrata uncharacterized LOC106056233 (LOC106056233), mRNA
evgTRINITY_DN80560_c0_g1_i1	3.12848	0.858933	83.4826	2.46041	1210.74	7.52991	PREDICTED: guanine nucleotide-binding protein-like 3 homolog [Biomphalaria glabrata]	guanine nucleotide-binding -like 3 homolog	PREDICTED: Biomphalaria glabrata guanine nucleotide-binding protein-like 3 homolog (LOC106065120), mRNA
evglcl|G0WVJSS02F5CK3	0	0	50.8155	289.098	0	7.52576	PREDICTED: thioredoxin domain-containing protein 12-like isoform X2 [Biomphalaria glabrata]	thioredoxin domain-containing 12-like isoform X2; thioredoxin domain-containing protein 12	PREDICTED: Biomphalaria glabrata thioredoxin domain-containing protein 12-like (LOC106064350), transcript variant X2, mRNA	P:regulation of cellular process; C:membrane; C:endoplasmic reticulum; P:single-organism cellular process
evgTRINITY_BU_DN41226_c0_g1_i1	0	0	120.989	231.279	0	7.52101	PREDICTED: general transcriptional corepressor trfA-like [Biomphalaria glabrata]		PREDICTED: Biomphalaria glabrata general transcriptional corepressor trfA-like (LOC106071871), transcript variant X3, mRNA
evglcl|G0WVJSS02HYUN0	0	0	134.298	218.976	0	7.51853	PREDICTED: uncharacterized protein LOC106066778 [Biomphalaria glabrata]	PREDICTED: uncharacterized protein LOC106066778	PREDICTED: Biomphalaria glabrata uncharacterized LOC106066778 (LOC106066778), transcript variant X2, mRNA
evgTRINITY_GG_2448_c2_g1_i2	0.78212	0	216.571	338.306	0	7.51462	PREDICTED: uncharacterized protein LOC106069287 [Biomphalaria glabrata]	kelch 8	PREDICTED: Biomphalaria glabrata uncharacterized LOC106069287 (LOC106069287), mRNA
evgTRINITY_DN46484_c0_g2_i1	0	0	151.237	201.754	0	7.51123	PREDICTED: receptor-type tyrosine-protein phosphatase T-like isoform X2 [Biomphalaria glabrata]	receptor-type tyrosine- phosphatase T-like isoform X2	PREDICTED: Biomphalaria glabrata uncharacterized LOC106069158 (LOC106069158), ncRNA
evglcl|G0WVJSS01BZC2B	0	0	181.484	170.998	0	7.50596	PREDICTED: uncharacterized protein LOC106074170 [Biomphalaria glabrata]	PREDICTED: uncharacterized protein LOC106074170	PREDICTED: Biomphalaria glabrata uncharacterized LOC106074170 (LOC106074170), mRNA
evgTRINITY_BU_DN42619_c0_g1_i1	2.34636	0	406.524	548.671	0	7.50422	PREDICTED: cytochrome c oxidase subunit 6A2, mitochondrial-like isoform X1 [Biomphalaria glabrata]	cytochrome c oxidase subunit mitochondrial-like isoform X1	PREDICTED: Biomphalaria glabrata cytochrome c oxidase subunit 6A2, mitochondrial-like (LOC106067961), transcript variant X1, mRNA	C:mitochondrial inner membrane
evglcl|G0WVJSS01BQED0	0	0	89.5321	250.962	3.84361	7.50319	PREDICTED: uncharacterized protein LOC106079444 [Biomphalaria glabrata]	probable serine threonine- kinase fhkB	PREDICTED: Biomphalaria glabrata uncharacterized LOC106079444 (LOC106079444), mRNA
evgTRINITY_DN65671_c3_g1_i1	0	2.5768	377.487	629.865	0.960903	7.50168	PREDICTED: uncharacterized protein LOC106057623 [Biomphalaria glabrata]	protease	PREDICTED: Biomphalaria glabrata uncharacterized LOC106057623 (LOC106057623), mRNA
evglcl|G0WVJSS01EDQQD	1.56424	0	287.954	460.097	1.92181	7.50081	PREDICTED: junction-mediating and -regulatory protein-like [Biomphalaria glabrata]	junction-mediating and -regulatory -like	PREDICTED: Biomphalaria glabrata junction-mediating and -regulatory protein-like (LOC106053148), transcript variant X2, misc_RNA
evglcl|G0WVJSS02FWJ61	0	0	102.841	241.12	0	7.4967	PREDICTED: uncharacterized protein LOC106069276 [Biomphalaria glabrata]	PREDICTED: uncharacterized protein LOC106069276	PREDICTED: Biomphalaria glabrata uncharacterized LOC106069276 (LOC106069276), mRNA
evglcl|G0WVJSS01DBX9L	0	0	139.138	209.135	0	7.49519	Protein PLANT CADMIUM RESISTANCE 2 [Exaiptasia pallida]	PLANT CADMIUM RESISTANCE 3-like
evgTRINITY_DN82176_c1_g1_i1	0	0	120.989	225.127	0	7.49447	PREDICTED: metabotropic glutamate receptor 5-like [Biomphalaria glabrata]	metabotropic glutamate receptor 4-like
evgTRINITY_BU_DN85123_c0_g1_i1	2.34636	0.858933	405.314	751.655	1.92181	7.49306	PREDICTED: uncharacterized protein LOC106065262 [Biomphalaria glabrata]		PREDICTED: Biomphalaria glabrata uncharacterized LOC106065262 (LOC106065262), mRNA
evgTRINITY_DN102418_c0_g1_i1	39.8881	1.71787	3557.08	7279.12	8.64812	7.49086	PREDICTED: tektin-3-like [Biomphalaria glabrata]	tektin-3	PREDICTED: Biomphalaria glabrata tektin-3-like (LOC106071165), mRNA
evglcl|G0WVJSS01ERRS3	0	0	157.286	190.682	0	7.48873	PREDICTED: polyadenylate-binding protein 4-like [Biomphalaria glabrata]	polyadenylate-binding 4-like; polyadenylate-binding protein 1; polyadenylate-binding protein 4-like	PREDICTED: Biomphalaria glabrata polyadenylate-binding protein 4-like (LOC106051073), mRNA	F:nucleic acid binding
evglcl|G0WVJSS01AY70F	0	0	110.1	232.509	0	7.48574			PREDICTED: Biomphalaria glabrata protein toll-like (LOC106068556), mRNA
evglcl|G0WVJSS02GPKGX	0	0	110.1	232.509	0	7.48574			PREDICTED: Biomphalaria glabrata uncharacterized LOC106057546 (LOC106057546), mRNA
evgTRINITY_DN58882_c0_g1_i1	1.56424	0	337.56	407.198	0	7.48448	PREDICTED: uncharacterized protein LOC106073119 [Biomphalaria glabrata]	structural maintenance of chromosomes 6 isoform X1	PREDICTED: Biomphalaria glabrata uncharacterized LOC106073119 (LOC106073119), transcript variant X2, misc_RNA
evgTRINITY_DN93133_c18_g1_i1	0.78212	2.5768	35.0869	114.409	981.082	7.48389	PREDICTED: uncharacterized protein LOC106053661 [Biomphalaria glabrata]		PREDICTED: Biomphalaria glabrata uncharacterized LOC106053661 (LOC106053661), mRNA
evglcl|G0WVJSS02F9QKN	2.34636	19.7555	323.041	27.0645	5151.4	7.48317	PREDICTED: ladderlectin-like [Biomphalaria glabrata]	mannose-binding C-like	PREDICTED: Biomphalaria glabrata ladderlectin-like (LOC106072549), mRNA
evgTRINITY_DN105326_c0_g1_i1	1.56424	1.71787	412.573	752.885	0.960903	7.478			PREDICTED: Biomphalaria glabrata uncharacterized LOC106070075 (LOC106070075), ncRNA
evgTRINITY_DN82176_c0_g1_i1	0	0	142.767	201.754	0	7.47777	PREDICTED: metabotropic glutamate receptor-like, partial [Biomphalaria glabrata]	metabotropic glutamate receptor 3-like	PREDICTED: Biomphalaria glabrata metabotropic glutamate receptor-like (LOC106060358), partial mRNA
evgTRINITY_DN47192_c1_g1_i1	0	6.87146	267.386	1706.29	1.92181	7.47497	PREDICTED: uncharacterized protein LOC106060129 [Biomphalaria glabrata]	TNF receptor-associated factor 4	PREDICTED: Biomphalaria glabrata uncharacterized LOC106060129 (LOC106060129), transcript variant X2, misc_RNA
evglcl|G0WVJSS02GTK65	0	0	133.088	209.135	0.960903	7.47436	PREDICTED: uncharacterized protein LOC106075622 isoform X2 [Biomphalaria glabrata]	PREDICTED: uncharacterized protein LOC106075622 isoform X2	PREDICTED: Biomphalaria glabrata uncharacterized LOC106075622 (LOC106075622), transcript variant X3, mRNA
evgTRINITY_GG_10378_c1_g1_i1	0.78212	0	168.175	365.371	0	7.47235	PREDICTED: alcohol dehydrogenase [acceptor]-like [Biomphalaria glabrata]	alcohol dehydrogenase [acceptor]-like	PREDICTED: Biomphalaria glabrata alcohol dehydrogenase [acceptor]-like (LOC106056441), mRNA
evglcl|G0WVJSS01EN8I2	0	0	0	314.932	0	7.47204	PREDICTED: junction-mediating and -regulatory protein-like [Biomphalaria glabrata]	junction-mediating and -regulatory -like	PREDICTED: Biomphalaria glabrata junction-mediating and -regulatory protein-like (LOC106053148), transcript variant X2, misc_RNA
evgTRINITY_DN41598_c0_g1_i1	0	0	107.68	231.279	0	7.47117	PREDICTED: uncharacterized protein LOC106052391, partial [Biomphalaria glabrata]	d-lactate dehydrogenase	PREDICTED: Biomphalaria glabrata uncharacterized LOC106052391 (LOC106052391), partial mRNA
evgTRINITY_DN89052_c0_g1_i1	5.47484	0.858933	653.342	1264.65	0.960903	7.47057	PREDICTED: uncharacterized protein LOC106074570 [Biomphalaria glabrata]		PREDICTED: Biomphalaria glabrata uncharacterized LOC106074570 (LOC106074570), transcript variant X6, mRNA
evgTRINITY_DN83126_c0_g2_i1	0.78212	0	182.694	351.839	0	7.46925		kinesin KIF27 isoform X1
evglcl|G0WVJSS01D2W4Q	0	0	141.557	200.523	0	7.46761		family transcriptional regulator
evgTRINITY_DN77629_c0_g2_i1	0	0	158.496	184.531	0	7.46758	PREDICTED: uncharacterized protein LOC106058378, partial [Biomphalaria glabrata]	complement receptor type 2	PREDICTED: Biomphalaria glabrata uncharacterized LOC106058378 (LOC106058378), partial mRNA
evgTRINITY_GG_454Uninf_10220_c1_g1_i1utrorf	0	0	91.9518	243.581	0	7.46751	PREDICTED: uncharacterized protein LOC106078624 [Biomphalaria glabrata]	PREDICTED: uncharacterized protein LOC106078624	PREDICTED: Biomphalaria glabrata uncharacterized LOC106078624 (LOC106078624), mRNA
evglcl|G0WVJSS01BOL6R	4.69272	0	679.96	837.77	0	7.46348			PREDICTED: Biomphalaria glabrata protein disulfide-isomerase A4-like (LOC106073096), mRNA
evglcl|G0WVJSS01BKTSE	0	0	128.249	211.595	0	7.46322			PREDICTED: Biomphalaria glabrata baculoviral IAP repeat-containing protein 3-like (LOC106061062), mRNA
evgTRINITY_DN97742_c0_g1_i1	0	0	130.668	209.135	0	7.46192	PREDICTED: platelet endothelial aggregation receptor 1-like [Biomphalaria glabrata]	platelet endothelial aggregation receptor 1-like
evgTRINITY_DN91906_c7_g1_i1	55.5305	30.9216	5719.16	15718.3	0	7.45828	PREDICTED: rho GTPase-activating protein 18-like [Biomphalaria glabrata]	rho GTPase-activating 18-like; rho gtpase-activating protein 18 isoform x1	PREDICTED: Biomphalaria glabrata rho GTPase-activating protein 18-like (LOC106052445), mRNA	P:regulation of cellular process; P:single-organism cellular process
evglcl|G0WVJSS02JJ5VB	1.56424	0	269.806	455.176	0	7.45504			PREDICTED: Biomphalaria glabrata uncharacterized LOC106055213 (LOC106055213), mRNA
evglcl|G0WVJSS02HEAQZ	0	0	310.942	0	0	7.45478	PREDICTED: uncharacterized protein LOC106052747 [Biomphalaria glabrata]	PREDICTED: uncharacterized protein LOC106052747	PREDICTED: Biomphalaria glabrata uncharacterized LOC106052747 (LOC106052747), mRNA
evgTRINITY_DN59569_c1_g1_i1	3.12848	0	404.104	704.907	1.92181	7.45396	PREDICTED: uncharacterized protein LOC106053012, partial [Biomphalaria glabrata]	testis anion transporter 1 isoform X1	PREDICTED: Biomphalaria glabrata uncharacterized LOC106053012 (LOC106053012), partial mRNA
evgTRINITY_DN91347_c7_g1_i1	1.56424	0	301.263	424.421	0	7.45043	PREDICTED: uncharacterized protein LOC106061020 [Biomphalaria glabrata]		PREDICTED: Biomphalaria glabrata uncharacterized LOC106061020 (LOC106061020), transcript variant X2, mRNA
evglcl|G0WVJSS01BUQNA	1.56424	0	209.311	274.336	283.466	7.45033			PREDICTED: Biomphalaria glabrata uncharacterized LOC106072346 (LOC106072346), ncRNA
evglcl|G0WVJSS01B2HMA	0	0	160.916	177.149	0	7.44606	PREDICTED: uncharacterized protein LOC106076883 [Biomphalaria glabrata]	PREDICTED: uncharacterized protein LOC106076883	PREDICTED: Biomphalaria glabrata uncharacterized LOC106076883 (LOC106076883), mRNA
evgTRINITY_DN82672_c0_g1_i1	0	0.858933	158.496	381.364	0.960903	7.4457	PREDICTED: uncharacterized protein LOC106062594, partial [Biomphalaria glabrata]	multiple epidermal growth factor-like domains 10	PREDICTED: Biomphalaria glabrata multiple epidermal growth factor-like domains protein 10 (LOC106054021), mRNA
evgTRINITY_GG_454Uninf_7916_c0_g2_i1	0	0	105.261	227.588	0	7.44534	PREDICTED: uncharacterized protein LOC106072678 [Biomphalaria glabrata]	chitin synthase partial	PREDICTED: Biomphalaria glabrata uncharacterized LOC106072678 (LOC106072678), mRNA
evglcl|G0WVJSS01B07D1	4.69272	6.87146	1292.17	1893.29	0	7.44328	PREDICTED: uncharacterized protein C16orf78-like [Biomphalaria glabrata]	PREDICTED: uncharacterized protein C16orf78-like	PREDICTED: Biomphalaria glabrata uncharacterized protein C16orf78-like (LOC106051647), mRNA
evgTRINITY_BU_DN80684_c8_g1_i1	0.78212	4.29466	623.095	959.56	0	7.44091	PREDICTED: uncharacterized protein LOC106057790 [Biomphalaria glabrata]		PREDICTED: Biomphalaria glabrata uncharacterized LOC106057790 (LOC106057790), transcript variant X1, mRNA
evgTRINITY_DN85295_c1_g4_i1	0	0	73.8035	252.192	0	7.43994
evgTRINITY_GG_454Uninf_1524_c3_g3_i1	0	0	110.1	221.437	0	7.43613			PREDICTED: Biomphalaria glabrata fibrous sheath CABYR-binding protein-like (LOC106066445), transcript variant X1, mRNA
evgTRINITY_DN90318_c1_g2_i1	0	0	118.569	214.056	0	7.43597	PREDICTED: uncharacterized protein LOC106053559 isoform X2 [Biomphalaria glabrata]		PREDICTED: Biomphalaria glabrata uncharacterized LOC106053559 (LOC106053559), transcript variant X2, mRNA
evglcl|G0WVJSS02GKVOW	0	0	98.0013	231.279	0	7.43431	PREDICTED: uncharacterized protein LOC101856373 [Aplysia californica]	PREDICTED: uncharacterized protein LOC101856373
evgTRINITY_DN45019_c0_g1_i1	0	0	117.36	214.056	0.960903	7.43414	PREDICTED: uncharacterized protein LOC106054043 [Biomphalaria glabrata]	PREDICTED: uncharacterized protein LOC106054043	PREDICTED: Biomphalaria glabrata uncharacterized LOC106054043 (LOC106054043), mRNA
evglcl|G0WVJSS01BPG44	0	0	117.36	214.056	0	7.43117	PREDICTED: protein disulfide-isomerase A5-like isoform X1 [Biomphalaria glabrata]	disulfide-isomerase A5-like isoform X1
evgTRINITY_DN94841_c0_g1_i1	2.34636	1.71787	447.66	868.525	0	7.4309	PREDICTED: uncharacterized protein LOC106064282 [Biomphalaria glabrata]	Neurogenic locus notch 3	PREDICTED: Biomphalaria glabrata uncharacterized LOC106064282 (LOC106064282), mRNA
evglcl|G0WVJSS01DWKS8	0	0	90.742	236.199	0	7.42926			PREDICTED: Biomphalaria glabrata junction-mediating and -regulatory protein-like (LOC106053148), transcript variant X3, misc_RNA
evglcl|G0WVJSS02ICM6E	0	0	20.5682	290.328	0	7.4282	PREDICTED: uncharacterized protein LOC106079847 [Biomphalaria glabrata]	PREDICTED: uncharacterized protein LOC106079847	PREDICTED: Biomphalaria glabrata uncharacterized LOC106079847 (LOC106079847), transcript variant X2, mRNA
evgTRINITY_GG_10748_c0_g1_i1	0	0	89.5321	236.199	0.960903	7.42766	PREDICTED: putative ankyrin repeat protein RF_0381 [Biomphalaria glabrata]	ankyrin repeat RF_0381	PREDICTED: Biomphalaria glabrata putative ankyrin repeat protein RF_0381 (LOC106072761), transcript variant X4, mRNA
evglcl|G0WVJSS01AZUME	0	0	116.15	214.056	0	7.42636
evglcl|G0WVJSS01AU66V	0.78212	0	260.127	264.494	0	7.42592
evgTRINITY_GG_12525_c0_g1_i1	0	0.858933	87.1123	431.802	0	7.42504	PREDICTED: uncharacterized protein LOC106076586, partial [Biomphalaria glabrata]	PREDICTED: uncharacterized protein LOC106076586, partial
evgTRINITY_GG_20911_c1_g1_i1	0	0	1.20989	0	299.802	7.42243	PREDICTED: papilin-like [Biomphalaria glabrata]	PREDICTED: papilin-like	PREDICTED: Biomphalaria glabrata papilin-like (LOC106053894), mRNA
evgTRINITY_DN97611_c0_g1_i1	2.34636	0.858933	452.5	655.699	1.92181	7.42193	PREDICTED: phospholipid scramblase 2-like [Biomphalaria glabrata]	phospholipid scramblase 1-like	PREDICTED: Biomphalaria glabrata phospholipid scramblase 2-like (LOC106079608), mRNA	P:cilium morphogenesis; C:cytoplasm
evgTRINITY_DN89989_c3_g1_i1	0	0	111.31	216.516	0	7.41838
evglcl|G0WVJSS02HFS7Q	0	0	95.5815	228.818	0	7.41358			PREDICTED: Biomphalaria glabrata uncharacterized LOC106068088 (LOC106068088), mRNA
evgTRINITY_DN99999_c0_g2_i1	0	0	102.841	222.667	0	7.41333	PREDICTED: putative SEC14-like protein 6 [Biomphalaria glabrata]	SEC14 2	PREDICTED: Biomphalaria glabrata putative SEC14-like protein 6 (LOC106068353), mRNA
evgTRINITY_DN100470_c0_g1_i1	1.56424	0	280.695	424.421	0.960903	7.41251	PREDICTED: uncharacterized protein LOC106072094 [Biomphalaria glabrata]	nOL1 NOP2 sun family	PREDICTED: Biomphalaria glabrata uncharacterized LOC106072094 (LOC106072094), mRNA
evgTRINITY_DN85085_c0_g1_i1	0	0	143.977	185.761	0	7.41248	PREDICTED: uncharacterized protein LOC106079268 [Biomphalaria glabrata]		PREDICTED: Biomphalaria glabrata uncharacterized LOC106079268 (LOC106079268), mRNA
evglcl|G0WVJSS01AGMJS	0.78212	0	118.569	385.054	0	7.41066			PREDICTED: Biomphalaria glabrata uncharacterized LOC106079847 (LOC106079847), transcript variant X2, mRNA
evglcl|G0WVJSS02FPNOB	5.47484	0	723.516	927.574	0	7.41053
evgTRINITY_DN95558_c0_g1_i1	0.78212	0.858933	310.942	413.349	0	7.40888	PREDICTED: uncharacterized protein LOC106078581 [Biomphalaria glabrata]	cytochrome c oxidase subunit mitochondrial-like	PREDICTED: Biomphalaria glabrata uncharacterized LOC106078581 (LOC106078581), mRNA
evglcl|G0WVJSS01CVSNH	0.78212	0	226.25	290.328	0	7.40619	PREDICTED: zinc finger protein 474-like [Biomphalaria glabrata]	zinc finger 474-like	PREDICTED: Biomphalaria glabrata zinc finger protein 474-like (LOC106055959), mRNA
evglcl|G0WVJSS02G5DYX	2.34636	0	815.468	2.46041	0	7.40435
evglcl|G0WVJSS01EALD5	1.56424	0	297.634	404.737	0.960903	7.40387			PREDICTED: Biomphalaria glabrata protein disulfide-isomerase A4-like (LOC106073096), mRNA
evgTRINITY_DN84859_c0_g1_i1	1.56424	0	327.881	375.212	1.92181	7.40366	PREDICTED: disintegrin and metalloproteinase domain-containing protein 17-like [Biomphalaria glabrata]		PREDICTED: Biomphalaria glabrata disintegrin and metalloproteinase domain-containing protein 17-like (LOC106061541), mRNA
evglcl|G0WVJSS02G99XG	0	0	160.916	164.847	2.88271	7.40152	PREDICTED: uncharacterized protein LOC106069276 [Biomphalaria glabrata]	PREDICTED: uncharacterized protein LOC106069276	PREDICTED: Biomphalaria glabrata uncharacterized LOC106069276 (LOC106069276), mRNA
evgTRINITY_BU_DN78724_c0_g1_i1	0	0	104.051	218.976	0	7.40093	PREDICTED: uncharacterized protein LOC106060174 [Biomphalaria glabrata]	PREDICTED: uncharacterized protein LOC106060174	PREDICTED: Biomphalaria glabrata uncharacterized LOC106060174 (LOC106060174), mRNA
evglcl|G0WVJSS02JV7PL	3.12848	4.29466	973.964	1133.02	0.960903	7.39954	PREDICTED: deleted in azoospermia-like isoform X1 [Biomphalaria glabrata]	deleted in azoospermia-like isoform X1	PREDICTED: Biomphalaria glabrata protein boule-like (LOC106062149), transcript variant X3, mRNA
evglcl|G0WVJSS02GEEHY	7.03908	0	729.565	1269.57	0	7.39879
evglcl|G0WVJSS01CUUTX	0	0	60.4946	100.877	176.806	7.39858	PREDICTED: gastric intrinsic factor-like [Biomphalaria glabrata]	gastric intrinsic factor-like	PREDICTED: Biomphalaria glabrata gastric intrinsic factor-like (LOC106073785), transcript variant X2, mRNA
evgTRINITY_DN14468_c0_g1_i1	3.12848	2.5768	687.219	1000.16	1.92181	7.39843	PREDICTED: uncharacterized protein LOC106066778 [Biomphalaria glabrata]	histidine kinase	PREDICTED: Biomphalaria glabrata uncharacterized LOC106066778 (LOC106066778), transcript variant X2, mRNA
evgTRINITY_DN80337_c0_g2_i1	0.78212	0.858933	292.794	424.421	0	7.39701	PREDICTED: uncharacterized protein LOC106073639 isoform X1 [Biomphalaria glabrata]	multiple epidermal growth factor-like domains 6	PREDICTED: Biomphalaria glabrata stabilin-2-like (LOC106073639), transcript variant X1, mRNA
evglcl|G0WVJSS02JNCB5	0	0	141.557	184.531	0	7.39669			PREDICTED: Biomphalaria glabrata coiled-coil-helix-coiled-coil-helix domain-containing protein 2-like (LOC106071876), mRNA
evglcl|G0WVJSS01A9PF7	0	0	130.668	194.372	0	7.39557	PREDICTED: polyadenylate-binding protein 4-like [Biomphalaria glabrata]	polyadenylate-binding 4-like; polyadenylate-binding protein 4-like	PREDICTED: Biomphalaria glabrata polyadenylate-binding protein 4-like (LOC106051073), mRNA	P:positive regulation of translation; C:cytoplasmic stress granule; F:protein C-terminus binding; F:poly(A) binding; F:translation activator activity; F:poly(U) RNA binding; P:translational initiation; P:positive regulation of nuclear-transcribed mRNA poly(A) tail shortening; P:mRNA polyadenylation; P:mRNA splicing, via spliceosome; F:nucleotide binding; C:dendrite; P:heart development; C:messeng…
evgTRINITY_DN102334_c0_g1_i1	0	0.858933	194.793	332.155	0	7.39284	PREDICTED: uncharacterized protein LOC106079681 [Biomphalaria glabrata]	facilitated trehalose transporter Tret1 isoform X2	PREDICTED: Biomphalaria glabrata uncharacterized LOC106079681 (LOC106079681), mRNA
evglcl|G0WVJSS01BTFQM	0	0	129.459	194.372	0	7.3905			PREDICTED: Biomphalaria glabrata protein disulfide-isomerase A4-like (LOC106073096), mRNA
evgTRINITY_DN93533_c9_g2_i3	0	0	0	0	294.036	7.39041	dermatopontin 3 [Biomphalaria glabrata]	dermatopontin 3	PREDICTED: Biomphalaria glabrata dermatopontin-like (LOC106051883), mRNA
evglcl|G0WVJSS01CGMHD	0	0	62.9144	249.732	0	7.38785			PREDICTED: Biomphalaria glabrata protein disulfide-isomerase A4-like (LOC106073096), mRNA
evgTRINITY_DN91542_c0_g1_i2	0	0	192.373	120.56	13.4526	7.38781	PREDICTED: endoglucanase A-like [Biomphalaria glabrata]		PREDICTED: Biomphalaria glabrata endoglucanase A-like (LOC106069213), mRNA
evgTRINITY_GG_23963_c13_g1_i1	12.5139	6.87146	1799.11	3093.97	8.64812	7.38741	PREDICTED: rho GTPase-activating protein 28-like [Biomphalaria glabrata]	rho GTPase-activating 28-like	PREDICTED: Biomphalaria glabrata rho GTPase-activating protein 28-like (LOC106055543), mRNA
evglcl|G0WVJSS01EN3KA	0	0	137.928	185.761	0	7.38681	PREDICTED: coiled-coil-helix-coiled-coil-helix domain-containing protein 2-like [Biomphalaria glabrata]	coiled-coil-helix-coiled-coil-helix domain-containing mitochondrial	PREDICTED: Biomphalaria glabrata coiled-coil-helix-coiled-coil-helix domain-containing protein 2-like (LOC106071876), mRNA
evglcl|G0WVJSS02G93M7	0	0	117.36	204.214	0	7.38584	PREDICTED: uncharacterized protein LOC106057220 [Biomphalaria glabrata]	PREDICTED: uncharacterized protein LOC106057220	PREDICTED: Biomphalaria glabrata uncharacterized LOC106057220 (LOC106057220), mRNA
evgTRINITY_DN46781_c0_g1_i1	0	0	135.508	186.991	0	7.38213	PREDICTED: uncharacterized protein LOC106061343 isoform X1 [Biomphalaria glabrata]	cytosolic nonspecific dipeptidase	PREDICTED: Biomphalaria glabrata uncharacterized LOC106061343 (LOC106061343), transcript variant X2, mRNA
evglcl|HJ4YRIA02IE19S	3.12848	0	973.964	0	0	7.38134	PREDICTED: protein AIG1-like [Biomphalaria glabrata]	PREDICTED: protein AIG1-like	PREDICTED: Biomphalaria glabrata protein AIG1-like (LOC106080285), mRNA
evgTRINITY_DN30068_c0_g1_i1	0	0	117.36	202.984	0	7.38008	PREDICTED: calmodulin-2/4-like [Biomphalaria glabrata]	calmodulin-2 4-like
evgTRINITY_DN100031_c0_g1_i1	0	0	117.36	202.984	0	7.38008	PREDICTED: uncharacterized protein LOC101855443 [Aplysia californica]	jouberin isoform X1	PREDICTED: Biomphalaria glabrata uncharacterized LOC106054316 (LOC106054316), ncRNA
evgTRINITY_BU_DN67626_c0_g1_i2	0	0	94.3716	222.667	0	7.37982	PREDICTED: uncharacterized protein LOC106064978 isoform X1 [Biomphalaria glabrata]	PREDICTED: uncharacterized protein LOC106064978 isoform X1	PREDICTED: Biomphalaria glabrata uncharacterized LOC106064978 (LOC106064978), transcript variant X2, mRNA
evglcl|G0WVJSS02IN2R7	2.34636	0	297.634	569.585	1.92181	7.37964			PREDICTED: Biomphalaria glabrata uncharacterized LOC106050758 (LOC106050758), mRNA
evglcl|G0WVJSS01AO9EJ	0.78212	0	157.286	341.997	0	7.37682			PREDICTED: Biomphalaria glabrata junction-mediating and -regulatory protein-like (LOC106053148), transcript variant X3, misc_RNA
evgTRINITY_BU_DN16147_c0_g1_i1	3.9106	6.87146	901.37	1916.66	1.92181	7.37231	PREDICTED: uncharacterized protein LOC106079458 isoform X1 [Biomphalaria glabrata]	enabled homolog	PREDICTED: Biomphalaria glabrata uncharacterized LOC106079458 (LOC106079458), transcript variant X3, mRNA
evglcl|G0WVJSS01CUQSR	0	0	156.076	164.847	0	7.37097	PREDICTED: MICOS complex subunit Mic19-like isoform X1 [Biomphalaria glabrata]	MICOS complex subunit Mic19-like isoform X1; micos complex subunit mic19-like; coiled-coil-helix-coiled-coil-helix domain-containing protein mitochondrial	PREDICTED: Biomphalaria glabrata MICOS complex subunit Mic19-like (LOC106066750), transcript variant X1, mRNA	P:single-organism membrane organization; P:single-organism organelle organization; C:mitochondrial inner membrane; P:mitochondrion organization
evgTRINITY_DN91876_c9_g1_i1	0.78212	0	179.064	321.083	0	7.37037	PREDICTED: uncharacterized protein LOC106079079 [Biomphalaria glabrata]		PREDICTED: Biomphalaria glabrata uncharacterized LOC106079079 (LOC106079079), mRNA
evgTRINITY_DN89490_c2_g1_i1	0.78212	0	176.644	322.314	0	7.36769	PREDICTED: uncharacterized protein LOC106059774 [Biomphalaria glabrata]		PREDICTED: Biomphalaria glabrata GATA zinc finger domain-containing protein 15-like (LOC106053400), mRNA
evgTRINITY_GG_18224_c0_g1_i1	1.56424	0	216.571	460.097	0	7.36591	PREDICTED: uncharacterized protein LOC106062690 [Biomphalaria glabrata]	PREDICTED: uncharacterized protein LOC106062690
evgTRINITY_DN89734_c26_g1_i1	0.78212	0	187.533	311.242	0	7.36331	PREDICTED: uncharacterized protein LOC106074916 isoform X2 [Biomphalaria glabrata]	PREDICTED: uncharacterized protein LOC106074916 isoform X2	PREDICTED: Biomphalaria glabrata uncharacterized LOC106074916 (LOC106074916), transcript variant X2, mRNA
evgTRINITY_DN92256_c8_g3_i1	0	0	110.1	205.444	0	7.36159	PREDICTED: actin, adductor muscle [Octopus bimaculoides]		PREDICTED: Biomphalaria glabrata actin, adductor muscle (LOC106058166), mRNA
evgTRINITY_DN88019_c2_g1_i1	0	0	91.9518	220.207	0	7.35829	PREDICTED: uncharacterized protein LOC106078243 [Biomphalaria glabrata]		PREDICTED: Biomphalaria glabrata uncharacterized LOC106078243 (LOC106078243), transcript variant X2, mRNA
evgTRINITY_GG_9969_c0_g1_i1	2.34636	0	273.436	579.426	0	7.3581	PREDICTED: uncharacterized protein LOC106075131 isoform X3 [Biomphalaria glabrata]	PREDICTED: uncharacterized protein LOC106075131 isoform X3	PREDICTED: Biomphalaria glabrata uncharacterized LOC106075131 (LOC106075131), transcript variant X8, mRNA
evglcl|G0WVJSS01CKEKW	0	0	36.2968	141.474	149.901	7.35658	PREDICTED: gastric intrinsic factor-like [Biomphalaria glabrata]	gastric intrinsic factor-like	PREDICTED: Biomphalaria glabrata gastric intrinsic factor-like (LOC106073785), transcript variant X2, mRNA
evgTRINITY_DN84682_c0_g2_i1	0	0.858933	199.632	307.551	9.60903	7.3536	PREDICTED: alpha-(1,6)-fucosyltransferase-like isoform X2 [Biomphalaria glabrata]		PREDICTED: Papilio xuthus alpha-(1,6)-fucosyltransferase (LOC106113832), transcript variant X3, mRNA
evgTRINITY_DN89267_c1_g2_i1	0.78212	0	194.793	301.4	0	7.35332	PREDICTED: putative fungistatic metabolite [Aplysia californica]		PREDICTED: Biomphalaria glabrata uncharacterized LOC106064771 (LOC106064771), ncRNA
evgTRINITY_DN82254_c0_g1_i1	0	0	98.0013	214.056	0	7.35309	PREDICTED: uncharacterized protein LOC106051357, partial [Biomphalaria glabrata]	contactin-4-like isoform X1	PREDICTED: Biomphalaria glabrata uncharacterized LOC106051357 (LOC106051357), partial mRNA
evglcl|G0WVJSS01EMM7A	0	0	128.249	185.761	0	7.34511
evgTRINITY_DN91332_c4_g1_i1	0	0	105.261	205.444	0	7.34141	PREDICTED: tubulin monoglycylase TTLL3-like isoform X10 [Biomphalaria glabrata]	tubulin monoglycylase TTLL3-like isoform X10	PREDICTED: Biomphalaria glabrata tubulin monoglycylase TTLL3-like (LOC106055000), transcript variant X12, mRNA
evgTRINITY_DN94546_c0_g1_i1	7.03908	6.87146	1136.09	2315.25	23.0617	7.33827
evglcl|G0WVJSS02FZ57N	0	0	94.3716	214.056	0	7.33818	PREDICTED: junction-mediating and -regulatory protein-like [Biomphalaria glabrata]	junction-mediating and -regulatory -like	PREDICTED: Biomphalaria glabrata junction-mediating and -regulatory protein-like (LOC106053148), transcript variant X2, misc_RNA
evgTRINITY_DN22535_c0_g1_i1	0	0	102.841	206.674	0	7.33726	PREDICTED: uncharacterized protein LOC101846581 [Aplysia californica]	endonuclease V	PREDICTED: Biomphalaria glabrata uncharacterized LOC106073250 (LOC106073250), ncRNA
evglcl|G0WVJSS02GD76K	0	0	120.989	190.682	0	7.33709	PREDICTED: ADP,ATP carrier protein-like [Biomphalaria glabrata]	ADP,ATP carrier -like; carrier protein mitochondrial-like	PREDICTED: Biomphalaria glabrata ADP,ATP carrier protein-like (LOC106066252), mRNA	P:transmembrane transport; F:structural constituent of ribosome; C:integral component of membrane; C:mitochondrial inner membrane; F:transporter activity; P:translation
evgTRINITY_DN86216_c2_g1_i1	1.56424	0	257.707	410.888	0	7.33627	PREDICTED: uncharacterized protein LOC106058555 [Biomphalaria glabrata]		PREDICTED: Biomphalaria glabrata uncharacterized LOC106058555 (LOC106058555), mRNA
evglcl|G0WVJSS01AUE47	0	0	135.508	177.149	0	7.33626
evgTRINITY_DN83883_c0_g1_i1	2.34636	0	343.61	503.154	0.960903	7.33392	PREDICTED: heparanase-like, partial [Biomphalaria glabrata]		PREDICTED: Biomphalaria glabrata heparanase-like (LOC106058459), partial mRNA
evgTRINITY_DN102923_c0_g1_i1	0	0.858933	181.484	322.314	0	7.3298	PREDICTED: G2/mitotic-specific cyclin-B-like [Biomphalaria glabrata]	G2 mitotic-specific cyclin-B-like	PREDICTED: Biomphalaria glabrata G2/mitotic-specific cyclin-B-like (LOC106071160), mRNA
evglcl|G0WVJSS01B3O9T	0	0	52.0254	114.409	156.627	7.32804			PREDICTED: Biomphalaria glabrata cAMP-dependent protein kinase catalytic subunit-like (LOC106073370), mRNA
evglcl|G0WVJSS02G2NFE	0	0	0	6.15102	276.74	7.32587	dermatopontin 3 [Biomphalaria glabrata]	dermatopontin 3	PREDICTED: Biomphalaria glabrata dermatopontin-like (LOC106051883), mRNA
evglcl|G0WVJSS02H6UI8	0	0.858933	176.644	324.774	0	7.32445			PREDICTED: Biomphalaria glabrata junction-mediating and -regulatory protein-like (LOC106053148), transcript variant X3, misc_RNA
evglcl|G0WVJSS02HGZ3U	0	0	107.68	199.293	0	7.32164
evglcl|G0WVJSS02G7IEF	0	0	130.668	178.38	0	7.32059			PREDICTED: Biomphalaria glabrata uncharacterized LOC106053996 (LOC106053996), transcript variant X2, mRNA
evglcl|G0WVJSS01AM9P3	0	0	88.3222	215.286	0	7.31929			PREDICTED: Biomphalaria glabrata uncharacterized LOC106054284 (LOC106054284), ncRNA
evgTRINITY_DN89818_c0_g3_i1	0.78212	0	176.644	302.63	3.84361	7.31538	PREDICTED: uncharacterized protein LOC106062389 [Biomphalaria glabrata]		PREDICTED: Biomphalaria glabrata uncharacterized LOC106062389 (LOC106062389), mRNA
evglcl|G0WVJSS01EJ4QR	0	0	88.3222	152.545	81.6767	7.31347			PREDICTED: Biomphalaria glabrata uncharacterized LOC106072273 (LOC106072273), ncRNA
evglcl|G0WVJSS02GU2XS	3.12848	0	505.735	508.075	0	7.31071	PREDICTED: uncharacterized protein LOC106078645 [Biomphalaria glabrata]	altronate hydrolase	PREDICTED: Biomphalaria glabrata uncharacterized LOC106078645 (LOC106078645), transcript variant X2, mRNA
evglcl|G0WVJSS01B7LT9	0	0	91.9518	210.365	0	7.30985	PREDICTED: ADP,ATP carrier protein-like [Biomphalaria glabrata]	ADP,ATP carrier -like; adenine nucleotide partial	PREDICTED: Biomphalaria glabrata ADP,ATP carrier protein-like (LOC106066252), mRNA	P:transmembrane transport; F:structural constituent of ribosome; C:integral component of membrane; C:mitochondrial inner membrane; F:transporter activity; P:translation
evgTRINITY_DN47050_c0_g1_i1	0.78212	0	191.163	290.328	0	7.30939	PREDICTED: uncharacterized protein DDB_G0283357-like, partial [Biomphalaria glabrata]	cell death abnormality 1-like	PREDICTED: Biomphalaria glabrata uncharacterized protein DDB_G0283357-like (LOC106074400), partial mRNA
evglcl|G0WVJSS01C2TTH	0	0	79.8529	220.207	0	7.30902
evglcl|G0WVJSS02IIYNY	0	0	48.3957	244.811	0	7.30779			PREDICTED: Biomphalaria glabrata protein disulfide-isomerase A5-like (LOC106055466), transcript variant X1, mRNA
evgTRINITY_GG_2789_c5_g1_i1	7.8212	6.01253	114.94	12.302	3002.82	7.30584		Deoxyribodipyrimidine photo-lyase
evglcl|G0WVJSS01DEOWV	0	0	90.742	210.365	0	7.30477	PREDICTED: uncharacterized protein LOC106055544 [Biomphalaria glabrata]	PREDICTED: uncharacterized protein LOC106055544	PREDICTED: Biomphalaria glabrata uncharacterized LOC106055544 (LOC106055544), mRNA
evgTRINITY_GG_454Uninf_2085_c17_g1_i1	0	0	98.0013	204.214	0	7.30468	PREDICTED: uncharacterized protein LOC106057220 [Biomphalaria glabrata]	PREDICTED: uncharacterized protein LOC106057220	PREDICTED: Biomphalaria glabrata uncharacterized LOC106057220 (LOC106057220), mRNA
evglcl|G0WVJSS01BK3PJ	0	0	101.631	200.523	0	7.30179			PREDICTED: Biomphalaria glabrata uncharacterized LOC106055303 (LOC106055303), mRNA
evglcl|G0WVJSS01DCBOV	0	0	101.631	200.523	0	7.30179
evgTRINITY_DN90366_c3_g1_i4	0	0	0	147.625	159.51	7.301	PREDICTED: multidrug resistance protein 1-like [Biomphalaria glabrata]		PREDICTED: Biomphalaria glabrata multidrug resistance protein 1-like (LOC106073826), mRNA
evglcl|G0WVJSS01B95NE	0	0	0	279.257	0	7.29927
evglcl|G0WVJSS02GLJQR	0	0	105.261	195.603	0	7.29291
evgTRINITY_DN74407_c0_g2_i1	0.78212	0	158.496	312.472	0	7.28803	PREDICTED: cleavage and polyadenylation specificity factor subunit 6-like isoform X2 [Biomphalaria glabrata]	cleavage and polyadenylation specificity factor subunit 6-like isoform X2; cleavage and polyadenylation specificity factor subunit 7	PREDICTED: Biomphalaria glabrata cleavage and polyadenylation specificity factor subunit 6-like (LOC106050356), transcript variant X2, mRNA	F:nucleic acid binding; C:nucleus; P:RNA metabolic process; P:gene expression
evgTRINITY_DN91019_c4_g1_i1	0	0	112.52	188.221	0	7.28796	PREDICTED: multiple epidermal growth factor-like domains protein 10, partial [Biomphalaria glabrata]		PREDICTED: Biomphalaria glabrata multiple epidermal growth factor-like domains protein 10 (LOC106080293), partial mRNA
evglcl|G0WVJSS02GMWM3	0	0	104.051	195.603	0	7.28763	PREDICTED: uncharacterized protein LOC106057933, partial [Biomphalaria glabrata]	PREDICTED: uncharacterized protein LOC106057933, partial	PREDICTED: Biomphalaria glabrata uncharacterized LOC106057933 (LOC106057933), partial mRNA
evgTRINITY_DN92524_c8_g3_i1	0.78212	0.858933	214.151	440.413	1.92181	7.28219	PREDICTED: uncharacterized protein LOC106078928, partial [Biomphalaria glabrata]		PREDICTED: Biomphalaria glabrata uncharacterized LOC106078928 (LOC106078928), partial mRNA
evgTRINITY_BU_DN1764_c1_g1_i1	0	0	88.3222	207.905	0	7.28207	PREDICTED: sodium- and chloride-dependent glycine transporter 2-like [Biomphalaria glabrata]	sodium- and chloride-dependent glycine transporter 2-like	PREDICTED: Biomphalaria glabrata sodium- and chloride-dependent glycine transporter 2-like (LOC106073977), mRNA
evgTRINITY_DN70879_c0_g1_i1	4.69272	8.58933	1153.03	2058.13	0	7.282	PREDICTED: uncharacterized protein LOC106052100 [Biomphalaria glabrata]	E3 ubiquitin- ligase TRIM39- partial	PREDICTED: Biomphalaria glabrata uncharacterized LOC106052100 (LOC106052100), mRNA
evglcl|G0WVJSS01A8IOB	0	0	39.9265	246.041	0	7.28085
evglcl|G0WVJSS02J5BYA	0	0	0	275.566	0	7.28016	PREDICTED: uncharacterized protein LOC106061295 [Biomphalaria glabrata]	PREDICTED: uncharacterized protein LOC106061295
evglcl|HJ4YRIA01CT3W9	0	0	0	275.566	0	7.28016			Mniovelia kuscheli voucher 2387 cytochrome c oxidase subunit I (COI) gene, partial cds; tRNA-Leu gene, complete sequence; and cytochrome c oxidase subunit II (COII) gene, partial cds; mitochondrial
evglcl|G0WVJSS01BAWSG	0	0	122.199	177.149	0	7.27638	PREDICTED: uncharacterized protein LOC106053996 isoform X1 [Biomphalaria glabrata]	GH3 auxin-responsive promoter	PREDICTED: Biomphalaria glabrata uncharacterized LOC106053996 (LOC106053996), transcript variant X2, mRNA
evglcl|G0WVJSS02IEG22	0	0	120.989	177.149	0	7.27086			PREDICTED: Biomphalaria glabrata uncharacterized LOC106053996 (LOC106053996), transcript variant X2, mRNA
evgTRINITY_DN40639_c0_g1_i1	0	1.71787	252.868	417.039	0	7.26665	PREDICTED: laminin subunit alpha-like isoform X3 [Biomphalaria glabrata]	laminin subunit alpha-like isoform X3	PREDICTED: Biomphalaria glabrata uncharacterized LOC106076587 (LOC106076587), ncRNA
evgTRINITY_DN91411_c8_g1_i1	0.78212	0.858933	249.238	403.507	0	7.26494	PREDICTED: uncharacterized protein LOC106050466 [Biomphalaria glabrata]		PREDICTED: Biomphalaria glabrata uncharacterized LOC106050466 (LOC106050466), mRNA
evgTRINITY_DN88344_c0_g1_i1	0	0	113.73	182.07	0	7.2625	PREDICTED: adenosine receptor A3-like [Biomphalaria glabrata]	adenosine receptor A3-like	PREDICTED: Biomphalaria glabrata adenosine receptor A3-like (LOC106063157), mRNA
evglcl|G0WVJSS01B6ADR	0	0	176.644	119.33	0	7.26108	PREDICTED: alpha-actinin A-like [Biomphalaria glabrata]	alpha-actinin A-like
evglcl|G0WVJSS02H8ARN	0	0	60.4946	226.358	0	7.26094	PREDICTED: uncharacterized protein LOC106052100 [Biomphalaria glabrata]	PREDICTED: uncharacterized protein LOC106052100	PREDICTED: Biomphalaria glabrata uncharacterized LOC106052100 (LOC106052100), mRNA
evglcl|G0WVJSS02GBYAL	0	0	118.569	177.149	0	7.25976	PREDICTED: uncharacterized protein LOC106078128 [Biomphalaria glabrata]	PREDICTED: uncharacterized protein LOC106078128	PREDICTED: Biomphalaria glabrata uncharacterized LOC106078128 (LOC106078128), mRNA
evgTRINITY_DN98843_c0_g1_i1	0	0	171.805	124.251	0	7.25946	PREDICTED: uncharacterized protein LOC106055648 [Biomphalaria glabrata]	heterodisulfide reductase subunit A	PREDICTED: Biomphalaria glabrata uncharacterized LOC106055648 (LOC106055648), mRNA
evgTRINITY_BU_DN45720_c0_g2_i1	0	0	110.1	184.531	0	7.25852	PREDICTED: uncharacterized protein LOC106059334 isoform X1 [Biomphalaria glabrata]		PREDICTED: Biomphalaria glabrata uncharacterized LOC106059334 (LOC106059334), transcript variant X2, mRNA
evgTRINITY_DN92149_c0_g2_i1	0.78212	2.5768	189.953	797.173	0	7.25712	PREDICTED: uncharacterized protein LOC101857428 [Aplysia californica]		PREDICTED: Biomphalaria glabrata uncharacterized LOC106077070 (LOC106077070), mRNA
evglcl|G0WVJSS02HUCUF	17.2066	7.7304	2631.52	3077.97	7.68722	7.25704			PREDICTED: Biomphalaria glabrata protein disulfide-isomerase A4-like (LOC106073096), mRNA
evglcl|G0WVJSS02IMJU7	0	0	124.619	170.998	0	7.25683			PREDICTED: Biomphalaria glabrata uncharacterized LOC106065416 (LOC106065416), mRNA
evglcl|G0WVJSS02G968Z	0	0	98.0013	194.372	0	7.25472		membrane	PREDICTED: Biomphalaria glabrata arginine kinase-like (LOC106050195), mRNA
evgTRINITY_DN97258_c0_g1_i1	1.56424	2.5768	473.068	714.749	0	7.25282	PREDICTED: marginal zone B- and B1-cell-specific protein-like [Biomphalaria glabrata]	marginal zone B- and B1-cell-specific -like	PREDICTED: Biomphalaria glabrata marginal zone B- and B1-cell-specific protein-like (LOC106061304), mRNA
evglcl|G0WVJSS01ETXW8	0	0	0	269.415	0.960903	7.25136			Siphonaria pectinata mitochondrion, complete genome
evgTRINITY_DN89893_c5_g1_i1	0	0	129.459	164.847	0	7.24874	PREDICTED: uncharacterized protein LOC106054302 [Biomphalaria glabrata]		PREDICTED: Biomphalaria glabrata uncharacterized LOC106054302 (LOC106054302), mRNA
evglcl|G0WVJSS02IL6W6	0	0	100.421	190.682	0	7.24646	PREDICTED: junction-mediating and -regulatory protein-like [Biomphalaria glabrata]	junction-mediating and -regulatory -like	PREDICTED: Biomphalaria glabrata junction-mediating and -regulatory protein-like (LOC106053148), transcript variant X2, misc_RNA
evglcl|G0WVJSS01EB84U	0	0	122.199	170.998	0	7.24553	PREDICTED: glycerol-3-phosphate dehydrogenase, mitochondrial-like [Biomphalaria glabrata]	glycerol-3-phosphate mitochondrial-like	PREDICTED: Biomphalaria glabrata glycerol-3-phosphate dehydrogenase, mitochondrial-like (LOC106057278), mRNA	P:glycerol-3-phosphate metabolic process; C:glycerol-3-phosphate dehydrogenase complex; F:calcium ion binding; F:sn-glycerol-3-phosphate:ubiquinone-8 oxidoreductase activity; P:oxidation-reduction process
evgTRINITY_DN84798_c3_g1_i1	0	0.858933	158.496	287.868	38.4361	7.24475	PREDICTED: uncharacterized protein LOC106067665 [Biomphalaria glabrata]		PREDICTED: Biomphalaria glabrata uncharacterized LOC106067665 (LOC106067665), mRNA
evgTRINITY_DN89852_c0_g1_i1	7.8212	7.7304	1217.15	1920.35	631.313	7.24311	PREDICTED: latent-transforming growth factor beta-binding protein 2-like [Biomphalaria glabrata]		PREDICTED: Biomphalaria glabrata latent-transforming growth factor beta-binding protein 2-like (LOC106079337), mRNA
evglcl|G0WVJSS01DNZ3D	0	0	54.4452	227.588	0	7.24243			PREDICTED: Biomphalaria glabrata uncharacterized LOC106075115 (LOC106075115), mRNA
evgTRINITY_GG_20291_c3_g1_i2utrorf	3.9106	4.29466	753.763	1281.87	4.80451	7.23894	PREDICTED: cilia- and flagella-associated protein 58-like isoform X2 [Biomphalaria glabrata]	cilia- and flagella-associated 58	PREDICTED: Biomphalaria glabrata cilia- and flagella-associated protein 58-like (LOC106053829), transcript variant X2, mRNA
evgTRINITY_BU_DN45441_c1_g2_i1	0	0	118.569	172.229	0	7.23478	PREDICTED: uncharacterized protein LOC106058427 [Biomphalaria glabrata]	PREDICTED: uncharacterized protein LOC106058427	PREDICTED: Biomphalaria glabrata uncharacterized LOC106058427 (LOC106058427), mRNA
evgTRINITY_DN15062_c0_g1_i1	0	0	107.68	180.84	0	7.22847	PREDICTED: PRELI domain-containing protein 2-like [Biomphalaria glabrata]	PRELI domain-containing 2-like; preli domain-containing protein 2	PREDICTED: Biomphalaria glabrata PRELI domain-containing protein 2-like (LOC106073922), mRNA	C:mitochondrion
evgTRINITY_BU_DN13242_c0_g1_i1	4.69272	0	395.635	872.215	0	7.22507	PREDICTED: uncharacterized protein LOC106052423 [Biomphalaria glabrata]		PREDICTED: Biomphalaria glabrata uncharacterized LOC106052423 (LOC106052423), transcript variant X4, mRNA
evglcl|G0WVJSS01CU1VW	0	0	127.039	162.387	0	7.22478		family transcriptional regulator
evgTRINITY_DN70109_c0_g1_i1	0.78212	0	165.755	286.638	0	7.22439	PREDICTED: uncharacterized protein LOC106078095 isoform X1 [Biomphalaria glabrata]	UPF0691 C9orf116 homolog	PREDICTED: Biomphalaria glabrata uncharacterized LOC106078095 (LOC106078095), transcript variant X3, mRNA
evgTRINITY_DN80103_c0_g1_i1	0	0	98.0013	188.221	0	7.22267	PREDICTED: uncharacterized protein LOC106079876 isoform X1 [Biomphalaria glabrata]	leucine rich repeat	PREDICTED: Biomphalaria glabrata uncharacterized LOC106079876 (LOC106079876), transcript variant X1, mRNA
evgTRINITY_DN80835_c0_g1_i1	0	0.858933	198.422	271.875	0	7.22189	PREDICTED: uncharacterized protein LOC106080035 isoform X1 [Biomphalaria glabrata]	oxysterol-binding -related 1-like	PREDICTED: Biomphalaria glabrata uncharacterized LOC106080035 (LOC106080035), transcript variant X1, mRNA
evgTRINITY_DN81077_c0_g2_i1	3.12848	0.858933	339.98	771.338	0	7.21505	PREDICTED: uncharacterized protein LOC106055647 isoform X1 [Biomphalaria glabrata]	PREDICTED: uncharacterized protein LOC106055647 isoform X1	PREDICTED: Biomphalaria glabrata uncharacterized LOC106055647 (LOC106055647), transcript variant X4, mRNA
evgTRINITY_DN66056_c0_g1_i1	1.56424	0.858933	283.115	508.075	0.960903	7.21402	PREDICTED: E3 ubiquitin-protein ligase MYLIP-A-like [Biomphalaria glabrata]	E3 ubiquitin- ligase MIB1-like	PREDICTED: Biomphalaria glabrata E3 ubiquitin-protein ligase MYLIP-A-like (LOC106061051), transcript variant X2, mRNA
evglcl|G0WVJSS01AUEVU	0.78212	0.858933	204.472	420.73	0	7.21307			PREDICTED: Biomphalaria glabrata uncharacterized LOC106075115 (LOC106075115), mRNA
evgTRINITY_GG_26596_c12_g1_i1	0	0.858933	150.027	311.242	0	7.20984	PREDICTED: uncharacterized protein LOC106050940 [Biomphalaria glabrata]	PREDICTED: uncharacterized protein LOC106050940	PREDICTED: Biomphalaria glabrata uncharacterized LOC106050940 (LOC106050940), mRNA
evglcl|G0WVJSS01BFM0T	0	0	0	262.034	0	7.20783	PREDICTED: vitellogenin-4-like [Biomphalaria glabrata]	PREDICTED: vitellogenin-4-like	PREDICTED: Biomphalaria glabrata vitellogenin-4-like (LOC106063786), mRNA
evgTRINITY_DN82735_c0_g2_i1	0	0	102.841	180.84	0	7.20601	PREDICTED: cAMP-dependent protein kinase type 2-like [Biomphalaria glabrata]	AGC AKT kinase; agc akt protein kinase	PREDICTED: Biomphalaria glabrata cAMP-dependent protein kinase type 2-like (LOC106078149), mRNA	F:nucleotide binding; C:cytoplasm; F:anion binding; P:serine family amino acid metabolic process; P:protein phosphorylation; F:protein serine/threonine kinase activity
evglcl|G0WVJSS01CLK31	2.34636	0	371.437	405.968	0	7.20403	PREDICTED: deleted in azoospermia-like isoform X1 [Biomphalaria glabrata]	deleted in azoospermia-like isoform X1	PREDICTED: Biomphalaria glabrata protein boule-like (LOC106062149), transcript variant X2, mRNA
evgTRINITY_DN81833_c1_g1_i2	53.1842	44.6645	9486.77	11197.3	39.397	7.19938	PREDICTED: protein boule-like isoform X2 [Biomphalaria glabrata]	boule-like isoform X2; protein boule-like	PREDICTED: Biomphalaria glabrata protein boule-like (LOC106062149), transcript variant X2, mRNA	F:organic cyclic compound binding; F:heterocyclic compound binding
evgTRINITY_BU_DN6973_c0_g1_i1	7.03908	0	14.5187	11.0718	1569.15	7.19827	PREDICTED: zinc carboxypeptidase A 1-like [Biomphalaria glabrata]		PREDICTED: Biomphalaria glabrata carboxypeptidase B-like (LOC106075119), mRNA
evgTRINITY_DN19926_c0_g1_i1	0	1.71787	218.991	413.349	0	7.18906	PREDICTED: uncharacterized protein LOC101850119 [Aplysia californica]	tryparedoxin-like isoform X1
evgTRINITY_DN77545_c0_g2_i1	0	0	84.6925	193.142	0	7.18829	PREDICTED: cell death abnormality protein 1-like [Biomphalaria glabrata]	multiple epidermal growth factor-like domains 10	PREDICTED: Biomphalaria glabrata cell death abnormality protein 1-like (LOC106079259), mRNA
evgTRINITY_DN79842_c0_g1_i1	0	0	93.1617	185.761	0	7.18727	PREDICTED: beta-1,3-galactosyltransferase 5-like [Biomphalaria glabrata]	beta-1,3-galactosyltransferase 1-like	PREDICTED: Biomphalaria glabrata beta-1,3-galactosyltransferase 5-like (LOC106052040), mRNA
evglcl|G0WVJSS02I4LU7	0	0	96.7914	182.07	0	7.18428			PREDICTED: Biomphalaria glabrata fibrous sheath CABYR-binding protein-like (LOC106066445), transcript variant X1, mRNA
evgTRINITY_DN24089_c0_g1_i1	0.78212	0	187.533	254.652	0	7.18357	PREDICTED: uncharacterized protein LOC106062848 [Biomphalaria glabrata]	RNA-binding 25	PREDICTED: Biomphalaria glabrata uncharacterized LOC106062848 (LOC106062848), mRNA
evglcl|G0WVJSS01EPN0Y	0	0	31.4572	233.739	0	7.18012	PREDICTED: endoglucanase-like [Biomphalaria glabrata]	PREDICTED: endoglucanase-like; endo-beta- -glucanase	PREDICTED: Biomphalaria glabrata endoglucanase-like (LOC106054464), mRNA	P:carbohydrate metabolic process; F:hydrolase activity, acting on glycosyl bonds
evgTRINITY_BU_DN41437_c0_g1_i1	2.34636	0.858933	315.782	615.102	0	7.18007	PREDICTED: uncharacterized protein LOC106071522 [Biomphalaria glabrata]		PREDICTED: Biomphalaria glabrata uncharacterized LOC106071522 (LOC106071522), mRNA
evgTRINITY_DN89818_c0_g2_i1	0.78212	0	169.385	269.415	0.960903	7.17955
evglcl|G0WVJSS02I2MXG	0	0	135.508	145.164	0	7.17834	PREDICTED: uncharacterized protein LOC106067953 [Biomphalaria glabrata]	PREDICTED: uncharacterized protein LOC106067953
evgTRINITY_DN15130_c0_g1_i1	0	0	89.5321	184.531	2.88271	7.17434	PREDICTED: uncharacterized protein LOC106076135 [Biomphalaria glabrata]	PREDICTED: uncharacterized protein LOC106076135	PREDICTED: Biomphalaria glabrata uncharacterized LOC106076135 (LOC106076135), mRNA
evgTRINITY_DN82624_c1_g1_i1	0	0	102.841	174.689	0	7.17309	PREDICTED: zinc finger protein 62-like [Biomphalaria glabrata]	zinc finger 585A-like isoform X1	PREDICTED: Biomphalaria glabrata zinc finger protein 729-like (LOC106068413), mRNA
evgTRINITY_DN92539_c8_g1_i1	0	0	95.5815	180.84	0	7.17191	PREDICTED: uncharacterized protein LOC106063160 [Biomphalaria glabrata]		PREDICTED: Biomphalaria glabrata uncharacterized LOC106063160 (LOC106063160), mRNA
evglcl|G0WVJSS01BYIPI	0.78212	0	153.656	281.717	0	7.17163			PREDICTED: Biomphalaria glabrata uncharacterized LOC106052907 (LOC106052907), mRNA
evglcl|G0WVJSS01CWXEZ	0	0	123.409	155.006	0	7.16868	PREDICTED: endonuclease G, mitochondrial-like [Aplysia californica]	endonuclease mitochondrial-like
evglcl|G0WVJSS02IWNYH	0	0	102.841	173.459	0	7.16643			PREDICTED: Biomphalaria glabrata fibrous sheath CABYR-binding protein-like (LOC106066445), transcript variant X2, misc_RNA
evglcl|G0WVJSS01C24LE	0	0	123.409	153.776	0	7.16216
evglcl|G0WVJSS02HQINR	0	0	111.31	164.847	0	7.16111	PREDICTED: uncharacterized protein LOC106062690 [Biomphalaria glabrata]	tubulin alpha-1 chain-like	PREDICTED: Biomphalaria glabrata uncharacterized LOC106065389 (LOC106065389), ncRNA
evgTRINITY_DN75526_c0_g1_i1	0	0	113.73	162.387	0	7.15981	PREDICTED: histamine H1 receptor-like [Biomphalaria glabrata]	beta-2 adrenergic receptor-like	PREDICTED: Biomphalaria glabrata histamine H1 receptor-like (LOC106058069), mRNA
evgTRINITY_DN89006_c12_g1_i2	0	0	96.7914	175.919	1.92181	7.15793	PREDICTED: uncharacterized protein PYUK71.03c-like isoform X1 [Biomphalaria glabrata]		PREDICTED: Biomphalaria glabrata uncharacterized protein PYUK71.03c-like (LOC106069269), transcript variant X1, mRNA
evglcl|G0WVJSS01BNJDB	0	0	252.868	0	0	7.15776			PREDICTED: Biomphalaria glabrata junction-mediating and -regulatory protein-like (LOC106053148), transcript variant X2, misc_RNA
evgTRINITY_DN92373_c22_g1_i1	0	0	106.471	167.308	0	7.15063	PREDICTED: macrophage mannose receptor 1-like isoform X1 [Biomphalaria glabrata]
evgTRINITY_DN90949_c5_g1_i1	4.69272	7.7304	990.902	1746.89	24.0226	7.14767	PREDICTED: uncharacterized protein LOC106060050 [Biomphalaria glabrata]	PREDICTED: uncharacterized protein LOC106060050	PREDICTED: Biomphalaria glabrata uncharacterized LOC106060050 (LOC106060050), transcript variant X4, mRNA
evgTRINITY_DN62337_c0_g1_i1	2.34636	0	210.521	516.686	7.68722	7.14671	PREDICTED: monocarboxylate transporter 12-like isoform X2 [Biomphalaria glabrata]	monocarboxylate transporter 10-like	PREDICTED: Biomphalaria glabrata monocarboxylate transporter 12-like (LOC106064755), transcript variant X2, mRNA
evgTRINITY_DN20628_c0_g1_i1	0	0	55.6551	207.905	0.960903	7.14286	hypothetical protein g.38406, partial [Graphocephala atropunctata]	MAP microtubule affinity-regulating kinase partial; map microtubule affinity-regulating kinase partial	Schistosoma haematobium Serine/threonine-protein kinase MARK1 mRNA	C:lateral plasma membrane; F:protein kinase activator activity; P:positive regulation of programmed cell death; P:protein autophosphorylation; F:lipid binding; C:neuron projection; P:cell division; F:magnesium ion binding; P:MAPK cascade; F:ATP binding; P:neuron migration; C:extracellular exosome; F:ubiquitin binding; C:tubulin complex; P:regulation of axonogenesis; P:establishment or maintenance…
evgTRINITY_DN14163_c0_g2_i1	0	0	102.841	168.538	0	7.1395	PREDICTED: uncharacterized protein LOC106058292 [Biomphalaria glabrata]	proline-rich receptor kinase PERK1	PREDICTED: Biomphalaria glabrata uncharacterized LOC106058292 (LOC106058292), mRNA
evgTRINITY_BU_DN79718_c0_g3_i3	0	0	55.6551	207.905	0	7.13916			PREDICTED: Biomphalaria glabrata uncharacterized LOC106052372 (LOC106052372), ncRNA
evglcl|G0WVJSS02F19UQ	0	0	107.68	163.617	0	7.13641			PREDICTED: Biomphalaria glabrata uncharacterized LOC106051001 (LOC106051001), ncRNA
evglcl|G0WVJSS01DDEXW	0	0.858933	193.583	249.732	0	7.13543	PREDICTED: uncharacterized protein LOC106078646 [Biomphalaria glabrata]	PREDICTED: uncharacterized protein LOC106078646	PREDICTED: Biomphalaria glabrata uncharacterized LOC106078646 (LOC106078646), mRNA
evgTRINITY_DN92118_c10_g2_i1	0	0	87.1123	180.84	0.960903	7.1352	PREDICTED: beta-N-acetyl-D-glucosaminide beta-1,4-N-acetylglucosaminyl-transferase-like isoform X1 [Biomphalaria glabrata]		PREDICTED: Biomphalaria glabrata beta-N-acetyl-D-glucosaminide beta-1,4-N-acetylglucosaminyl-transferase-like (LOC106050436), transcript variant X1, mRNA
evgTRINITY_DN35127_c0_g1_i1	0	0	105.261	164.847	0.960903	7.13476	PREDICTED: uncharacterized protein LOC106079443 [Biomphalaria glabrata]	probable serine threonine- kinase fhkB	PREDICTED: Biomphalaria glabrata uncharacterized LOC106079443 (LOC106079443), mRNA
evglcl|G0WVJSS02JT9FR	0	0	107.68	162.387	0.960903	7.13328			PREDICTED: Biomphalaria glabrata MORN repeat-containing protein 3-like (LOC106064256), mRNA
evgTRINITY_DN74137_c0_g1_i1	0	0	85.9024	182.07	0	7.13266	PREDICTED: uncharacterized protein LOC106062887, partial [Biomphalaria glabrata]	PREDICTED: uncharacterized protein LOC106062887, partial	PREDICTED: Biomphalaria glabrata uncharacterized LOC106062887 (LOC106062887), partial mRNA
evgTRINITY_GG_454Uninf_4452_c2_g9_i1	0.78212	1.71787	260.127	499.463	2.88271	7.13194	PREDICTED: rho GTPase-activating protein 28-like [Biomphalaria glabrata]	rho GTPase-activating 28-like	PREDICTED: Biomphalaria glabrata rho GTPase-activating protein 28-like (LOC106055543), mRNA
evgTRINITY_DN47033_c0_g1_i1	3.12848	0	335.14	553.592	0	7.13081	PREDICTED: uncharacterized protein LOC106054542, partial [Biomphalaria glabrata]	receptor-type tyrosine- phosphatase kappa isoform X1; receptor-type tyrosine-protein phosphatase kappa isoform x1	PREDICTED: Biomphalaria glabrata uncharacterized LOC106054542 (LOC106054542), partial mRNA	P:phosphate-containing compound metabolic process; F:hydrolase activity
evglcl|G0WVJSS02F1EHL	0.78212	0	171.805	253.422	0	7.12957	PREDICTED: uncharacterized protein LOC106068306 [Biomphalaria glabrata]	PREDICTED: uncharacterized protein LOC106068306	PREDICTED: Biomphalaria glabrata uncharacterized LOC106068306 (LOC106068306), mRNA
evgTRINITY_DN15534_c0_g1_i1	0.78212	0	123.409	295.249	0	7.12815	PREDICTED: uncharacterized protein LOC106053377 [Biomphalaria glabrata]	CD151 antigen-like isoform X2	PREDICTED: Biomphalaria glabrata uncharacterized LOC106053377 (LOC106053377), mRNA
evgTRINITY_GG_27479_c0_g1_i1	0	0	93.1617	174.689	0	7.12624	PREDICTED: RNA-binding protein 25-like, partial [Biomphalaria glabrata]	RNA-binding 25- partial	PREDICTED: Biomphalaria glabrata RNA-binding protein 25-like (LOC106073798), partial mRNA
evgTRINITY_DN90684_c0_g1_i1	0	0.858933	128.249	302.63	0.960903	7.12049	PREDICTED: lysophosphatidic acid phosphatase type 6-like [Biomphalaria glabrata]		PREDICTED: Biomphalaria glabrata lysophosphatidic acid phosphatase type 6-like (LOC106058617), transcript variant X3, mRNA
evgTRINITY_DN94990_c0_g1_i1	0	1.71787	76.2232	499.463	1.92181	7.11967	PREDICTED: very low-density lipoprotein receptor-like [Biomphalaria glabrata]	low-density lipo receptor-related 4 isoform X1; low-density lipoprotein receptor-related protein 4 isoform x1	PREDICTED: Biomphalaria glabrata very low-density lipoprotein receptor-like (LOC106051287), mRNA	P:single-organism membrane organization; P:synapse organization; P:protein localization; P:nervous system development; P:anatomical structure morphogenesis; P:negative regulation of cellular process; P:primary metabolic process; P:endocytosis; C:intracellular organelle part; P:regulation of signal transduction; P:cellular metabolic process; P:positive regulation of biological process; C:vacuole; …
evgTRINITY_DN62065_c0_g1_i1	0	0	16.9385	233.739	0	7.11833	mannan endo-1,4-beta-mannosidase-like precursor [Biomphalaria glabrata]	mannan endo-1,4-beta-mannosidase-like; mannan endo- -beta-mannosidase-like	Biomphalaria glabrata mannan endo-1,4-beta-mannosidase-like (LOC106074329), mRNA	P:substituted mannan metabolic process; P:mannan catabolic process; P:mannose metabolic process; P:fructose metabolic process; F:mannan endo-1,4-beta-mannosidase activity
evglcl|G0WVJSS01CZUTN	0	0	117.36	151.315	0	7.11801	PREDICTED: deleted in azoospermia-like isoform X1 [Biomphalaria glabrata]	deleted in azoospermia-like isoform X1	PREDICTED: Biomphalaria glabrata protein boule-like (LOC106062149), transcript variant X1, mRNA
evglcl|G0WVJSS01ANA66	0	0	32.6671	13.5323	210.438	7.117	PREDICTED: ladderlectin-like [Biomphalaria glabrata]	PREDICTED: ladderlectin-like	PREDICTED: Biomphalaria glabrata ladderlectin-like (LOC106072549), mRNA
evgTRINITY_DN85456_c1_g2_i1	0.78212	0.858933	192.373	391.205	1.92181	7.11664	PREDICTED: uncharacterized protein LOC106066620 [Biomphalaria glabrata]		PREDICTED: Biomphalaria glabrata uncharacterized LOC106066620 (LOC106066620), mRNA
evglcl|G0WVJSS02G8FSU	0	0	154.866	113.179	0	7.11631	PREDICTED: uncharacterized protein C16orf78-like [Biomphalaria glabrata]	PREDICTED: uncharacterized protein C16orf78-like	PREDICTED: Biomphalaria glabrata uncharacterized protein C16orf78-like (LOC106051647), mRNA
evglcl|G0WVJSS02GKM4L	0.78212	0	173.015	248.501	0	7.11616	PREDICTED: catalase-like [Biomphalaria glabrata]	PREDICTED: catalase-like	PREDICTED: Biomphalaria glabrata catalase-like (LOC106069719), mRNA
evglcl|G0WVJSS01BCT3A	0	0	75.0133	188.221	0	7.11573	PREDICTED: uncharacterized protein LOC106053422 [Biomphalaria glabrata]	PREDICTED: uncharacterized protein LOC106053422	PREDICTED: Biomphalaria glabrata uncharacterized LOC106053422 (LOC106053422), mRNA
evgTRINITY_GG_4576_c2_g2_i1	0	0	1.20989	0	241.187	7.11095	PREDICTED: LOW QUALITY PROTEIN: adenosine deaminase AGSA-like [Biomphalaria glabrata]	adenosine deaminase AGSA-like; adenosine deaminase agsa-like	PREDICTED: Biomphalaria glabrata adenosine deaminase AGSA-like (LOC106060930), mRNA	F:catalytic activity
evgTRINITY_GG_14768_c1_g2_i1	0	0	157.286	109.488	0	7.11084	PREDICTED: ATP-dependent RNA helicase DDX3Y-like isoform X4 [Aplysia californica]	ATP-dependent RNA helicase DDX3Y-like isoform X4; atp-dependent rna helicase ddx3y-like isoform x2	PREDICTED: Biomphalaria glabrata ATP-dependent RNA helicase DDX3X-like (LOC106074442), mRNA	F:nucleic acid binding; F:ATP binding; P:metabolic process; F:helicase activity
evgTRINITY_DN91319_c17_g1_i1	0	0	89.5321	174.689	0	7.10844	PREDICTED: uncharacterized protein LOC106051718 [Biomphalaria glabrata]		PREDICTED: Biomphalaria glabrata uncharacterized LOC106051718 (LOC106051718), mRNA
evglcl|G0WVJSS02F424L	0.78212	0	146.397	268.185	2.88271	7.10831	PREDICTED: uncharacterized protein LOC106054283 [Biomphalaria glabrata]	PREDICTED: uncharacterized protein LOC106054283	PREDICTED: Biomphalaria glabrata uncharacterized LOC106054283 (LOC106054283), mRNA
evgTRINITY_GG_24882_c1_g1_i1	0	0	91.9518	172.229	0	7.10636	PREDICTED: uncharacterized protein LOC106065070, partial [Biomphalaria glabrata]	manganese-dependent inorganic pyrophosphatase	PREDICTED: Biomphalaria glabrata uncharacterized LOC106065070 (LOC106065070), partial mRNA
evgTRINITY_DN92079_c10_g1_i1	0	0	78.643	183.301	0	7.10478	PREDICTED: platelet endothelial aggregation receptor 1-like [Biomphalaria glabrata]
evgTRINITY_GG_454Uninf_9514_c7_g1_i1	0	0	136.718	75.0425	66.3023	7.10427	hypothetical protein g.24233 [Homalodisca liturata]	hypothetical protein g.24233	PREDICTED: Biomphalaria glabrata uncharacterized LOC106072905 (LOC106072905), mRNA
evgTRINITY_DN22263_c0_g1_i1	7.03908	3.43573	914.679	1385.21	3.84361	7.1031	PREDICTED: uncharacterized protein LOC106078766 [Biomphalaria glabrata]	PREDICTED: uncharacterized protein LOC106078766
evgTRINITY_GG_454Uninf_981_c0_g2_i1	0	0	83.4826	178.38	0	7.09991	PREDICTED: uncharacterized protein C2orf81 homolog isoform X2 [Biomphalaria glabrata]	C2orf81 like	PREDICTED: Biomphalaria glabrata uncharacterized protein C2orf81 homolog (LOC106066449), transcript variant X2, mRNA
evgTRINITY_DN88019_c1_g2_i1	0	0	70.1738	189.452	0	7.09984	PREDICTED: uncharacterized protein LOC106078243 [Biomphalaria glabrata]		PREDICTED: Biomphalaria glabrata uncharacterized LOC106078243 (LOC106078243), transcript variant X2, mRNA
evgTRINITY_DN90222_c10_g1_i3	0	0	77.4331	183.301	0	7.09894	Heterogeneous nuclear ribonucleoprotein M, partial [Bos mutus]		PREDICTED: Biomphalaria glabrata uncharacterized protein PB18E9.04c-like (LOC106066669), partial mRNA
evglcl|G0WVJSS02HP47H	0	0	125.829	139.013	0	7.09511	PREDICTED: uncharacterized protein LOC106065416 [Biomphalaria glabrata]	PREDICTED: uncharacterized protein LOC106065416	PREDICTED: Biomphalaria glabrata uncharacterized LOC106065416 (LOC106065416), mRNA
evglcl|G0WVJSS01ESTOA	0	0	68.9639	189.452	0	7.09408	PREDICTED: thioredoxin domain-containing protein 12-like isoform X1 [Biomphalaria glabrata]	thioredoxin domain-containing 12-like isoform X1; thioredoxin domain-containing protein 12	PREDICTED: Biomphalaria glabrata thioredoxin domain-containing protein 12-like (LOC106064350), transcript variant X1, mRNA	P:regulation of cellular process; C:membrane; C:endoplasmic reticulum; P:single-organism cellular process
evgTRINITY_DN105069_c0_g1_i1	0	2.5768	166.965	572.045	1.92181	7.09285	PREDICTED: uncharacterized protein LOC106080159 [Biomphalaria glabrata]	calmodulin 5 isoform X1
evglcl|G0WVJSS01BXAA3	0	0	141.557	121.79	0.960903	7.09139
evgTRINITY_BU_DN22222_c0_g1_i1	0	0.858933	158.496	268.185	0	7.08864		possible abortive infection phage resistance	PREDICTED: Biomphalaria glabrata uncharacterized LOC106069987 (LOC106069987), mRNA
evglcl|G0WVJSS02GM2L7	0	0	56.865	198.063	0	7.08754	PREDICTED: alpha-actinin A-like [Biomphalaria glabrata]	alpha-actinin A-like
evglcl|G0WVJSS01D8I51	0	0	99.2112	162.387	0	7.0867	PREDICTED: uncharacterized protein C4orf22 homolog [Biomphalaria glabrata]	PREDICTED: uncharacterized protein C4orf22 homolog	PREDICTED: Biomphalaria glabrata uncharacterized protein C4orf22 homolog (LOC106070510), mRNA
evgTRINITY_GG_11183_c2_g1_i2	0	0	83.4826	175.919	0	7.08566	PREDICTED: uncharacterized threonine-rich GPI-anchored glycoprotein PJ4664.02-like [Saccoglossus kowalevskii]	uncharacterized threonine-rich GPI-anchored glyco -like	PREDICTED: Biomphalaria glabrata serine-rich adhesin for platelets-like (LOC106057834), mRNA
evglcl|G0WVJSS02IDYRJ	0	0	93.1617	167.308	0	7.0842	PREDICTED: uncharacterized protein LOC106051718 [Biomphalaria glabrata]	PREDICTED: uncharacterized protein LOC106051718	PREDICTED: Biomphalaria glabrata uncharacterized LOC106051725 (LOC106051725), ncRNA
evgTRINITY_DN87447_c6_g1_i1	0	0	85.9024	173.459	0	7.08337	PREDICTED: uncharacterized protein LOC106057933, partial [Biomphalaria glabrata]		PREDICTED: Biomphalaria glabrata uncharacterized LOC106057933 (LOC106057933), partial mRNA
evgTRINITY_DN23260_c0_g1_i1	13.296	6.01253	1574.07	2389.06	1.92181	7.08276	PREDICTED: outer dense fiber protein 3-like [Aplysia californica]	outer dense fiber 3-like	PREDICTED: Biomphalaria glabrata outer dense fiber protein 3-B-like (LOC106072156), partial mRNA
evglcl|G0WVJSS02FJVXQ	0.78212	0	67.754	326.004	0.960903	7.07941	PREDICTED: uncharacterized protein C16orf78-like [Biomphalaria glabrata]	PREDICTED: uncharacterized protein C16orf78-like	PREDICTED: Biomphalaria glabrata uncharacterized protein C16orf78-like (LOC106051647), mRNA
evgTRINITY_DN67488_c0_g1_i1	4.69272	1.71787	537.192	941.107	2.88271	7.07786	PREDICTED: uncharacterized protein LOC106064931 [Biomphalaria glabrata]	coiled-coil domain-containing 42B	PREDICTED: Biomphalaria glabrata uncharacterized LOC106064931 (LOC106064931), mRNA
evglcl|G0WVJSS01B7CH0	0	0	108.89	151.315	0	7.07376	PREDICTED: uncharacterized protein LOC106063989 [Biomphalaria glabrata]	PREDICTED: uncharacterized protein LOC106063989	PREDICTED: Biomphalaria glabrata uncharacterized LOC106063989 (LOC106063989), mRNA
evgTRINITY_GG_454Uninf_3225_c1_g1_i1	0	0	91.9518	166.078	0	7.07092	PREDICTED: FK506-binding protein 5-like, partial [Biomphalaria glabrata]	rhoptry associated membrane partial	PREDICTED: Biomphalaria glabrata FK506-binding protein 5-like (LOC106060378), partial mRNA
evgTRINITY_DN67180_c0_g1_i1	0.78212	12.884	1035.67	1801.02	10.5699	7.06854	PREDICTED: uncharacterized protein LOC106079865 [Biomphalaria glabrata]	Tyrosine- phosphatase non-receptor type 6	PREDICTED: Biomphalaria glabrata uncharacterized LOC106079865 (LOC106079865), mRNA
evgTRINITY_DN87861_c0_g1_i1	0	0	95.5815	162.387	0	7.06806	PREDICTED: nicotinamidase-like, partial [Biomphalaria glabrata]		PREDICTED: Biomphalaria glabrata nicotinamidase-like (LOC106079184), partial mRNA
evgTRINITY_DN102666_c0_g1_i1	7.8212	0	597.687	1130.56	3.84361	7.06621	PREDICTED: heat shock 70 kDa protein-like [Biomphalaria glabrata]	heat shock 70 B2-like; heat shock protein 70 b2-like	PREDICTED: Biomphalaria glabrata heat shock 70 kDa protein-like (LOC106052652), mRNA	F:nucleotide binding
evgTRINITY_DN92244_c4_g2_i1	0	0.858933	142.767	275.566	0	7.0658	PREDICTED: uncharacterized protein LOC106053734, partial [Biomphalaria glabrata]		PREDICTED: Biomphalaria glabrata uncharacterized LOC106053734 (LOC106053734), partial mRNA
evgTRINITY_DN28612_c0_g1_i1	0	0.858933	180.274	241.12	0.960903	7.06558	PREDICTED: uncharacterized protein LOC106054922 [Biomphalaria glabrata]	fatty acid elongase	PREDICTED: Biomphalaria glabrata uncharacterized LOC106054922 (LOC106054922), mRNA
evgTRINITY_DN65253_c0_g1_i1	0.78212	1.71787	287.954	442.874	0	7.0636	PREDICTED: nmrA-like family domain-containing protein 1 [Biomphalaria glabrata]	nmrA-like family domain-containing 1	PREDICTED: Biomphalaria glabrata nmrA-like family domain-containing protein 1 (LOC106071710), mRNA
evgTRINITY_GG_454Uninf_11790_c2_g79_i1	0	0	39.9265	206.674	0	7.06017	PREDICTED: rho GTPase-activating protein 18-like [Biomphalaria glabrata]	rho GTPase-activating 18-like; rho gtpase-activating protein 18-like	PREDICTED: Biomphalaria glabrata rho GTPase-activating protein 18-like (LOC106052445), mRNA	P:regulation of biological process; C:intracellular part
evgTRINITY_DN90544_c6_g1_i1	14.8603	2.5768	1248.61	2247.58	41.3188	7.05692	PREDICTED: serine/threonine-protein kinase DCLK1-like [Biomphalaria glabrata]		PREDICTED: Biomphalaria glabrata serine/threonine-protein kinase DCLK1-like (LOC106051197), mRNA
evgTRINITY_DN79813_c1_g1_i1	0	0	77.4331	175.919	0	7.05554	PREDICTED: uncharacterized protein LOC106058284 [Biomphalaria glabrata]	PREDICTED: uncharacterized protein LOC106058284	PREDICTED: Biomphalaria glabrata uncharacterized LOC106058284 (LOC106058284), mRNA
evgTRINITY_GG_454Uninf_5745_c1_g1_i1	0	0	54.4452	194.372	0	7.05402	PREDICTED: band 7 protein AGAP004871-like isoform X1 [Biomphalaria glabrata]	band 7 AGAP004871-like isoform X2; band 7 protein agap004871-like isoform x2	PREDICTED: Biomphalaria glabrata erythrocyte band 7 integral membrane protein-like (LOC106066979), transcript variant X1, mRNA	P:positive regulation of protein targeting to membrane; F:protein homodimerization activity; P:positive regulation by host of viral genome replication; P:regulation of acid-sensing ion channel activity; P:protein homooligomerization; C:endoplasmic reticulum; P:positive regulation of defense response to virus by host; P:xenophagy; F:RNA polymerase binding; C:integral component of plasma membrane; …
evgTRINITY_GG_5029_c3_g1_i1	2.34636	1.71787	451.29	572.045	0	7.05363		family transcriptional regulator
evgTRINITY_DN557_c0_g1_i1	0	0	88.3222	164.847	0	7.04503	PREDICTED: uncharacterized protein LOC106050357 [Biomphalaria glabrata]	restriction endonuclease S subunit	PREDICTED: Biomphalaria glabrata uncharacterized LOC106050357 (LOC106050357), mRNA
evgTRINITY_DN75841_c1_g1_i1	13.296	18.0376	2096.74	3952.65	24.9835	7.04353	PREDICTED: uncharacterized protein LOC106055213 [Biomphalaria glabrata]	tetraspanin-1 isoform X1	PREDICTED: Biomphalaria glabrata uncharacterized LOC106055213 (LOC106055213), mRNA
evglcl|G0WVJSS01EIY6U	0	0	62.9144	185.761	0	7.04283		von Willebrand factor A domain-containing 5B2	PREDICTED: Biomphalaria glabrata protein disulfide-isomerase A4-like (LOC106073096), mRNA
evgTRINITY_GG_454Uninf_11141_c0_g2_i3	0	0	124.619	130.402	0	7.04049	PREDICTED: phosphoglycolate phosphatase-like isoform X2 [Biomphalaria glabrata]	phosphoglycolate phosphatase-like isoform X2; phosphoglycolate phosphatase-like isoform x2	PREDICTED: Biomphalaria glabrata phosphoglycolate phosphatase-like (LOC106050778), transcript variant X2, mRNA	F:phosphatase activity; P:dephosphorylation
evgTRINITY_DN61923_c0_g1_i1	13.296	10.3072	6.04946	12.302	4212.6	7.0393	PREDICTED: zinc carboxypeptidase A 1-like [Biomphalaria glabrata]	zinc carboxypeptidase-like	PREDICTED: Biomphalaria glabrata carboxypeptidase B-like (LOC106052454), mRNA
evgTRINITY_DN102517_c0_g1_i1	1.56424	3.43573	101.631	1008.77	6.72632	7.03847	PREDICTED: mammalian ependymin-related protein 1-like [Biomphalaria glabrata]	mammalian ependymin-related 1; mammalian ependymin-related protein 1	PREDICTED: Biomphalaria glabrata mammalian ependymin-related protein 1-like (LOC106058429), mRNA	C:extracellular region
evglcl|G0WVJSS01DVGHX	0	0	176.644	72.5821	0	7.03626
evgTRINITY_BU_DN79718_c0_g4_i1	0	0	232.299	0	0	7.03595	PREDICTED: uncharacterized protein LOC106079801 [Biomphalaria glabrata]	transcription repressor OFP1-like	PREDICTED: Biomphalaria glabrata uncharacterized LOC106079801 (LOC106079801), mRNA
evglcl|G0WVJSS01BGOYX	0	0	70.1738	178.38	0	7.03397	PREDICTED: uncharacterized protein LOC106055544 [Biomphalaria glabrata]	PREDICTED: uncharacterized protein LOC106055544	PREDICTED: Biomphalaria glabrata uncharacterized LOC106055544 (LOC106055544), mRNA
evgTRINITY_DN55650_c0_g1_i1	0	0	93.1617	158.696	0	7.03372	PREDICTED: uncharacterized protein LOC106051329 [Biomphalaria glabrata]	magnesium transporter	PREDICTED: Biomphalaria glabrata uncharacterized LOC106051329 (LOC106051329), mRNA
evgTRINITY_BU_DN75939_c3_g2_i1	0	0	53.2353	191.912	0	7.0332	PREDICTED: uncharacterized protein LOC106057933, partial [Biomphalaria glabrata]		PREDICTED: Biomphalaria glabrata uncharacterized LOC106057933 (LOC106057933), partial mRNA
evglcl|G0WVJSS01CJ7KP	0	0	100.421	151.315	0.960903	7.03251		Transcriptional regulator family with aminotransferase domain	PREDICTED: Biomphalaria glabrata uncharacterized LOC106051001 (LOC106051001), ncRNA
evglcl|G0WVJSS02GA8AO	0	0	179.064	68.8915	0	7.03246
evgTRINITY_BU_DN78646_c0_g1_i1	11.7318	6.87146	1346.61	2320.17	16.3353	7.0294	PREDICTED: uncharacterized protein LOC106063851, partial [Biomphalaria glabrata]		PREDICTED: Biomphalaria glabrata uncharacterized LOC106063851 (LOC106063851), partial mRNA
evgTRINITY_DN90962_c24_g1_i1	0	0	105.261	146.394	0	7.02577
evglcl|G0WVJSS02IM0T1	0	0	0	0	227.734	7.02346	PREDICTED: LOW QUALITY PROTEIN: uncharacterized protein LOC106073546 [Biomphalaria glabrata]	PREDICTED: LOW QUALITY PROTEIN: uncharacterized protein LOC106073546; bactericidal permeability-increasing isoform x2	Biomphalaria glabrata uncharacterized LOC106073546 (LOC106073546), mRNA	F:lipid binding
evgTRINITY_DN75378_c0_g1_i1	0	0	98.0013	152.545	0	7.02287	PREDICTED: uncharacterized protein LOC106078027 [Biomphalaria glabrata]	XRE family transcriptional regulator	PREDICTED: Biomphalaria glabrata uncharacterized LOC106078027 (LOC106078027), mRNA
evgTRINITY_DN35183_c0_g1_i1	0	0	73.8035	173.459	0	7.02234	PREDICTED: uncharacterized protein LOC106050876 [Biomphalaria glabrata]	ATP-dependent DNA helicase PIF1	PREDICTED: Biomphalaria glabrata uncharacterized LOC106050876 (LOC106050876), mRNA
evglcl|G0WVJSS01D02I5	0	0	93.1617	156.236	0	7.019	PREDICTED: uncharacterized protein LOC106070980 [Biomphalaria glabrata]	PREDICTED: uncharacterized protein LOC106070980	PREDICTED: Biomphalaria glabrata uncharacterized LOC106070980 (LOC106070980), transcript variant X2, mRNA
evgTRINITY_DN82046_c0_g1_i1	0.78212	0	163.336	230.048	0	7.01619	PREDICTED: uncharacterized protein LOC106056862 isoform X2 [Biomphalaria glabrata]	ADAM 8 precursor	PREDICTED: Biomphalaria glabrata uncharacterized LOC106056862 (LOC106056862), transcript variant X2, mRNA
evgTRINITY_DN46882_c0_g2_i1	0	0	118.569	131.632	0	7.01343	PREDICTED: uncharacterized protein LOC106062788 [Biomphalaria glabrata]	PREDICTED: uncharacterized protein LOC106062788	PREDICTED: Biomphalaria glabrata uncharacterized LOC106062788 (LOC106062788), transcript variant X2, mRNA
evglcl|G0WVJSS02GYPDX	0	0	78.643	167.308	0	7.00963	PREDICTED: casein kinase I isoform alpha [Crassostrea gigas]	casein kinase I isoform alpha; casein kinase i isoform partial	PREDICTED: Aplysia californica casein kinase I isoform alpha pseudogene (LOC101859719), misc_RNA	P:regulation of cell shape; C:nuclear speck; P:Golgi organization; P:intermediate filament cytoskeleton organization; C:Golgi membrane; C:condensed chromosome kinetochore; F:peptide binding; P:cell division; F:magnesium ion binding; F:ATP binding; C:keratin filament; C:intracellular ribonucleoprotein complex; C:mRNA cleavage and polyadenylation specificity factor complex; C:cytosol; F:glycoprotei…
evgTRINITY_DN90292_c3_g1_i2	0.78212	0	2.41979	72.5821	299.802	7.00424	PREDICTED: uncharacterized protein LOC106052004 [Biomphalaria glabrata]		PREDICTED: Biomphalaria glabrata uncharacterized LOC106061956 (LOC106061956), transcript variant X3, mRNA
evgTRINITY_DN41774_c0_g1_i1	1.56424	1.71787	227.46	600.34	0	7.00216	PREDICTED: uncharacterized protein LOC106080011 [Biomphalaria glabrata]	tRNA (adenine-N6)-methyltransferase	PREDICTED: Biomphalaria glabrata uncharacterized LOC106080011 (LOC106080011), mRNA
evglcl|G0WVJSS01BUUF7	0	0	87.1123	158.696	0	7.00157	PREDICTED: uncharacterized protein LOC106076883 [Biomphalaria glabrata]	PREDICTED: uncharacterized protein LOC106076883	PREDICTED: Biomphalaria glabrata uncharacterized LOC106076883 (LOC106076883), mRNA
evgTRINITY_DN81827_c0_g1_i1	0	0	71.3837	170.998	0.960903	6.99874	PREDICTED: kelch-like protein 10 [Biomphalaria glabrata]	kelch 10; kelch-like protein 10	PREDICTED: Biomphalaria glabrata kelch-like protein 10 (LOC106073467), mRNA	P:single-organism process
evglcl|G0WVJSS01BFNHY	0	0	104.051	142.704	0	6.99715	PREDICTED: uncharacterized protein LOC106055544 [Biomphalaria glabrata]	PREDICTED: uncharacterized protein LOC106055544	PREDICTED: Biomphalaria glabrata uncharacterized LOC106055544 (LOC106055544), mRNA
evglcl|G0WVJSS02JQH97	0	0	93.1617	152.545	0	6.99666	PREDICTED: uncharacterized protein LOC106055436 isoform X1 [Biomphalaria glabrata]	PREDICTED: uncharacterized protein LOC106055436 isoform X1	PREDICTED: Biomphalaria glabrata uncharacterized LOC106055436 (LOC106055436), transcript variant X1, mRNA
evgTRINITY_BU_DN49682_c0_g1_i1	1.56424	6.01253	560.18	1041.98	5.76542	6.99653	PREDICTED: coiled-coil domain-containing protein 18-like [Aplysia californica]		PREDICTED: Biomphalaria glabrata coiled-coil domain-containing protein 136-like (LOC106073080), mRNA
evgTRINITY_DN83051_c1_g1_i1	0	0	88.3222	156.236	0	6.993	PREDICTED: scavenger receptor class F member 1-like, partial [Biomphalaria glabrata]	multiple epidermal growth factor-like domains 10
evgTRINITY_DN53725_c1_g1_i1	0.78212	1.71787	250.448	437.953	6.72632	6.99227	PREDICTED: uncharacterized protein LOC106060585, partial [Biomphalaria glabrata]	sortilin-related receptor	PREDICTED: Biomphalaria glabrata uncharacterized LOC106060585 (LOC106060585), partial mRNA
evgTRINITY_DN91411_c9_g3_i1	0	0	81.0628	162.387	0	6.99203	PREDICTED: kelch-like protein 8 [Biomphalaria glabrata]	kelch 8	PREDICTED: Biomphalaria glabrata kelch-like protein 8 (LOC106050461), mRNA
evglcl|G0WVJSS01BCBUW	0	0	130.668	115.639	0	6.99118	PREDICTED: calmodulin-2/4-like [Biomphalaria glabrata]	calmodulin 5	PREDICTED: Biomphalaria glabrata uncharacterized LOC106072660 (LOC106072660), ncRNA
evgTRINITY_DN85276_c0_g1_i1	2.34636	0.858933	100.421	679.073	2.88271	6.99016	PREDICTED: contactin-like [Biomphalaria glabrata]		PREDICTED: Biomphalaria glabrata contactin-like (LOC106068605), mRNA
evgTRINITY_DN88181_c3_g1_i1	0	0	53.2353	184.531	0	6.98717	PREDICTED: uncharacterized protein LOC106060174 [Biomphalaria glabrata]		PREDICTED: Biomphalaria glabrata uncharacterized LOC106060174 (LOC106060174), mRNA
evgTRINITY_DN3128_c0_g2_i1	0	0	61.7045	177.149	0	6.98341	PREDICTED: uncharacterized protein LOC106074142 [Biomphalaria glabrata]	zinc C3HC4 type	PREDICTED: Biomphalaria glabrata uncharacterized LOC106074142 (LOC106074142), mRNA
evgTRINITY_DN99977_c0_g1_i1	0	3.43573	346.029	505.614	8.64812	6.98034	PREDICTED: uncharacterized protein LOC106055611 [Biomphalaria glabrata]	CD59 glyco precursor	PREDICTED: Biomphalaria glabrata uncharacterized LOC106055611 (LOC106055611), mRNA
evgTRINITY_DN80552_c1_g2_i1	0	0	95.5815	147.625	0	6.97988	PREDICTED: uncharacterized protein LOC106050887 [Biomphalaria glabrata]	PREDICTED: uncharacterized protein LOC106050887	PREDICTED: Biomphalaria glabrata uncharacterized LOC106050887 (LOC106050887), mRNA
evglcl|G0WVJSS02G35WR	0	0	94.3716	146.394	2.88271	6.97781	PREDICTED: marginal zone B- and B1-cell-specific protein-like [Biomphalaria glabrata]	marginal zone B- and B1-cell-specific -like; marginal zone b- and b1-cell-specific	PREDICTED: Biomphalaria glabrata marginal zone B- and B1-cell-specific protein-like (LOC106053512), mRNA	C:cytoplasm; P:regulation of cell proliferation
evgTRINITY_DN83115_c0_g1_i1	25.0278	18.0376	2769.44	5106.58	6.72632	6.97747	PREDICTED: uncharacterized protein LOC101862654 [Aplysia californica]	phosphoglycerate kinase	PREDICTED: Biomphalaria glabrata phosphoglycerate kinase-like (LOC106079506), partial mRNA
evgTRINITY_DN97577_c0_g1_i1	0	0	91.9518	150.085	0	6.97492	PREDICTED: uncharacterized protein LOC106068620 isoform X1 [Biomphalaria glabrata]	UPF0577 KIAA1324-like homolog isoform X1	PREDICTED: Biomphalaria glabrata uncharacterized LOC106068620 (LOC106068620), transcript variant X1, mRNA
evglcl|G0WVJSS02FL5HT	10.9497	2.5768	1116.73	1525.45	12.4917	6.97259
evglcl|HJ4YRIA02FLO48	0	0	37.5067	3.69061	190.259	6.97155
evgTRINITY_DN57879_c0_g2_i1	2.34636	0.858933	104.051	666.771	0.960903	6.96932	PREDICTED: low-density lipoprotein receptor-related protein-like isoform X1 [Biomphalaria glabrata]	low-density lipo receptor-related -like isoform X1	PREDICTED: Biomphalaria glabrata low-density lipoprotein receptor-related protein-like (LOC106073260), transcript variant X2, mRNA
evglcl|G0WVJSS02IE4SZ	0	0	49.6056	184.531	0	6.96889	PREDICTED: uncharacterized protein LOC106074170 [Biomphalaria glabrata]	PREDICTED: uncharacterized protein LOC106074170	PREDICTED: Biomphalaria glabrata uncharacterized LOC106074170 (LOC106074170), mRNA
evgTRINITY_DN87961_c0_g1_i1	6.25696	2.5768	633.984	1158.85	0.960903	6.96501	PREDICTED: cilia- and flagella-associated protein 44-like [Biomphalaria glabrata]		PREDICTED: Biomphalaria glabrata cilia- and flagella-associated protein 44-like (LOC106074650), mRNA
evgTRINITY_DN50211_c0_g1_i1	0	0	77.4331	161.157	0	6.9649		class I II
evglcl|G0WVJSS01BFCTW	0	0	120.989	120.56	0	6.96245			PREDICTED: Biomphalaria glabrata uncharacterized LOC106050108 (LOC106050108), mRNA
evglcl|G0WVJSS01AU03Q	0	0	90.742	148.855	0	6.96056			PREDICTED: Biomphalaria glabrata fibrous sheath CABYR-binding protein-like (LOC106066445), transcript variant X1, mRNA
evglcl|G0WVJSS01ETY0S	0	0	61.7045	173.459	0	6.95989	PREDICTED: coiled-coil-helix-coiled-coil-helix domain-containing protein 10, mitochondrial-like isoform X1 [Biomphalaria glabrata]	coiled-coil-helix-coiled-coil-helix domain-containing mitochondrial-like isoform X1	PREDICTED: Biomphalaria glabrata coiled-coil-helix-coiled-coil-helix domain-containing protein 10, mitochondrial-like (LOC106054253), transcript variant X2, mRNA
evgTRINITY_GG_454Uninf_2092_c0_g1_i1	0	0	77.4331	159.927	0	6.9571	PREDICTED: uncharacterized protein C9orf117 homolog [Biomphalaria glabrata]	PREDICTED: uncharacterized protein C9orf117 homolog	PREDICTED: Biomphalaria glabrata uncharacterized protein C9orf117 homolog (LOC106057287), mRNA
evglcl|G0WVJSS02GNL3C	0	0	85.9024	152.545	0	6.95681	PREDICTED: uncharacterized protein LOC106071848 [Biomphalaria glabrata]	PREDICTED: uncharacterized protein LOC106071848	PREDICTED: Biomphalaria glabrata uncharacterized LOC106071848 (LOC106071848), mRNA
evgTRINITY_GG_21264_c5_g1_i1	0	0	27.8275	6.15102	193.141	6.95555	PREDICTED: cathepsin L1-like [Biomphalaria glabrata]	cathepsin L1-like; cathepsin l1-like	PREDICTED: Biomphalaria glabrata cathepsin L1-like (LOC106054839), mRNA	F:peptidase activity
evgTRINITY_GG_454Uninf_6055_c6_g31_i1	0	0	163.336	33.2155	44.2015	6.95413	PREDICTED: X-box-binding protein 1-like [Biomphalaria glabrata]	X-box-binding 1-like; x-box-binding protein 1-like	PREDICTED: Biomphalaria glabrata X-box-binding protein 1-like (LOC106067727), mRNA	P:regulation of cellular localization; P:regulation of intracellular signal transduction; F:transcription regulatory region sequence-specific DNA binding; P:gland development; P:positive regulation of transcription from RNA polymerase II promoter; P:cellular response to oxygen-containing compound; C:endoplasmic reticulum membrane; P:positive regulation of protein transport; F:transcription factor…
evgTRINITY_DN89815_c2_g1_i1	1.56424	1.71787	269.806	536.369	2.88271	6.95332	PREDICTED: proton myo-inositol cotransporter-like [Aplysia californica]		PREDICTED: Biomphalaria glabrata proton myo-inositol cotransporter-like (LOC106052400), partial mRNA
evgTRINITY_DN40540_c0_g1_i1	1.56424	0	170.595	338.306	0	6.95216	PREDICTED: uncharacterized protein LOC106059096, partial [Biomphalaria glabrata]	olfactory receptor 13G1-like isoform X2	PREDICTED: Biomphalaria glabrata uncharacterized LOC106059096 (LOC106059096), partial mRNA
evglcl|G0WVJSS02ILEKP	0.78212	0	76.2232	118.1	196.985	6.95066			PREDICTED: Biomphalaria glabrata cAMP-dependent protein kinase catalytic subunit-like (LOC106073370), mRNA
evglcl|G0WVJSS01CUYOF	0.78212	0	163.336	212.825	0	6.94985	hypothetical protein N309_00062, partial [Tinamus guttatus]	hypothetical protein N309_00062, partial	PREDICTED: Biomphalaria glabrata tubulin alpha chain-like (LOC106062771), mRNA
evgTRINITY_BU_DN80626_c14_g2_i1	0	0	79.8529	156.236	0	6.94682	PREDICTED: PQ-loop repeat-containing protein 3-like [Biomphalaria glabrata]	PQ-loop repeat-containing 3-like	PREDICTED: Biomphalaria glabrata PQ-loop repeat-containing protein 3-like (LOC106050825), mRNA
evgTRINITY_DN67751_c0_g1_i1	1.56424	0	199.632	308.781	1.92181	6.94459	preprotein translocase subunit YajC [Rathayibacter tanaceti]		PREDICTED: Biomphalaria glabrata uncharacterized LOC106078138 (LOC106078138), ncRNA
evgTRINITY_DN81150_c0_g2_i1	1.56424	1.71787	271.016	531.448	0.960903	6.94358	PREDICTED: uncharacterized protein LOC106072961 [Biomphalaria glabrata]	scavenger receptor class F member 1- partial	PREDICTED: Biomphalaria glabrata uncharacterized LOC106072961 (LOC106072961), mRNA
evgTRINITY_DN66563_c0_g2_i1	2.34636	4.29466	499.686	886.978	0	6.94195	PREDICTED: uncharacterized protein LOC106072325 [Biomphalaria glabrata]	cilia- and flagella-associated 58	PREDICTED: Biomphalaria glabrata uncharacterized LOC106072325 (LOC106072325), mRNA
evglcl|G0WVJSS01CZNG1	3.12848	0	348.449	434.262	0	6.93973	PREDICTED: keratin-associated protein 9-2-like [Biomphalaria glabrata]	keratin-associated 9-2-like	PREDICTED: Biomphalaria glabrata keratin-associated protein 9-2-like (LOC106071252), mRNA
evgTRINITY_DN48309_c0_g1_i1	1.56424	0	208.102	300.17	0	6.93809	PREDICTED: uncharacterized protein LOC101856919 [Aplysia californica]	diacylglycerol kinase delta-like isoform X1
evglcl|G0WVJSS02H4ZCA	0	0.858933	152.446	232.509	0	6.93677	PREDICTED: uncharacterized protein LOC106071848 [Biomphalaria glabrata]	PREDICTED: uncharacterized protein LOC106071848	PREDICTED: Biomphalaria glabrata uncharacterized LOC106071848 (LOC106071848), mRNA
evgTRINITY_DN45504_c0_g1_i1	0	0	87.1123	147.625	0.960903	6.93656	PREDICTED: vacuolar protein sorting-associated protein 4-like [Saccoglossus kowalevskii]	SUPPRESSOR OF K(+) TRANSPORT GROWTH DEFECT 1-like isoform X2; protein suppressor of k(+) transport growth defect 1-like isoform x2	PREDICTED: Biomphalaria glabrata spastin-like (LOC106052905), mRNA	F:ATP binding; C:nucleus; P:vacuole organization; P:cytoplasmic microtubule organization; F:microtubule-severing ATPase activity
evgTRINITY_DN43620_c0_g1_i1	2.34636	0	278.275	365.371	0	6.93464	PREDICTED: uncharacterized protein LOC101847314 [Aplysia californica]	mitochondrial fission process 1
evglcl|HJ4YRIA01DR5LD	0	12.0251	122.199	2.46041	2015.01	6.93241	PREDICTED: ladderlectin-like [Biomphalaria glabrata]	PREDICTED: ladderlectin-like	PREDICTED: Biomphalaria glabrata ladderlectin-like (LOC106072549), mRNA
evgTRINITY_BU_DN54765_c0_g1_i1	1.56424	2.5768	385.956	538.83	36.5143	6.93046	PREDICTED: nose resistant to fluoxetine protein 6-like [Biomphalaria glabrata]		PREDICTED: Biomphalaria glabrata nose resistant to fluoxetine protein 6-like (LOC106075677), mRNA
evglcl|G0WVJSS01CM5U2	0	0	75.0133	157.466	0	6.92806
evglcl|G0WVJSS02HD4YJ	0	0	85.9024	147.625	0	6.92551	PREDICTED: protein PLANT CADMIUM RESISTANCE 3-like [Biomphalaria glabrata]	PLANT CADMIUM RESISTANCE 3-like	PREDICTED: Biomphalaria glabrata uncharacterized LOC106064958 (LOC106064958), ncRNA
evgTRINITY_GG_15618_c0_g1_i1	0	0	0	1.2302	211.399	6.92258	PREDICTED: ficolin-1-like [Biomphalaria glabrata]	PREDICTED: ficolin-1-like
evgTRINITY_DN105057_c0_g1_i1	3.9106	18.0376	1329.67	2633.87	8.64812	6.92184	PREDICTED: tumor necrosis factor receptor superfamily member 6-like [Biomphalaria glabrata]	tumor necrosis factor receptor superfamily member 6-like	PREDICTED: Biomphalaria glabrata tumor necrosis factor receptor superfamily member 6-like (LOC106072973), mRNA
evgTRINITY_DN87134_c1_g3_i1	0	0	66.5441	163.617	0	6.92177			PREDICTED: Biomphalaria glabrata uncharacterized LOC106064209 (LOC106064209), ncRNA
evgTRINITY_DN17719_c0_g1_i1	0	0	83.4826	147.625	0	6.91172	PREDICTED: beta-1,3-galactosyltransferase 1-like [Biomphalaria glabrata]	beta-1,3-galactosyltransferase 1-like	PREDICTED: Biomphalaria glabrata beta-1,3-galactosyltransferase 1-like (LOC106072668), mRNA
evglcl|G0WVJSS02HNO1O	0	0	84.6925	146.394	0	6.91066	PREDICTED: endonuclease G, mitochondrial-like [Biomphalaria glabrata]	endonuclease mitochondrial-like	PREDICTED: Biomphalaria glabrata endonuclease G, mitochondrial-like (LOC106050551), mRNA
evgTRINITY_DN76473_c0_g1_i2	2.34636	0	221.41	405.968	0	6.90891	PREDICTED: uncharacterized protein LOC106058851 [Biomphalaria glabrata]	Zinc finger matrin-type 3; zinc finger matrin-type protein 3	PREDICTED: Biomphalaria glabrata uncharacterized LOC106058851 (LOC106058851), mRNA	F:binding
evgTRINITY_DN90824_c0_g1_i1	22.6815	13.7429	1840.25	4469.33	29.788	6.90837	hypothetical protein LOTGIDRAFT_182347 [Lottia gigantea]		PREDICTED: Biomphalaria glabrata dynein heavy chain 8, axonemal-like (LOC106055954), mRNA
evglcl|G0WVJSS01DIP6A	0.78212	0	164.545	200.523	0.960903	6.90823	PREDICTED: polyadenylate-binding protein 4-like [Biomphalaria glabrata]	polyadenylate-binding 4-like; polyadenylate-binding protein 4-like	PREDICTED: Biomphalaria glabrata polyadenylate-binding protein 4-like (LOC106051073), mRNA	P:RNA splicing; C:cytoplasmic stress granule; F:protein C-terminus binding; F:poly(A) binding; F:poly(U) RNA binding; P:positive regulation of nuclear-transcribed mRNA poly(A) tail shortening; F:nucleotide binding; C:dendrite; C:messenger ribonucleoprotein complex; C:extracellular exosome; C:focal adhesion; C:catalytic step 2 spliceosome; C:membrane; P:gene silencing by RNA; F:mRNA binding; P:neg…
evglcl|G0WVJSS01BHMAE	0	0	81.0628	148.855	0	6.90592	PREDICTED: nucleolin 2-like isoform X7 [Biomphalaria glabrata]	nucleolin 2-like isoform X7	PREDICTED: Biomphalaria glabrata abnormal spindle-like microcephaly-associated protein homolog (LOC106073892), transcript variant X8, mRNA
evglcl|G0WVJSS01BA6H7	0	0	85.9024	143.934	0.960903	6.90591	PREDICTED: uncharacterized protein LOC106063597 [Biomphalaria glabrata]	PREDICTED: uncharacterized protein LOC106063597	PREDICTED: Biomphalaria glabrata uncharacterized LOC106063597 (LOC106063597), mRNA
evgTRINITY_BU_DN16819_c0_g1_i1	0	0	82.2727	147.625	0	6.9048	PREDICTED: uncharacterized protein LOC106054043 [Biomphalaria glabrata]
evgTRINITY_GG_11499_c0_g2_i1	0	0	0	142.704	89.3639	6.90403	PREDICTED: methyltransferase-like protein 6 isoform X2 [Biomphalaria glabrata]	methyltransferase 6	PREDICTED: Biomphalaria glabrata methyltransferase-like protein 6 (LOC106074450), transcript variant X2, mRNA
evgTRINITY_GG_454Uninf_6239_c0_g1_i1	0	0	84.6925	145.164	0	6.90265
evglcl|G0WVJSS01D501V	2.34636	19.7555	1283.7	2630.18	24.9835	6.90009		integrase
evglcl|G0WVJSS01AS2HF	0.78212	0	77.4331	274.336	0	6.89886	PREDICTED: uncharacterized protein LOC106067328 [Biomphalaria glabrata]	PREDICTED: uncharacterized protein LOC106067328	PREDICTED: Biomphalaria glabrata uncharacterized LOC106067328 (LOC106067328), transcript variant X3, mRNA
evgTRINITY_DN75772_c1_g1_i1	0.78212	0	154.866	206.674	0	6.89335	PREDICTED: SEC14-like protein 3 [Biomphalaria glabrata]	SEC14 3	PREDICTED: Biomphalaria glabrata SEC14-like protein 3 (LOC106068354), mRNA
evgTRINITY_DN18025_c0_g1_i1	0.78212	0.858933	209.311	296.479	0	6.89321	PREDICTED: golgin subfamily A member 4-like [Biomphalaria glabrata]	viral A-type inclusion	PREDICTED: Biomphalaria glabrata golgin subfamily A member 4-like (LOC106077976), mRNA
evglcl|G0WVJSS01AIDCA	0	0	36.2968	183.301	0	6.89246			PREDICTED: Biomphalaria glabrata fibrous sheath CABYR-binding protein-like (LOC106066445), transcript variant X2, misc_RNA
evglcl|G0WVJSS01BA6AT	0	0	52.0254	170.998	0	6.89235	PREDICTED: uncharacterized protein LOC106067953 [Biomphalaria glabrata]	PREDICTED: uncharacterized protein LOC106067953
evgTRINITY_DN15804_c0_g2_i1	0	0	62.9144	159.927	2.88271	6.89029	PREDICTED: uncharacterized protein LOC106058971 [Biomphalaria glabrata]	leucine-rich repeat-containing 74B-like isoform X1	PREDICTED: Biomphalaria glabrata uncharacterized LOC106058971 (LOC106058971), mRNA
evgTRINITY_GG_454Uninf_2476_c0_g3_i1	0	0	106.471	123.02	0	6.88971	PREDICTED: heat shock factor 2-binding protein-like [Biomphalaria glabrata]	Heat shock factor 2-binding	PREDICTED: Biomphalaria glabrata heat shock factor 2-binding protein-like (LOC106058502), transcript variant X2, mRNA
evglcl|G0WVJSS02FKW82	0	0	79.8529	146.394	0	6.88274	PREDICTED: uncharacterized protein LOC106071848 [Biomphalaria glabrata]	PREDICTED: uncharacterized protein LOC106071848	PREDICTED: Biomphalaria glabrata uncharacterized LOC106071848 (LOC106071848), mRNA
evgTRINITY_DN87164_c0_g1_i1	17.9888	17.1787	1887.43	4127.34	8.64812	6.87941	PREDICTED: uncharacterized protein LOC106058309 [Biomphalaria glabrata]		PREDICTED: Biomphalaria glabrata uncharacterized LOC106058309 (LOC106058309), mRNA
evglcl|G0WVJSS01BNM74	0	0	75.0133	150.085	0	6.8794	PREDICTED: endonuclease G, mitochondrial-like [Biomphalaria glabrata]	endonuclease mitochondrial-like	PREDICTED: Biomphalaria glabrata endonuclease G, mitochondrial-like (LOC106050551), mRNA
evglcl|G0WVJSS01CROEC	0.78212	0.858933	174.225	322.314	0.960903	6.87828	PREDICTED: uncharacterized protein LOC106057220 [Biomphalaria glabrata]	PREDICTED: uncharacterized protein LOC106057220	PREDICTED: Biomphalaria glabrata uncharacterized LOC106057220 (LOC106057220), mRNA
evglcl|HJ4YRIA01EVVN3	2.34636	0	43.5561	489.622	63.4196	6.87527	PREDICTED: inositol oxygenase-like [Biomphalaria glabrata]	inositol oxygenase-like	PREDICTED: Biomphalaria glabrata inositol oxygenase-like (LOC106078425), transcript variant X2, mRNA	P:single-organism metabolic process
evgTRINITY_DN29374_c0_g1_i1	3.12848	0.858933	323.041	562.204	0	6.87488	PREDICTED: uncharacterized protein C4orf22 homolog [Biomphalaria glabrata]	PREDICTED: uncharacterized protein C4orf22 homolog	PREDICTED: Biomphalaria glabrata uncharacterized protein C4orf22 homolog (LOC106070509), mRNA
evglcl|G0WVJSS01EHJYX	0	0	114.94	111.949	0	6.87254
evglcl|G0WVJSS02HQX02	0	0	75.0133	147.625	1.92181	6.87166			PREDICTED: Biomphalaria glabrata uncharacterized LOC106060431 (LOC106060431), ncRNA
evgTRINITY_GG_454Uninf_9479_c0_g4_i6	0	0	38.7166	178.38	0	6.87152	PREDICTED: uncharacterized protein LOC106076631 [Biomphalaria glabrata]	prostaglandin F2 receptor negative regulator	PREDICTED: Biomphalaria glabrata uncharacterized LOC106076631 (LOC106076631), mRNA
evglcl|G0WVJSS02GP5PO	1.56424	0	204.472	279.257	0	6.86534	PREDICTED: voltage-dependent anion-selective channel protein 2-like isoform X2 [Biomphalaria glabrata]	voltage-dependent anion-selective channel 2-like isoform X2; voltage-dependent anion-selective channel protein 2	PREDICTED: Biomphalaria glabrata voltage-dependent anion-selective channel protein 2-like (LOC106057557), transcript variant X2, mRNA	F:nucleotide binding; P:regulation of anion transmembrane transport; F:voltage-gated anion channel activity; F:porin activity; P:calcium ion transmembrane import into mitochondrion; F:protein homodimerization activity; P:regulation of heart contraction; P:fin regeneration; C:pore complex; C:mitochondrial outer membrane; C:plasma membrane
evglcl|G0WVJSS02JHQF2	0	0	118.569	107.028	0	6.86481	PREDICTED: rho GTPase-activating protein 18-like [Biomphalaria glabrata]	rho GTPase-activating 18-like	PREDICTED: Biomphalaria glabrata rho GTPase-activating protein 18-like (LOC106052445), mRNA
evglcl|G0WVJSS01C8FXR	0	0	82.2727	141.474	0	6.86408
evgTRINITY_GG_454Uninf_5113_c0_g1_i1	2.34636	0	209.311	397.356	0	6.86207	PREDICTED: uncharacterized protein LOC106065350 [Biomphalaria glabrata]	F-box only 39-like	PREDICTED: Biomphalaria glabrata uncharacterized LOC106065350 (LOC106065350), mRNA
evglcl|G0WVJSS02IH0DL	0	0	99.2112	125.481	0	6.86078	PREDICTED: ADP,ATP carrier protein-like [Biomphalaria glabrata]	ADP,ATP carrier -like; adenine nucleotide partial	PREDICTED: Biomphalaria glabrata ADP,ATP carrier protein-like (LOC106066252), mRNA	P:transmembrane transport; F:structural constituent of ribosome; C:integral component of membrane; C:mitochondrial inner membrane; F:transporter activity; P:translation
evglcl|G0WVJSS02GDSB6	0	0	90.742	132.862	0	6.85746			PREDICTED: Biomphalaria glabrata uncharacterized LOC106071902 (LOC106071902), mRNA
evgTRINITY_GG_454Uninf_1376_c0_g4_i1	3.12848	0	0	0	669.749	6.85739	PREDICTED: chymotrypsin-like elastase family member 1 [Biomphalaria glabrata]	chymotrypsin-like elastase family member 1; fibrinolytic isozyme c-like	PREDICTED: Biomphalaria glabrata chymotrypsin-like elastase family member 1 (LOC106066935), mRNA	P:proteolysis; F:serine-type endopeptidase activity
evgTRINITY_DN23804_c0_g1_i1	0	0	84.6925	137.783	0	6.85376		histone acetyltransferase KAT2A	PREDICTED: Biomphalaria glabrata uncharacterized LOC106051371 (LOC106051371), ncRNA
evglcl|G0WVJSS02H9XJN	1.56424	0	171.805	305.091	0	6.85374			PREDICTED: Biomphalaria glabrata protein disulfide-isomerase A4-like (LOC106073096), mRNA
evgTRINITY_DN15586_c0_g1_i1	0	0	37.5067	175.919	0.960903	6.85249	PREDICTED: low-density lipoprotein receptor-like isoform X1 [Biomphalaria glabrata]	low-density lipo receptor-like isoform X1	PREDICTED: Biomphalaria glabrata low-density lipoprotein receptor-like (LOC106058955), transcript variant X3, mRNA
evglcl|G0WVJSS02IV8DL	0	0	100.421	123.02	0	6.85219	cathepsin-L-like cysteine peptidase, partial [Radix peregra]	cathepsin-L-like cysteine peptidase; cathepsin l1-like	PREDICTED: Biomphalaria glabrata macrodontain-1-like (LOC106062834), partial mRNA	C:extracellular space; F:cysteine-type endopeptidase activity; P:proteolysis involved in cellular protein catabolic process; C:lysosome
evgTRINITY_DN93533_c21_g1_i1	0	5.1536	12.0989	3.69061	957.059	6.85194			Biomphalaria glabrata strain EAF dermatopontin 2 mRNA, complete cds
evglcl|G0WVJSS02GS9SM	0	0	0	204.214	0	6.84998	PREDICTED: uncharacterized protein LOC106061295 [Biomphalaria glabrata]	PREDICTED: uncharacterized protein LOC106061295
evglcl|G0WVJSS01BUKGF	0	0	72.5936	147.625	0	6.8487	unknown, partial [Lymnaea stagnalis]	unknown, partial
evglcl|G0WVJSS02G10WP	0	0.858933	153.656	209.135	0	6.84814
evgTRINITY_DN64710_c0_g1_i1	1.56424	0	170.595	302.63	1.92181	6.84675	PREDICTED: uncharacterized protein LOC106053650 isoform X1 [Biomphalaria glabrata]	ABC transporter substrate-binding	PREDICTED: Biomphalaria glabrata uncharacterized LOC106053650 (LOC106053650), transcript variant X1, mRNA
evglcl|G0WVJSS01CM7QS	3.9106	12.0251	1243.77	1568.51	5.76542	6.84167	PREDICTED: uncharacterized protein LOC106055681 [Biomphalaria glabrata]	PREDICTED: uncharacterized protein LOC106055681	PREDICTED: Biomphalaria glabrata uncharacterized LOC106055681 (LOC106055681), mRNA
evgTRINITY_DN97606_c0_g1_i1	3.12848	0	278.275	449.025	0	6.84101		L-ribulose-5-phosphate 4-epimerase	PREDICTED: Biomphalaria glabrata uncharacterized LOC106055143 (LOC106055143), ncRNA
evglcl|G0WVJSS02IYTTE	0	0	98.0013	123.02	0	6.83698	PREDICTED: fibrous sheath CABYR-binding protein-like [Biomphalaria glabrata]	fibrous sheath CABYR-binding -like	PREDICTED: Biomphalaria glabrata fibrous sheath CABYR-binding protein-like (LOC106066445), transcript variant X1, mRNA
evgTRINITY_DN89666_c10_g1_i3	1.56424	0	160.916	306.321	2.88271	6.83363	PREDICTED: GLIPR1-like protein 1 isoform X1 [Biomphalaria glabrata]		PREDICTED: Biomphalaria glabrata GLIPR1-like protein 1 (LOC106067210), transcript variant X2, mRNA
evgTRINITY_DN18643_c0_g1_i1	0	0	85.9024	132.862	0.960903	6.8323	PREDICTED: uncharacterized protein LOC106060357 [Biomphalaria glabrata]	PREDICTED: uncharacterized protein LOC106060357	PREDICTED: Biomphalaria glabrata uncharacterized LOC106059399 (LOC106059399), ncRNA
evgTRINITY_DN85550_c1_g2_i1	0	0	82.2727	136.553	0	6.83076	PREDICTED: uncharacterized protein LOC106061020 [Biomphalaria glabrata]
evglcl|G0WVJSS01C3F7H	0.78212	0	127.039	216.516	0	6.82773			PREDICTED: Biomphalaria glabrata uncharacterized LOC106060883 (LOC106060883), mRNA
evgTRINITY_DN19026_c0_g2_i1	0	0.858933	130.668	222.667	2.88271	6.82585	PREDICTED: IQ domain-containing protein D-like [Aplysia californica]	IQ domain-containing D-like
evgTRINITY_DN105113_c0_g1_i1	6.25696	6.01253	943.716	1243.74	3.84361	6.82342	PREDICTED: uncharacterized protein LOC106078646 [Biomphalaria glabrata]	PREDICTED: uncharacterized protein LOC106078646	PREDICTED: Biomphalaria glabrata uncharacterized LOC106078646 (LOC106078646), mRNA
evgTRINITY_DN74579_c0_g1_i1	0	0	73.8035	142.704	0	6.82193	PREDICTED: uncharacterized protein LOC106053551 [Biomphalaria glabrata]	PPR containing plant	PREDICTED: Biomphalaria glabrata uncharacterized LOC106053551 (LOC106053551), mRNA
evgTRINITY_DN93293_c10_g2_i1	2.34636	0	229.88	362.91	0	6.82134	PREDICTED: uncharacterized protein LOC106078678 [Biomphalaria glabrata]		PREDICTED: Biomphalaria glabrata uncharacterized LOC106078678 (LOC106078678), transcript variant X2, mRNA
evglcl|G0WVJSS02GXARO	0	0	75.0133	141.474	0	6.82066	PREDICTED: uncharacterized protein LOC106074170 [Biomphalaria glabrata]	PREDICTED: uncharacterized protein LOC106074170	PREDICTED: Biomphalaria glabrata uncharacterized LOC106074170 (LOC106074170), mRNA
evgTRINITY_DN88061_c1_g1_i1	0	1.71787	208.102	285.408	0	6.82057	PREDICTED: uncharacterized protein LOC106051057 [Biomphalaria glabrata]		PREDICTED: Biomphalaria glabrata uncharacterized LOC106051057 (LOC106051057), mRNA
evgTRINITY_DN51533_c0_g2_i1	0	0	67.754	147.625	0	6.82019	PREDICTED: uncharacterized protein LOC106058719 [Biomphalaria glabrata]	PREDICTED: uncharacterized protein LOC106058719	PREDICTED: Biomphalaria glabrata uncharacterized LOC106058719 (LOC106058719), mRNA
evglcl|G0WVJSS02FZHKH	0	0	82.2727	134.092	0	6.81383	PREDICTED: uncharacterized protein LOC106054866 isoform X2 [Biomphalaria glabrata]	Heat shock transcription factor	PREDICTED: Biomphalaria glabrata uncharacterized LOC106054866 (LOC106054866), transcript variant X6, mRNA
evgTRINITY_DN88866_c14_g1_i1	0	0	76.2232	139.013	0	6.81087	PREDICTED: uncharacterized protein LOC106074767 [Biomphalaria glabrata]		PREDICTED: Biomphalaria glabrata uncharacterized LOC106074767 (LOC106074767), mRNA
evgTRINITY_DN23715_c0_g1_i1	0	0.858933	117.36	232.509	0	6.80979	PREDICTED: uncharacterized protein LOC106076312 isoform X1 [Biomphalaria glabrata]	PREDICTED: uncharacterized protein LOC106076312 isoform X1	PREDICTED: Biomphalaria glabrata uncharacterized LOC106076312 (LOC106076312), transcript variant X2, mRNA
evgTRINITY_GG_21094_c0_g1_i1	0	0.858933	122.199	227.588	0.960903	6.80948	PREDICTED: uncharacterized protein LOC106078926 [Biomphalaria glabrata]	PREDICTED: uncharacterized protein LOC106078926
evgTRINITY_DN89633_c0_g1_i1	11.7318	2.5768	771.912	1686.61	1.92181	6.80898	PREDICTED: uncharacterized protein LOC106052138 [Biomphalaria glabrata]		PREDICTED: Biomphalaria glabrata uncharacterized LOC106052138 (LOC106052138), mRNA
evglcl|G0WVJSS02GXFYN	0	0	78.643	136.553	0	6.80853	PREDICTED: uncharacterized protein LOC106051118 [Biomphalaria glabrata]	PREDICTED: uncharacterized protein LOC106051118	PREDICTED: Biomphalaria glabrata uncharacterized LOC106051118 (LOC106051118), mRNA
evgTRINITY_GG_454Uninf_2815_c0_g4_i1	0	0	142.767	71.3519	0	6.8082	PREDICTED: uncharacterized protein LOC106052100 [Biomphalaria glabrata]	PREDICTED: uncharacterized protein LOC106052100	PREDICTED: Biomphalaria glabrata uncharacterized LOC106052100 (LOC106052100), mRNA
evgTRINITY_DN97298_c0_g1_i1	1.56424	1.71787	321.831	414.579	2.88271	6.80805	PREDICTED: uncharacterized protein LOC106057704 isoform X1 [Biomphalaria glabrata]	PREDICTED: uncharacterized protein LOC106057704 isoform X1	PREDICTED: Biomphalaria glabrata uncharacterized LOC106057704 (LOC106057704), transcript variant X1, mRNA
evglcl|G0WVJSS01BBFIG	0	0	4.83957	193.142	0	6.79611	PREDICTED: uncharacterized protein LOC106061295 [Biomphalaria glabrata]	PREDICTED: uncharacterized protein LOC106061295
evgTRINITY_DN90912_c3_g1_i1	0	0	42.3462	164.847	0	6.79581	PREDICTED: uncharacterized protein LOC106057546 [Biomphalaria glabrata]	PREDICTED: uncharacterized protein LOC106057546	PREDICTED: Biomphalaria glabrata uncharacterized LOC106057546 (LOC106057546), mRNA
evgTRINITY_DN102449_c0_g1_i1	12.5139	6.01253	1136.09	1972.02	4.80451	6.79371	PREDICTED: uncharacterized protein LOC106061834 [Biomphalaria glabrata]	PREDICTED: uncharacterized protein LOC106061834	PREDICTED: Biomphalaria glabrata uncharacterized LOC106061834 (LOC106061834), mRNA
evgTRINITY_GG_454Uninf_7506_c0_g1_i1	0	0	61.7045	148.855	0	6.79296	PREDICTED: uncharacterized protein LOC106057933, partial [Biomphalaria glabrata]	PREDICTED: uncharacterized protein LOC106057933, partial	PREDICTED: Biomphalaria glabrata uncharacterized LOC106057933 (LOC106057933), partial mRNA
evgTRINITY_DN66071_c0_g1_i1	0	0	88.3222	125.481	0	6.79222	PREDICTED: uncharacterized protein LOC106075996 isoform X1 [Biomphalaria glabrata]	transmembrane 179-like	PREDICTED: Biomphalaria glabrata uncharacterized LOC106075996 (LOC106075996), transcript variant X2, mRNA
evgTRINITY_BU_DN82228_c6_g2_i2	0	0	196.003	0	0	6.79218	PREDICTED: fibrillin-3-like [Biomphalaria glabrata]		PREDICTED: Biomphalaria glabrata fibrillin-3-like (LOC106067559), transcript variant X3, misc_RNA
evgTRINITY_GG_15184_c0_g1_i1	3.9106	0	264.967	553.592	0	6.79099	PREDICTED: uncharacterized protein LOC106072047 [Biomphalaria glabrata]	PREDICTED: uncharacterized protein LOC106072047	PREDICTED: Biomphalaria glabrata uncharacterized LOC106072047 (LOC106072047), transcript variant X2, mRNA
evgTRINITY_DN81096_c0_g2_i2	0	0.858933	125.829	220.207	0	6.78849	PREDICTED: uncharacterized protein LOC106051527 [Biomphalaria glabrata]	PREDICTED: uncharacterized protein LOC106051527	PREDICTED: Biomphalaria glabrata uncharacterized LOC106051527 (LOC106051527), mRNA
evgTRINITY_DN91619_c11_g1_i1	12.5139	7.7304	1293.38	2069.2	17.2962	6.78835	PREDICTED: serine/arginine repetitive matrix protein 2-like [Biomphalaria glabrata]		PREDICTED: Biomphalaria glabrata serine/arginine repetitive matrix protein 2-like (LOC106060343), transcript variant X2, mRNA
evgTRINITY_DN100187_c0_g1_i1	0	0.858933	118.569	226.358	0	6.78763	PREDICTED: uncharacterized protein LOC106065187 [Biomphalaria glabrata]	extracellular salicylate hydroxylase monooxygenase	PREDICTED: Biomphalaria glabrata uncharacterized LOC106065187 (LOC106065187), mRNA
evglcl|G0WVJSS02H1QSZ	0	0	59.2847	150.085	0	6.78739	PREDICTED: glyceraldehyde-3-phosphate dehydrogenase-like [Biomphalaria glabrata]	glyceraldehyde-3-phosphate dehydrogenase-like	PREDICTED: Biomphalaria glabrata glyceraldehyde-3-phosphate dehydrogenase-like (LOC106078697), mRNA	F:NADP binding; F:NAD binding; P:glycolytic process; P:oxidation-reduction process; P:glucose metabolic process; F:glyceraldehyde-3-phosphate dehydrogenase (NAD+) (phosphorylating) activity
evgTRINITY_BU_DN81831_c6_g1_i1	0	0	0	194.372	0	6.77914	PREDICTED: uncharacterized protein LOC106050753 [Biomphalaria glabrata]	PREDICTED: uncharacterized protein LOC106050753	PREDICTED: Biomphalaria glabrata uncharacterized LOC106050753 (LOC106050753), mRNA
evglcl|G0WVJSS01CKXMJ	0	0	67.754	141.474	0	6.77648		ABC transporter permease
evglcl|G0WVJSS01COAI0	0	0	78.643	131.632	0	6.77385	hypothetical protein F511_19588 [Dorcoceras hygrometricum]	hypothetical protein F511_19588	PREDICTED: Biomphalaria glabrata uncharacterized protein PB18E9.04c-like (LOC106066669), partial mRNA
evglcl|G0WVJSS02I01AC	1.56424	0	200.842	250.962	0	6.76509			PREDICTED: Biomphalaria glabrata uncharacterized LOC106065416 (LOC106065416), mRNA
evglcl|G0WVJSS02IJNYP	0	0	90.742	119.33	0	6.76498	PREDICTED: uncharacterized protein LOC106055436 isoform X2 [Biomphalaria glabrata]	PREDICTED: uncharacterized protein LOC106055436 isoform X2	PREDICTED: Biomphalaria glabrata uncharacterized LOC106055436 (LOC106055436), transcript variant X2, mRNA
evglcl|G0WVJSS02FIM32	0	0	79.8529	129.172	0	6.764			PREDICTED: Biomphalaria glabrata fibrous sheath CABYR-binding protein-like (LOC106066445), transcript variant X2, misc_RNA
evgTRINITY_DN71812_c0_g1_i1	0	0	71.3837	136.553	0	6.76345	PREDICTED: transcriptional repressor scratch 2-like [Biomphalaria glabrata]	A-agglutinin anchorage subunit; a-agglutinin anchorage subunit	PREDICTED: Biomphalaria glabrata transcriptional repressor scratch 2-like (LOC106075232), mRNA	F:nucleic acid binding; F:metal ion binding
evglcl|G0WVJSS02JHGJK	0	0	71.3837	136.553	0	6.76345			PREDICTED: Biomphalaria glabrata uncharacterized LOC106053996 (LOC106053996), transcript variant X2, mRNA
evgTRINITY_DN78507_c2_g2_i1	0.78212	0	70.1738	249.732	0	6.76252	PREDICTED: cytochrome P450 26A1-like [Biomphalaria glabrata]	cytochrome P450 26A1; cytochrome p450 26a1	PREDICTED: Biomphalaria glabrata cytochrome P450 26A1-like (LOC106078687), mRNA	F:retinoic acid 4-hydroxylase activity; P:forebrain anterior/posterior pattern specification; P:midbrain-hindbrain boundary development; P:retinoic acid receptor signaling pathway involved in somitogenesis; P:mesodermal-endodermal cell signaling; P:retinal metabolic process; P:brain morphogenesis; P:rhombomere 4 morphogenesis; F:binding; P:cellular response to vitamin A; P:blood vessel developmen…
evgTRINITY_DN65013_c0_g1_i1	15.6424	0	923.148	1674.31	0.960903	6.7614	PREDICTED: uncharacterized protein LOC106070559 [Biomphalaria glabrata]	PREDICTED: uncharacterized protein LOC106070559	PREDICTED: Biomphalaria glabrata uncharacterized LOC106070559 (LOC106070559), mRNA
evgTRINITY_DN51561_c0_g1_i1	0.78212	0	104.051	221.437	0	6.75997	PREDICTED: uncharacterized protein LOC106055530, partial [Biomphalaria glabrata]	multiple epidermal growth factor-like domains 6	PREDICTED: Biomphalaria glabrata uncharacterized LOC106055530 (LOC106055530), partial mRNA
evgTRINITY_DN93766_c0_g1_i1	1.56424	0.858933	222.62	355.529	0.960903	6.75789	PREDICTED: uncharacterized protein LOC106061167 [Biomphalaria glabrata]		PREDICTED: Biomphalaria glabrata uncharacterized LOC106061167 (LOC106061167), mRNA
evglcl|G0WVJSS01AIM5M	0	0	124.619	83.6539	0	6.75638			PREDICTED: Biomphalaria glabrata endonuclease G, mitochondrial-like (LOC106050551), mRNA
evgTRINITY_DN51474_c0_g1_i1	0	0	62.9144	142.704	0	6.75566		menaquinol oxidoreductase	PREDICTED: Biomphalaria glabrata uncharacterized LOC106055087 (LOC106055087), ncRNA
evgTRINITY_DN78811_c1_g1_i1	0	0	75.0133	131.632	0.960903	6.7555	PREDICTED: uncharacterized protein LOC106061148 isoform X1 [Biomphalaria glabrata]	MACPF domain-containing At1g14780-like	PREDICTED: Biomphalaria glabrata uncharacterized LOC106061148 (LOC106061148), transcript variant X1, mRNA
evgTRINITY_GG_3862_c3_g1_i1	0	0	41.1364	159.927	0	6.75263	PREDICTED: uncharacterized protein LOC106055604 [Biomphalaria glabrata]	RNA polymerase II subunit A C-terminal domain partial	PREDICTED: Biomphalaria glabrata uncharacterized LOC106055604 (LOC106055604), mRNA
evgTRINITY_DN20943_c0_g2_i1	0	0	83.4826	124.251	0	6.75225	PREDICTED: neuroglobin-like [Biomphalaria glabrata]	PREDICTED: neuroglobin-like	PREDICTED: Biomphalaria glabrata neuroglobin-like (LOC106056885), mRNA	F:binding
evgTRINITY_DN14276_c0_g1_i1	0	0	73.8035	132.862	0	6.75197	PREDICTED: uncharacterized protein LOC106052363, partial [Biomphalaria glabrata]	PREDICTED: uncharacterized protein LOC106052363, partial	PREDICTED: Biomphalaria glabrata uncharacterized LOC106052363 (LOC106052363), partial mRNA
evgTRINITY_DN91491_c13_g1_i1	0.78212	0	127.039	199.293	0	6.75066	PREDICTED: uncharacterized protein LOC106053162 isoform X1 [Biomphalaria glabrata]		PREDICTED: Biomphalaria glabrata uncharacterized LOC106053162 (LOC106053162), transcript variant X2, mRNA
evgTRINITY_DN28423_c0_g1_i1	1.56424	0	170.595	274.336	0	6.74997	PREDICTED: uncharacterized protein LOC106055742 [Biomphalaria glabrata]	PREDICTED: uncharacterized protein LOC106055742	PREDICTED: Biomphalaria glabrata uncharacterized LOC106055742 (LOC106055742), transcript variant X2, mRNA
evgTRINITY_DN56183_c0_g1_i1	0	6.87146	312.152	912.812	0	6.74701	PREDICTED: uncharacterized protein LOC106073623 [Biomphalaria glabrata]	peptidoglycan binding domain-containing
evgTRINITY_DN84798_c2_g1_i1	0	0	58.0748	140.243	7.68722	6.74638	PREDICTED: uncharacterized protein LOC106067665 [Biomphalaria glabrata]		PREDICTED: Biomphalaria glabrata uncharacterized LOC106067665 (LOC106067665), mRNA
evgTRINITY_GG_454Uninf_1524_c5_g2_i1	0	0	94.3716	113.179	0	6.74591	PREDICTED: fibrous sheath CABYR-binding protein-like [Biomphalaria glabrata]	fibrous sheath CABYR-binding -like	PREDICTED: Biomphalaria glabrata fibrous sheath CABYR-binding protein-like (LOC106066445), transcript variant X1, mRNA
evglcl|G0WVJSS02HKJNZ	0	0	100.421	107.028	0	6.74402	PREDICTED: uncharacterized protein LOC106067328 [Biomphalaria glabrata]	PREDICTED: uncharacterized protein LOC106067328	PREDICTED: Biomphalaria glabrata uncharacterized LOC106067328 (LOC106067328), transcript variant X3, mRNA
evglcl|G0WVJSS01AFXML	0	0	52.0254	150.085	0	6.74385	Heterogeneous nuclear ribonucleoprotein M, partial [Bos mutus]	exodeoxyribonuclease gamma subunit	PREDICTED: Biomphalaria glabrata uncharacterized protein PB18E9.04c-like (LOC106066669), partial mRNA
evgTRINITY_DN101015_c0_g1_i1	0.78212	0	129.459	195.603	0	6.74379	PREDICTED: uncharacterized protein LOC106058545 [Biomphalaria glabrata]	homogentisate 1,2-	PREDICTED: Biomphalaria glabrata uncharacterized LOC106058545 (LOC106058545), mRNA
evgTRINITY_GG_3414_c6_g1_i1	2.34636	1.71787	284.325	532.679	0	6.74178	PREDICTED: heat shock protein 70 A1-like isoform X2 [Biomphalaria glabrata]	heat shock 70 A1-like isoform X2; heat shock protein 70 b2-like	PREDICTED: Biomphalaria glabrata heat shock protein 70 A1-like (LOC106056293), transcript variant X2, mRNA	F:ATP binding
evgTRINITY_BU_DN4364_c0_g1_i1	9.38544	4.29466	742.874	1507	3.84361	6.73744	PREDICTED: uncharacterized protein LOC106079455 [Biomphalaria glabrata]		PREDICTED: Biomphalaria glabrata uncharacterized LOC106079455 (LOC106079455), mRNA
evgTRINITY_GG_454Uninf_5985_c0_g1_i1	0	0	94.3716	111.949	0	6.73722			PREDICTED: Biomphalaria glabrata uncharacterized LOC106067557 (LOC106067557), ncRNA
evgTRINITY_GG_454Uninf_2198_c1_g1_i1	0	0	73.8035	130.402	0	6.73399		transmembrane anti-sigma factor
evglcl|G0WVJSS01EDCJS	0	0	79.8529	124.251	0.960903	6.73323		transcriptional regulator	PREDICTED: Biomphalaria glabrata uncharacterized LOC106053171 (LOC106053171), mRNA
evgTRINITY_DN47033_c2_g1_i1	0.78212	0	101.631	217.746	0	6.73304	PREDICTED: uncharacterized protein LOC101853584 [Aplysia californica]	receptor-type tyrosine- phosphatase delta-like; receptor-type tyrosine-protein phosphatase delta-like	PREDICTED: Biomphalaria glabrata uncharacterized LOC106070626 (LOC106070626), partial mRNA	F:hydrolase activity
evglcl|G0WVJSS01DRUGA	0	0	83.4826	120.56	0	6.7256			PREDICTED: Biomphalaria glabrata uncharacterized LOC106070075 (LOC106070075), ncRNA
evgTRINITY_DN83994_c2_g1_i1	2.34636	0	228.67	326.004	0.960903	6.72416	PREDICTED: glyoxylate reductase/hydroxypyruvate reductase-like [Biomphalaria glabrata]		PREDICTED: Biomphalaria glabrata glyoxylate reductase/hydroxypyruvate reductase-like (LOC106050917), mRNA
evgTRINITY_DN75150_c0_g1_i1	0.78212	2.5768	204.472	487.161	0.960903	6.71549	PREDICTED: uncharacterized protein LOC106061488, partial [Biomphalaria glabrata]	scavenger receptor class F member 1- partial	PREDICTED: Biomphalaria glabrata uncharacterized LOC106061488 (LOC106061488), partial mRNA
evglcl|G0WVJSS02JOXXR	0	0	71.3837	129.172	0.960903	6.714	PREDICTED: putative uncharacterized protein DDB_G0271606 [Biomphalaria glabrata]	PREDICTED: putative uncharacterized protein DDB_G0271606	PREDICTED: Biomphalaria glabrata putative uncharacterized protein DDB_G0271606 (LOC106078110), mRNA
evgTRINITY_DN91898_c5_g1_i1	0	0	76.2232	125.481	0	6.71348	PREDICTED: uncharacterized protein LOC106054760 [Biomphalaria glabrata]	PREDICTED: uncharacterized protein LOC106054760	PREDICTED: Biomphalaria glabrata uncharacterized LOC106054760 (LOC106054760), mRNA
evgTRINITY_DN51481_c0_g1_i1	0	0	54.4452	143.934	0	6.71234	PREDICTED: uncharacterized protein LOC106050745 [Biomphalaria glabrata]	PREDICTED: uncharacterized protein LOC106050745	PREDICTED: Biomphalaria glabrata uncharacterized LOC106050745 (LOC106050745), mRNA
evgTRINITY_DN92187_c14_g1_i1utrorf	0	0	78.643	123.02	0	6.71133	PREDICTED: uncharacterized protein LOC106075359 [Biomphalaria glabrata]	PREDICTED: uncharacterized protein LOC106075359	PREDICTED: Biomphalaria glabrata uncharacterized LOC106075359 (LOC106075359), mRNA
evgTRINITY_DN42394_c0_g1_i1	1.56424	0.858933	206.892	351.839	0.960903	6.71107	PREDICTED: uncharacterized protein LOC106067390 [Biomphalaria glabrata]	kelch 24	PREDICTED: Biomphalaria glabrata uncharacterized LOC106067390 (LOC106067390), mRNA
evgTRINITY_DN89852_c1_g1_i1	0	0	9.67914	174.689	4.80451	6.70937	PREDICTED: bone morphogenetic protein 1-like, partial [Biomphalaria glabrata]		PREDICTED: Biomphalaria glabrata bone morphogenetic protein 1-like (LOC106050202), partial mRNA
evglcl|G0WVJSS02HGN8J	0	0	89.5321	111.949	0.960903	6.70889	PREDICTED: serine/arginine-rich splicing factor 2-like [Biomphalaria glabrata]	serine arginine-rich splicing factor 2-like	PREDICTED: Biomphalaria glabrata serine/arginine-rich splicing factor 2-like (LOC106056928), mRNA	F:protein kinase C binding; F:nucleotide binding; F:pre-mRNA binding; C:extracellular exosome; P:regulation of alternative mRNA splicing, via spliceosome; C:nuclear speck; C:spliceosomal complex; C:interchromatin granule; F:poly(A) RNA binding
evgTRINITY_DN100347_c0_g1_i1	1.56424	2.5768	341.19	473.629	0	6.70693	PREDICTED: uncharacterized protein LOC106062765 [Biomphalaria glabrata]	Nucleotidyl transferase	PREDICTED: Biomphalaria glabrata uncharacterized LOC106062765 (LOC106062765), mRNA
evgTRINITY_DN74297_c1_g1_i1	0	0	1.20989	1.2302	180.65	6.70492	PREDICTED: collectin-12-like [Biomphalaria glabrata]	C-type lectin domain family 4 member E-like	PREDICTED: Biomphalaria glabrata uncharacterized LOC106073267 (LOC106073267), ncRNA
evgTRINITY_DN46798_c0_g2_i1	0	0	67.754	116.869	21.1399	6.7049	PREDICTED: adipocyte plasma membrane-associated protein-like [Biomphalaria glabrata]	adipocyte plasma membrane-associated -like	PREDICTED: Biomphalaria glabrata adipocyte plasma membrane-associated protein-like (LOC106063082), mRNA	C:membrane
evglcl|G0WVJSS02GBPA9	0	0	0	184.531	0	6.70463	PREDICTED: tubulin alpha-1D chain-like [Biomphalaria glabrata]	tubulin alpha-1D chain-like; tubulin alpha-4a partial	PREDICTED: Biomphalaria glabrata tubulin alpha-1D chain-like (LOC106059832), mRNA	F:GTP binding; C:cytoplasm; F:GTPase activity; P:metabolic process; F:structural constituent of cytoskeleton; P:microtubule-based process; C:microtubule
evglcl|G0WVJSS02JG26A	0	0	183.904	0	0	6.70082	PREDICTED: ADP,ATP carrier protein-like [Biomphalaria glabrata]	ADP,ATP carrier -like; carrier protein mitochondrial-like	PREDICTED: Biomphalaria glabrata ADP,ATP carrier protein-like (LOC106066252), mRNA	P:transmembrane transport; F:structural constituent of ribosome; C:integral component of membrane; C:mitochondrial inner membrane; F:transporter activity; P:translation
evgTRINITY_DN89878_c12_g1_i2	0	0	179.064	0	6.72632	6.7002	PREDICTED: ladderlectin-like [Biomphalaria glabrata]	PREDICTED: ladderlectin-like	PREDICTED: Biomphalaria glabrata ladderlectin-like (LOC106072549), mRNA
evgTRINITY_DN92512_c0_g1_i1	2.34636	0	191.163	350.608	0.960903	6.69939	PREDICTED: synaptotagmin-like protein 4, partial [Biomphalaria glabrata]		PREDICTED: Biomphalaria glabrata synaptotagmin-like protein 4 (LOC106072858), partial mRNA
evgTRINITY_GG_454Uninf_716_c6_g159_i1	0	0	76.2232	123.02	0	6.69512	PREDICTED: rho GTPase-activating protein 18-like [Biomphalaria glabrata]	rho GTPase-activating 18-like; rho gtpase-activating protein 18-like	PREDICTED: Biomphalaria glabrata uncharacterized LOC106052186 (LOC106052186), ncRNA	P:regulation of cellular process; P:single-organism cellular process
evgTRINITY_DN92886_c13_g1_i1	1.56424	0.858933	210.521	343.227	0	6.69479	PREDICTED: uncharacterized protein LOC106078926 [Biomphalaria glabrata]
evglcl|G0WVJSS01CN556	0	0	62.9144	134.092	0	6.69111	PREDICTED: junction-mediating and -regulatory protein-like [Biomphalaria glabrata]	junction-mediating and -regulatory -like	PREDICTED: Biomphalaria glabrata junction-mediating and -regulatory protein-like (LOC106053148), transcript variant X2, misc_RNA
evgTRINITY_DN29333_c0_g1_i1	0	0.858933	129.459	194.372	0.960903	6.69053		UDP-glycosyltransferase 83A1
evgTRINITY_BU_DN41749_c0_g1_i1	1.56424	3.43573	292.794	626.174	0	6.6881	PREDICTED: uncharacterized protein LOC106068331 isoform X1 [Biomphalaria glabrata]
evgTRINITY_GG_454Inf_1161_c0_g1_i1	0	0	44.766	82.4237	81.6767	6.68485	PREDICTED: uncharacterized protein LOC106052725 isoform X1 [Biomphalaria glabrata]	PREDICTED: uncharacterized protein LOC106052725 isoform X1	PREDICTED: Biomphalaria glabrata uncharacterized LOC106052725 (LOC106052725), transcript variant X2, mRNA
evglcl|G0WVJSS01AZIQ2	0	0	99.2112	99.6466	0	6.68316			PREDICTED: Biomphalaria glabrata fibrous sheath CABYR-binding protein-like (LOC106066445), transcript variant X2, misc_RNA
evglcl|G0WVJSS02JIBRL	0	0	71.3837	125.481	0	6.68123	PREDICTED: uncharacterized protein LOC106052827 isoform X2 [Biomphalaria glabrata]	PREDICTED: uncharacterized protein LOC106052827 isoform X2	PREDICTED: Biomphalaria glabrata uncharacterized LOC106052827 (LOC106052827), transcript variant X2, mRNA
evgTRINITY_DN102603_c0_g1_i1	0.78212	0	113.73	195.603	0	6.67715	PREDICTED: mitochondrial fission process protein 1-like [Biomphalaria glabrata]	mitochondrial fission process 1-like	PREDICTED: Biomphalaria glabrata mitochondrial fission process protein 1-like (LOC106064293), mRNA
evgTRINITY_DN86401_c0_g1_i1utrorf	0	0.858933	16.9385	282.947	0	6.67668	PREDICTED: innexin unc-9-like [Biomphalaria glabrata]		PREDICTED: Biomphalaria glabrata innexin unc-9-like (LOC106073661), mRNA
evgTRINITY_BU_DN43416_c1_g1_i1	0	0	64.1243	129.172	2.88271	6.67626	PREDICTED: uncharacterized protein LOC106060086 [Biomphalaria glabrata]	pyruvyl transferase 1-like	PREDICTED: Biomphalaria glabrata uncharacterized LOC106060086 (LOC106060086), mRNA
evglcl|G0WVJSS02GFV3H	0	0	38.7166	151.315	0	6.67196	PREDICTED: junction-mediating and -regulatory protein-like [Biomphalaria glabrata]	junction-mediating and -regulatory -like	PREDICTED: Biomphalaria glabrata junction-mediating and -regulatory protein-like (LOC106053148), transcript variant X2, misc_RNA
evgTRINITY_DN12534_c0_g1_i1	1.56424	0	150.027	269.415	0	6.66936	PREDICTED: arginase-1-like isoform X1 [Biomphalaria glabrata]	arginase-1	PREDICTED: Biomphalaria glabrata arginase-1-like (LOC106055441), transcript variant X1, mRNA	F:hydrolase activity, acting on carbon-nitrogen (but not peptide) bonds; P:nitrogen compound metabolic process
evgTRINITY_DN19768_c0_g1_i1	15.6424	10.3072	1467.6	2444.42	7.68722	6.66676	PREDICTED: uncharacterized protein C9orf117 homolog, partial [Biomphalaria glabrata]	PREDICTED: uncharacterized protein C9orf117 homolog, partial	PREDICTED: Biomphalaria glabrata uncharacterized protein C9orf117 homolog (LOC106062173), partial mRNA
evgTRINITY_DN14427_c0_g1_i1	0	0	50.8155	140.243	0.960903	6.66583	PREDICTED: uncharacterized protein LOC106058618 [Biomphalaria glabrata]	PREDICTED: uncharacterized protein LOC106058618	PREDICTED: Biomphalaria glabrata uncharacterized LOC106058618 (LOC106058618), mRNA
evglcl|G0WVJSS01AW2N6	0	0	179.064	0	0	6.6626
evglcl|G0WVJSS02INOHA	0	1.71787	222.62	220.207	0	6.66051	PREDICTED: glutaredoxin-2-like [Biomphalaria glabrata]	PREDICTED: glutaredoxin-2-like; glutaredoxin 2 isoform x2	PREDICTED: Biomphalaria glabrata glutaredoxin-2-like (LOC106051337), mRNA	P:central nervous system development; F:oxidoreductase activity; P:vasculature development; C:cytosol; P:protein deglutathionylation; P:neural crest cell migration involved in heart formation
evglcl|G0WVJSS01C9YA0	0	0	85.9024	109.488	0	6.66031	iron ABC transporter substrate-binding protein [Arcobacter sp. L]	iron ABC transporter substrate-binding
evgTRINITY_DN25866_c0_g1_i1	0	3.43573	83.4826	565.894	1.92181	6.65527	PREDICTED: uncharacterized protein LOC106066296 [Biomphalaria glabrata]	PREDICTED: uncharacterized protein LOC106066296	PREDICTED: Biomphalaria glabrata uncharacterized LOC106066296 (LOC106066296), mRNA
evgTRINITY_DN90409_c15_g1_i1	2.34636	0	199.632	327.234	0.960903	6.65474	PREDICTED: uncharacterized protein LOC106061810 isoform X1 [Biomphalaria glabrata]		PREDICTED: Biomphalaria glabrata uncharacterized LOC106061810 (LOC106061810), transcript variant X1, mRNA
evglcl|G0WVJSS02HX55L	0	0	0	1.2302	174.884	6.65191	PREDICTED: uncharacterized protein LOC106052398 [Biomphalaria glabrata]	PREDICTED: uncharacterized protein LOC106052398	PREDICTED: Biomphalaria glabrata uncharacterized LOC106052398 (LOC106052398), mRNA
evgTRINITY_DN77494_c0_g1_i1	10.9497	0	504.525	1220.36	1.92181	6.65126	PREDICTED: lysosome membrane protein 2-like [Biomphalaria glabrata]	lysosome membrane 2	PREDICTED: Biomphalaria glabrata lysosome membrane protein 2-like (LOC106057325), transcript variant X3, mRNA
evglcl|G0WVJSS01ANSJ0	0	1.71787	9.67914	2.46041	388.205	6.64718			Biomphalaria glabrata strain EAF dermatopontin 2 mRNA, complete cds
evglcl|G0WVJSS01C1A15	0	0	73.8035	118.1	0.960903	6.64606			PREDICTED: Biomphalaria glabrata protein disulfide-isomerase A4-like (LOC106073096), mRNA
evglcl|G0WVJSS01DTJWU	3.12848	0	261.337	373.982	0	6.64226			PREDICTED: Biomphalaria glabrata junction-mediating and -regulatory protein-like (LOC106053148), transcript variant X3, misc_RNA
evglcl|G0WVJSS02HMV80	0	0	72.5936	119.33	0	6.64208
evgTRINITY_DN75408_c1_g1_i1	0	0	64.1243	126.711	0	6.64178	PREDICTED: platelet endothelial aggregation receptor 1-like [Biomphalaria glabrata]	platelet endothelial aggregation receptor 1-like	PREDICTED: Biomphalaria glabrata uncharacterized LOC106072974 (LOC106072974), ncRNA
evgTRINITY_DN76151_c0_g1_i1	0	0	85.9024	107.028	0	6.64169	PREDICTED: uncharacterized protein LOC101857085 [Aplysia californica]	urea ABC transporter permease subunit	PREDICTED: Biomphalaria glabrata uncharacterized LOC106071797 (LOC106071797), ncRNA
evgTRINITY_GG_454Uninf_6780_c6_g1_i2	2.34636	0	183.904	335.846	0.960903	6.63951	PREDICTED: ankyrin and armadillo repeat-containing protein-like [Biomphalaria glabrata]	ankyrin and armadillo repeat-containing -like	PREDICTED: Biomphalaria glabrata ankyrin and armadillo repeat-containing protein-like (LOC106069658), mRNA	C:nucleus; C:cytoplasm; P:single-organism cellular process
evglcl|G0WVJSS01C6FCF	0	0	76.2232	115.639	0	6.63879	PREDICTED: uncharacterized protein LOC106065986 isoform X3 [Biomphalaria glabrata]	PREDICTED: uncharacterized protein LOC106065986 isoform X3	PREDICTED: Biomphalaria glabrata uncharacterized LOC106065986 (LOC106065986), transcript variant X3, mRNA
evglcl|G0WVJSS01BP0SM	0	0	95.5815	97.1862	0	6.63852
evglcl|G0WVJSS02GHJZS	0	0	77.4331	114.409	0	6.6378	PREDICTED: thioredoxin domain-containing protein 12-like isoform X2 [Biomphalaria glabrata]	thioredoxin domain-containing 12-like isoform X2; thioredoxin domain-containing protein 12	PREDICTED: Biomphalaria glabrata thioredoxin domain-containing protein 12-like (LOC106064350), transcript variant X2, mRNA	C:cell; P:single-organism process
evgTRINITY_DN91627_c4_g2_i2	7.8212	1.71787	633.984	902.97	0	6.63686	PREDICTED: tubulin alpha-8 chain-like [Aplysia californica]		PREDICTED: Biomphalaria glabrata tubulin alpha-8 chain-like (LOC106080217), partial mRNA
evglcl|HJ4YRIA02IEV8W	1.56424	0	163.336	248.501	0	6.63679	PREDICTED: endonuclease G, mitochondrial-like [Aplysia californica]	endonuclease mitochondrial-like	PREDICTED: Biomphalaria glabrata endonuclease G, mitochondrial-like (LOC106050551), mRNA
evgTRINITY_BU_DN93192_c0_g1_i1	0	0	60.4946	129.172	0	6.63671	PREDICTED: uncharacterized protein LOC106052363, partial [Biomphalaria glabrata]		PREDICTED: Biomphalaria glabrata uncharacterized LOC106052363 (LOC106052363), partial mRNA
evgTRINITY_DN77857_c0_g2_i1	0	0	58.0748	130.402	0.960903	6.63541
evglcl|G0WVJSS01DMXWR	0	0	70.1738	120.56	0	6.63489	PREDICTED: uncharacterized protein LOC106060464 [Biomphalaria glabrata]	PREDICTED: uncharacterized protein LOC106060464	PREDICTED: Biomphalaria glabrata uncharacterized LOC106060464 (LOC106060464), transcript variant X2, mRNA
evgTRINITY_DN97462_c0_g1_i1	6.25696	4.29466	692.059	978.013	6.72632	6.6325	PREDICTED: uncharacterized protein LOC106065405 [Biomphalaria glabrata]	multiple epidermal growth factor-like domains 6	PREDICTED: Biomphalaria glabrata uncharacterized LOC106065405 (LOC106065405), mRNA
evgTRINITY_DN67504_c0_g1_i1	0	0	107.68	83.6539	0	6.63065	PREDICTED: uncharacterized protein LOC106065106 isoform X1 [Biomphalaria glabrata]	PREDICTED: uncharacterized protein LOC106065106 isoform X1	PREDICTED: Biomphalaria glabrata uncharacterized LOC106065106 (LOC106065106), transcript variant X1, mRNA
evglcl|G0WVJSS02HW2GD	0	0	67.754	121.79	0	6.62779	PREDICTED: junction-mediating and -regulatory protein-like [Biomphalaria glabrata]	junction-mediating and -regulatory -like	PREDICTED: Biomphalaria glabrata junction-mediating and -regulatory protein-like (LOC106053148), transcript variant X2, misc_RNA
evglcl|G0WVJSS01CKAS9	0	0	67.754	121.79	0	6.62779	PREDICTED: uncharacterized protein LOC106064575 [Biomphalaria glabrata]	PREDICTED: uncharacterized protein LOC106064575	PREDICTED: Biomphalaria glabrata uncharacterized LOC106064575 (LOC106064575), mRNA
evglcl|G0WVJSS01BZCK9	0	0	53.2353	134.092	0	6.62748	PREDICTED: fibrous sheath CABYR-binding protein-like [Biomphalaria glabrata]	fibrous sheath CABYR-binding -like	PREDICTED: Biomphalaria glabrata fibrous sheath CABYR-binding protein-like (LOC106066445), transcript variant X1, mRNA
evglcl|G0WVJSS01BVG2T	0	0	95.5815	94.7258	0	6.62009	PREDICTED: calcium-activated potassium channel slowpoke-like [Biomphalaria glabrata]	calcium-activated potassium channel slowpoke-like	PREDICTED: Biomphalaria glabrata calcium-activated potassium channel slowpoke-like (LOC106052618), mRNA	F:calcium-activated potassium channel activity; P:potassium ion transmembrane transport; C:integral component of membrane
evgTRINITY_GG_454Uninf_2727_c0_g34_i1	0	0	83.4826	99.6466	9.60903	6.6199	PREDICTED: rho GTPase-activating protein 18-like [Biomphalaria glabrata]	rho GTPase-activating 18-like	PREDICTED: Biomphalaria glabrata rho GTPase-activating protein 18-like (LOC106052445), mRNA
evglcl|G0WVJSS01BU6GX	0	0	78.643	110.718	0	6.61771
evgTRINITY_DN76679_c0_g1_i1	1.56424	1.71787	226.25	408.428	8.64812	6.61467	PREDICTED: IQ domain-containing protein G-like [Biomphalaria glabrata]	IQ domain-containing G	PREDICTED: Biomphalaria glabrata IQ domain-containing protein G-like (LOC106058387), mRNA
evgTRINITY_DN91122_c1_g2_i2	0.78212	0.858933	127.039	282.947	1.92181	6.61408	PREDICTED: uncharacterized protein LOC106077940 [Biomphalaria glabrata]		PREDICTED: Biomphalaria glabrata uncharacterized LOC106070444 (LOC106070444), mRNA
evgTRINITY_DN71215_c1_g2_i1	0	0	64.1243	123.02	0	6.61239		exportin-4 isoform X1
evgTRINITY_DN13595_c0_g1_i1	2.34636	3.43573	354.499	628.635	0	6.60967	PREDICTED: testis-specific serine/threonine-protein kinase 2-like [Biomphalaria glabrata]	testis-specific serine threonine- kinase 2; testis-specific serine threonine-protein kinase 2	PREDICTED: Biomphalaria glabrata testis-specific serine/threonine-protein kinase 2-like (LOC106057117), mRNA	F:ATP binding; C:nucleus; C:cytoplasm; P:serine family amino acid metabolic process; P:protein phosphorylation; F:protein serine/threonine kinase activity; P:intracellular signal transduction
evgTRINITY_GG_9064_c2_g1_i1	0	0	78.643	109.488	0	6.60805	PREDICTED: uncharacterized protein LOC106069287 [Biomphalaria glabrata]	PREDICTED: uncharacterized protein LOC106069287	PREDICTED: Biomphalaria glabrata uncharacterized LOC106069287 (LOC106069287), mRNA
evgTRINITY_DN92590_c9_g1_i1	43.7987	21.4733	2679.91	4459.49	2529.1	6.60744	PREDICTED: hemocytin-like [Biomphalaria glabrata]		PREDICTED: Biomphalaria glabrata hemocytin-like (LOC106058943), mRNA
evgTRINITY_DN91098_c5_g1_i1	0	0	68.9639	118.1	0	6.60688	PREDICTED: organic cation transporter protein-like isoform X1 [Biomphalaria glabrata]		PREDICTED: Biomphalaria glabrata organic cation transporter protein-like (LOC106067010), transcript variant X1, mRNA
evglcl|G0WVJSS02JA0ZO	0	0	0	0	170.08	6.60486	PREDICTED: LOW QUALITY PROTEIN: uncharacterized protein LOC106073546 [Biomphalaria glabrata]	PREDICTED: LOW QUALITY PROTEIN: uncharacterized protein LOC106073546; bactericidal permeability-increasing isoform x2	Biomphalaria glabrata uncharacterized LOC106073546 (LOC106073546), mRNA	F:lipid binding
evgTRINITY_DN103077_c0_g1_i1	0.78212	0	104.051	189.452	0	6.60397	PREDICTED: uncharacterized protein LOC106073907 [Biomphalaria glabrata]	haemoglobin type 2	PREDICTED: Biomphalaria glabrata uncharacterized LOC106063706 (LOC106063706), ncRNA
evgTRINITY_DN87674_c0_g1_i1	0	4.29466	267.386	505.614	0	6.60242	PREDICTED: putative ankyrin repeat protein RF_0381 [Biomphalaria glabrata]		PREDICTED: Biomphalaria glabrata putative ankyrin repeat protein RF_0381 (LOC106072761), transcript variant X4, mRNA
evgTRINITY_GG_454Uninf_5713_c2_g3_i1	1.56424	0.858933	200.842	318.623	0	6.60174	PREDICTED: kelch-like protein 28 [Biomphalaria glabrata]	kelch 12	PREDICTED: Biomphalaria glabrata kelch-like protein 28 (LOC106066868), mRNA
evglcl|G0WVJSS01C3VUU	1.56424	0	212.941	190.682	0	6.60131	PREDICTED: uncharacterized protein LOC106080255 [Biomphalaria glabrata]	PREDICTED: uncharacterized protein LOC106080255	PREDICTED: Biomphalaria glabrata uncharacterized LOC106080255 (LOC106080255), mRNA
evgTRINITY_DN102628_c0_g1_i1	3.12848	2.5768	12.0989	3.69061	870.578	6.59969	PREDICTED: uncharacterized protein LOC106050802 [Biomphalaria glabrata]	long-chain fatty acid-- ligase
evgTRINITY_DN23074_c0_g1_i1	42.2345	5.1536	335.14	55.3592	5800.97	6.59807	uncharacterized LOC106061221 precursor [Biomphalaria glabrata]	uncharacterized LOC106061221 precursor	PREDICTED: Biomphalaria glabrata ficolin-2-like (LOC106061200), mRNA
evglcl|G0WVJSS01BNWOA	0.78212	0	125.829	168.538	0	6.59775
evgTRINITY_DN75605_c1_g1_i1	0	0	60.4946	124.251	0	6.59709	PREDICTED: uncharacterized protein LOC106051650 [Biomphalaria glabrata]	inactive rhomboid 1-like	PREDICTED: Biomphalaria glabrata uncharacterized LOC106051650 (LOC106051650), mRNA
evgTRINITY_GG_454Uninf_12316_c0_g1_i1	0	0	82.2727	104.567	0	6.59604	PREDICTED: lipopolysaccharide-induced tumor necrosis factor-alpha factor isoform X4 [Mustela putorius furo]	lipopolysaccharide-induced tumor necrosis factor-alpha factor homolog		C:cell part
evgTRINITY_DN78675_c0_g1_i1	0	0	70.1738	115.639	0	6.59575	PREDICTED: adenosine receptor A1-like [Biomphalaria glabrata]	adenosine receptor A1-like	PREDICTED: Biomphalaria glabrata adenosine receptor A1-like (LOC106075957), mRNA
evglcl|G0WVJSS02HHYYC	0.78212	0	134.298	159.927	0	6.59481
evgTRINITY_DN78462_c0_g1_i1	0.78212	0	108.89	183.301	0	6.59432	PREDICTED: glycerophosphocholine phosphodiesterase GPCPD1-like isoform X1 [Biomphalaria glabrata]	glycerophosphocholine phosphodiesterase GPCPD1	PREDICTED: Biomphalaria glabrata glycerophosphocholine phosphodiesterase GPCPD1-like (LOC106066638), transcript variant X1, mRNA
evglcl|G0WVJSS01DBLFX	0	0	64.1243	120.56	0	6.59249	PREDICTED: uncharacterized protein LOC106070590 [Biomphalaria glabrata]	PREDICTED: uncharacterized protein LOC106070590	PREDICTED: Biomphalaria glabrata uncharacterized LOC106070590 (LOC106070590), mRNA
evgTRINITY_DN90399_c20_g1_i1	0	0	68.9639	115.639	0.960903	6.59236	PREDICTED: uncharacterized protein LOC106051245 [Biomphalaria glabrata]	PREDICTED: uncharacterized protein LOC106051245	PREDICTED: Biomphalaria glabrata uncharacterized LOC106051245 (LOC106051245), mRNA
evglcl|G0WVJSS02FPQVS	0	0	94.3716	92.2654	0	6.59217	PREDICTED: histone H2B.2, sperm-like [Biomphalaria glabrata]	histone sperm-like	PREDICTED: Biomphalaria glabrata histone H2B.2, sperm-like (LOC106060806), mRNA
evgTRINITY_DN90864_c26_g1_i1	0	0	10.889	162.387	0	6.59029	PREDICTED: uncharacterized protein LOC106066812 [Biomphalaria glabrata]		PREDICTED: Biomphalaria glabrata uncharacterized LOC106066812 (LOC106066812), mRNA
evglcl|G0WVJSS02GTKQS	0	0	71.3837	113.179	0.960903	6.58996		cytochrome d ubiquinol oxidase subunit II
evglcl|G0WVJSS02H8KW5	0	0	78.643	107.028	0	6.58857	PREDICTED: uncharacterized protein LOC106053996 isoform X1 [Biomphalaria glabrata]	PREDICTED: uncharacterized protein LOC106053996 isoform X1	PREDICTED: Biomphalaria glabrata uncharacterized LOC106053996 (LOC106053996), transcript variant X2, mRNA
evgTRINITY_GG_18397_c0_g2_i1	0	0	67.754	116.869	0	6.58833	hypothetical protein Desaci_2102 [Desulfosporosinus acidiphilus SJ4]	hypothetical protein Desaci_2102
evgTRINITY_GG_18090_c5_g2_i1	0	0	72.5936	50.4384	73.0286	6.588	PREDICTED: LOW QUALITY PROTEIN: multidrug resistance protein 1-like, partial [Biomphalaria glabrata]	multidrug resistance 1- partial; multidrug resistance protein 1 isoform x1	PREDICTED: Biomphalaria glabrata multidrug resistance protein 1-like (LOC106073827), partial mRNA	P:single-organism process
evglcl|G0WVJSS01BF5JN	0	0	108.89	76.2727	0	6.58626
evgTRINITY_GG_454Uninf_2727_c0_g39_i1	0	0.858933	88.3222	199.293	14.4135	6.58548	PREDICTED: rho GTPase-activating protein 18-like [Biomphalaria glabrata]	rho GTPase-activating 18-like; rho gtpase-activating protein 28 isoform x3	PREDICTED: Biomphalaria glabrata rho GTPase-activating protein 18-like (LOC106052445), mRNA	P:regulation of biological process; C:intracellular part
evgTRINITY_DN57277_c0_g1_i1	0	0	59.2847	123.02	0.960903	6.58388	PREDICTED: peroxisome proliferator-activated receptor alpha-like [Aplysia californica]	retinoic acid receptor beta-like	PREDICTED: Biomphalaria glabrata retinoic acid receptor beta-like (LOC106079519), mRNA	F:binding
evgTRINITY_DN6787_c0_g2_i1	0	0	60.4946	121.79	0	6.57689	PREDICTED: multiple epidermal growth factor-like domains protein 10 [Biomphalaria glabrata]	multiple epidermal growth factor-like domains 10	PREDICTED: Biomphalaria glabrata multiple epidermal growth factor-like domains protein 10 (LOC106061402), mRNA
evgTRINITY_GG_454Uninf_11790_c2_g130_i1	0	0	31.4572	145.164	0	6.57558	PREDICTED: rho GTPase-activating protein 18-like [Biomphalaria glabrata]	rho GTPase-activating 18-like; rho gtpase-activating protein 18	PREDICTED: Biomphalaria glabrata rho GTPase-activating protein 18-like (LOC106052445), mRNA	P:regulation of cellular process; P:single-organism cellular process
evgTRINITY_DN65110_c1_g2_i1	0	0	61.7045	120.56	0	6.57532	PREDICTED: beta-2 adrenergic receptor-like isoform X1 [Biomphalaria glabrata]	adenosine receptor A2b-like; adenosine receptor a2b-like	PREDICTED: Biomphalaria glabrata beta-2 adrenergic receptor-like (LOC106075955), transcript variant X1, mRNA	P:signal transduction; F:signal transducer activity
evglcl|G0WVJSS01CDOGY	0	0	61.7045	120.56	0	6.57532	PREDICTED: coiled-coil domain-containing protein 18-like isoform X2 [Biomphalaria glabrata]	coiled-coil domain-containing 18-like isoform X2	PREDICTED: Biomphalaria glabrata coiled-coil domain-containing protein 18-like (LOC106066762), transcript variant X2, mRNA
evgTRINITY_DN95164_c0_g1_i1	2.34636	0	203.262	296.479	0	6.5728			PREDICTED: Biomphalaria glabrata uncharacterized LOC106054986 (LOC106054986), ncRNA
evgTRINITY_DN40282_c0_g1_i1	1.56424	0	98.0013	285.408	2.88271	6.57201	PREDICTED: TNF receptor-associated factor 6-like isoform X1 [Biomphalaria glabrata]	TNF receptor-associated factor 6 isoform X2	PREDICTED: Biomphalaria glabrata TNF receptor-associated factor 6-like (LOC106079650), transcript variant X1, mRNA
evgTRINITY_DN75999_c0_g1_i1	0	3.43573	258.917	386.284	0.960903	6.57188	PREDICTED: E3 SUMO-protein ligase RanBP2-like isoform X2 [Aplysia californica]	E3 SUMO- ligase 2-like	PREDICTED: Biomphalaria glabrata uncharacterized LOC106080349 (LOC106080349), mRNA
evglcl|G0WVJSS01CIEBP	0	0	70.1738	111.949	0	6.56577	PREDICTED: uncharacterized protein LOC106069276 [Biomphalaria glabrata]	PREDICTED: uncharacterized protein LOC106069276	PREDICTED: Biomphalaria glabrata uncharacterized LOC106069276 (LOC106069276), mRNA
evgTRINITY_DN85382_c0_g2_i1	0	0	70.1738	110.718	0	6.55565	PREDICTED: uncharacterized protein LOC106075997 [Biomphalaria glabrata]	PREDICTED: uncharacterized protein LOC106075997	PREDICTED: Biomphalaria glabrata uncharacterized LOC106075997 (LOC106075997), mRNA
evgTRINITY_DN88266_c2_g1_i1	0.78212	0	100.421	182.07	0.960903	6.5523	PREDICTED: uncharacterized protein LOC101851748 [Aplysia californica]		PREDICTED: Biomphalaria glabrata uncharacterized LOC106051686 (LOC106051686), ncRNA
evgTRINITY_DN44938_c0_g1_i1	3.12848	0	220.2	373.982	0	6.55161	PREDICTED: uncharacterized protein LOC106054826 [Biomphalaria glabrata]	lifeguard 3-like	PREDICTED: Biomphalaria glabrata uncharacterized LOC106054826 (LOC106054826), mRNA
evglcl|G0WVJSS02G16OK	0	0	76.2232	104.567	0	6.55056	PREDICTED: uncharacterized protein LOC106068306 [Biomphalaria glabrata]	PREDICTED: uncharacterized protein LOC106068306	PREDICTED: Biomphalaria glabrata uncharacterized LOC106068306 (LOC106068306), mRNA
evglcl|G0WVJSS01D49L2	0	0	67.754	111.949	0	6.54788	PREDICTED: uncharacterized protein LOC101854434 [Aplysia californica]	PREDICTED: uncharacterized protein LOC101854434	PREDICTED: Biomphalaria glabrata uncharacterized LOC106069788 (LOC106069788), mRNA
evgTRINITY_DN48511_c0_g1_i1	4.69272	3.43573	457.339	794.712	0	6.54788	PREDICTED: uncharacterized protein LOC106059172 [Biomphalaria glabrata]	radial spoke head 1 homolog	PREDICTED: Biomphalaria glabrata uncharacterized LOC106059172 (LOC106059172), mRNA	C:outer dense fiber; P:spermatid development; C:cytoplasm; C:meiotic spindle; C:condensed nuclear chromosome
evglcl|G0WVJSS01BYD83	0	0	81.0628	99.6466	0	6.54756	PREDICTED: uncharacterized protein LOC106075622 isoform X2 [Biomphalaria glabrata]	PREDICTED: uncharacterized protein LOC106075622 isoform X2	PREDICTED: Biomphalaria glabrata uncharacterized LOC106075622 (LOC106075622), transcript variant X3, mRNA
evglcl|G0WVJSS02GY2K2	0	0	53.2353	98.4164	35.5534	6.54629	PREDICTED: Golgi-associated plant pathogenesis-related protein 1-like [Aplysia californica]	Golgi-associated plant pathogenesis-related 1-like
evglcl|G0WVJSS01BTIAF	0	0	47.1858	129.172	0	6.54543
evgTRINITY_DN89878_c12_g1_i1	11.7318	50.677	539.612	142.704	7164.49	6.54208	PREDICTED: ladderlectin-like [Biomphalaria glabrata]	PREDICTED: ladderlectin-like	PREDICTED: Biomphalaria glabrata ladderlectin-like (LOC106072549), mRNA
evglcl|G0WVJSS01AJIW0	0	0	18.1484	151.315	0	6.54172	PREDICTED: uncharacterized protein LOC106061295 [Biomphalaria glabrata]	PREDICTED: uncharacterized protein LOC106061295
evgTRINITY_GG_2559_c11_g2_i1	0	0	66.5441	111.949	0	6.53889	PREDICTED: uncharacterized protein LOC106054764 [Biomphalaria glabrata]	F-box only 39-like	PREDICTED: Biomphalaria glabrata uncharacterized LOC106054764 (LOC106054764), mRNA
evglcl|G0WVJSS02F0NPQ	0	0	0	0	162.393	6.5386	uncharacterized LOC106073546 precursor [Biomphalaria glabrata]	uncharacterized LOC106073546 precursor; bactericidal permeability increasing protein	Biomphalaria glabrata uncharacterized LOC106073546 (LOC106073546), mRNA	F:lipid binding
evgTRINITY_GG_454Uninf_5971_c0_g1_i1	0	0	52.0254	124.251	0	6.53743
evglcl|G0WVJSS01AROMF	0	0	68.9639	109.488	0	6.53639
evglcl|G0WVJSS01BLU16	0	0	91.9518	87.3445	0	6.5347			PREDICTED: Biomphalaria glabrata uncharacterized LOC106053996 (LOC106053996), transcript variant X2, mRNA
evgTRINITY_DN66432_c0_g1_i1	0	0	75.0133	103.337	0	6.53117	PREDICTED: uncharacterized protein LOC106058491 [Biomphalaria glabrata]	stabilin-2-like isoform X2	PREDICTED: Biomphalaria glabrata uncharacterized LOC106058491 (LOC106058491), mRNA
evgTRINITY_BU_DN70284_c1_g1_i1	1.56424	0	141.557	233.739	8.64812	6.52965
evglcl|G0WVJSS02JP9RU	1.56424	0	111.31	265.724	0	6.52954			PREDICTED: Biomphalaria glabrata endonuclease G, mitochondrial-like (LOC106050551), mRNA
evglcl|HJ4YRIA02HE4TW	0	0	33.877	46.7478	102.817	6.52893			Biomphalaria pfeifferi 28S ribosomal RNA gene, partial sequence
evgTRINITY_DN92975_c12_g1_i1	0.78212	0	3.62968	1.2302	250.796	6.5287	PREDICTED: beta-1,3-galactosyltransferase 5-like [Biomphalaria glabrata]		PREDICTED: Biomphalaria glabrata beta-1,3-galactosyltransferase 5-like (LOC106057698), mRNA
evgTRINITY_DN78267_c0_g1_i1	4.69272	2.5768	462.179	663.08	4.80451	6.52854	PREDICTED: tctex1 domain-containing protein 1-like isoform X1 [Biomphalaria glabrata]	tctex1 domain-containing 2-like	PREDICTED: Biomphalaria glabrata tctex1 domain-containing protein 1-like (LOC106078517), transcript variant X1, mRNA
evglcl|G0WVJSS01DBVTW	0	0	66.5441	110.718	0	6.52854	PREDICTED: uncharacterized protein LOC106060381 [Biomphalaria glabrata]	PREDICTED: uncharacterized protein LOC106060381	PREDICTED: Biomphalaria glabrata uncharacterized LOC106060381 (LOC106060381), mRNA
evgTRINITY_GG_454Uninf_3651_c4_g1_i1	0	0	45.9759	127.941	0	6.52635	PREDICTED: uncharacterized protein LOC106061493 isoform X2 [Biomphalaria glabrata]	PREDICTED: uncharacterized protein LOC106061493 isoform X2	PREDICTED: Biomphalaria glabrata uncharacterized LOC106061493 (LOC106061493), transcript variant X2, mRNA
evgTRINITY_DN77304_c0_g1_i1	0.78212	1.71787	175.434	324.774	0	6.52448	PREDICTED: choline transporter-like protein 2 [Biomphalaria glabrata]	choline transporter 2	PREDICTED: Biomphalaria glabrata choline transporter-like protein 2 (LOC106074617), partial mRNA
evgTRINITY_GG_10995_c1_g1_i1	0	0	12.0989	153.776	0	6.52389	PREDICTED: uncharacterized protein LOC106052586 [Biomphalaria glabrata]	PREDICTED: uncharacterized protein LOC106052586	PREDICTED: Biomphalaria glabrata uncharacterized LOC106052586 (LOC106052586), mRNA
evgTRINITY_DN65776_c0_g1_i1	0	0	71.3837	105.798	0	6.52383	PREDICTED: uncharacterized protein LOC106051175 [Biomphalaria glabrata]	multiple epidermal growth factor-like domains 6	PREDICTED: Biomphalaria glabrata uncharacterized LOC106051175 (LOC106051175), mRNA
evglcl|HJ4YRIA02GA92D	0	0	38.7166	1.2302	131.644	6.52155	hypothetical protein EmuJ_000053100 [Echinococcus multilocularis]	hypothetical protein EmuJ_000053100	Apoecus ramelauensis voucher AM C.488753 28S ribosomal RNA gene, partial sequence
evgTRINITY_DN92563_c17_g2_i1	5.47484	4.29466	555.341	884.517	6.72632	6.52092	PREDICTED: uncharacterized protein LOC106072386 [Biomphalaria glabrata]	PREDICTED: uncharacterized protein LOC106072386	PREDICTED: Biomphalaria glabrata uncharacterized LOC106072386 (LOC106072386), transcript variant X3, mRNA
evgTRINITY_DN91898_c3_g1_i5	0.78212	0	116.15	162.387	0	6.51935	PREDICTED: uncharacterized protein LOC106054766 [Biomphalaria glabrata]	PREDICTED: uncharacterized protein LOC106054766	PREDICTED: Biomphalaria glabrata uncharacterized LOC106054766 (LOC106054766), mRNA
evglcl|G0WVJSS02HENMW	0	0	66.5441	109.488	0	6.51812	hypothetical protein Naga_100034g41 [Nannochloropsis gaditana]	hypothetical protein Naga_100034g41	PREDICTED: Biomphalaria glabrata uncharacterized LOC106055003 (LOC106055003), transcript variant X2, mRNA
evglcl|G0WVJSS01B25PW	5.47484	49.8181	407.734	637.246	5936.46	6.51666			PREDICTED: Biomphalaria glabrata ladderlectin-like (LOC106072549), mRNA
evgTRINITY_BU_DN79655_c0_g2_i1	0.78212	0	88.3222	184.531	2.88271	6.51622	PREDICTED: uncharacterized protein LOC106075700 [Biomphalaria glabrata]	PREDICTED: uncharacterized protein LOC106075700	PREDICTED: Biomphalaria glabrata uncharacterized LOC106075700 (LOC106075700), transcript variant X2, misc_RNA
evgTRINITY_DN68531_c0_g2_i1	0.78212	0.858933	134.298	252.192	0	6.51618	PREDICTED: beta-1,3-galactosyltransferase 5-like [Biomphalaria glabrata]	beta-1,3-galactosyltransferase 5	PREDICTED: Biomphalaria glabrata beta-1,3-galactosyltransferase 5-like (LOC106072586), mRNA
evgTRINITY_DN55104_c1_g1_i1	0	0	70.1738	105.798	0	6.51455	PREDICTED: uncharacterized protein LOC106053812 isoform X1 [Biomphalaria glabrata]	Topoisomerase IV subunit A	PREDICTED: Biomphalaria glabrata uncharacterized LOC106053552 (LOC106053552), ncRNA
evglcl|G0WVJSS01B77Z8	0	3.43573	211.731	404.737	0	6.51424	PREDICTED: uncharacterized protein LOC106078646 [Biomphalaria glabrata]	serine threonine- kinase WNK2	PREDICTED: Biomphalaria glabrata uncharacterized LOC106078646 (LOC106078646), mRNA
evgTRINITY_DN65835_c0_g3_i1	0	0	71.3837	104.567	0	6.51348	PREDICTED: uncharacterized protein LOC106064990 isoform X1 [Biomphalaria glabrata]	Mpv17 2	PREDICTED: Biomphalaria glabrata uncharacterized LOC106064990 (LOC106064990), transcript variant X1, mRNA
evgTRINITY_BU_DN14534_c0_g2_i1	3.9106	3.43573	117.36	946.028	1.92181	6.51177	PREDICTED: hepatitis A virus cellular receptor 1-like, partial [Biomphalaria glabrata]		PREDICTED: Biomphalaria glabrata hepatitis A virus cellular receptor 1-like (LOC106061908), partial mRNA
evgTRINITY_DN75239_c0_g1_i1	0	21.4733	159.706	2577.28	19.2181	6.50911	PREDICTED: endoglucanase 4-like isoform X1 [Biomphalaria glabrata]	endoglucanase 4-like isoform X2; endo-beta- -glucanase	PREDICTED: Biomphalaria glabrata endoglucanase 4-like (LOC106057041), transcript variant X2, mRNA	P:polysaccharide catabolic process; F:hydrolase activity, hydrolyzing O-glycosyl compounds; F:carbohydrate binding
evglcl|G0WVJSS02HASQO	0	0	78.643	97.1862	0	6.50838		transcriptional regulator
evglcl|G0WVJSS01DC15T	0	0	93.1617	82.4237	0	6.50527	PREDICTED: serine/threonine-protein phosphatase 2A 65 kDa regulatory subunit A alpha isoform-like isoform X1 [Biomphalaria glabrata]	serine threonine- phosphatase 2A 65 kDa regulatory subunit A alpha isoform-like isoform X1; serine threonine-protein phosphatase 2a 65 kda regulatory subunit a alpha isoform isoform x2; serine threonine-protein phosphatase 2a 65 kda regulatory subunit a alpha isoform isoform x1	PREDICTED: Biomphalaria glabrata serine/threonine-protein phosphatase 2A 65 kDa regulatory subunit A alpha isoform-like (LOC106073882), transcript variant X2, mRNA	P:protein complex assembly; P:regulation of protein phosphatase type 2A activity; F:protein phosphatase type 2A regulator activity
evgTRINITY_DN92472_c6_g1_i1	0.78212	0	107.68	167.308	0	6.50414	PREDICTED: uncharacterized protein LOC106057275 [Biomphalaria glabrata]		PREDICTED: Biomphalaria glabrata uncharacterized LOC106057275 (LOC106057275), mRNA
evglcl|G0WVJSS02IJJTV	0	0	70.1738	104.567	0	6.50411	hypothetical protein CGI_10001850 [Crassostrea gigas]	hypothetical protein CGI_10001850
evgTRINITY_DN88573_c16_g1_i1	6.25696	2.5768	423.462	872.215	1.92181	6.5029	PREDICTED: uncharacterized protein LOC106050684 [Biomphalaria glabrata]		PREDICTED: Biomphalaria glabrata uncharacterized LOC106050684 (LOC106050684), mRNA
evgTRINITY_DN55007_c0_g1_i1	6.25696	21.4733	1381.7	2331.24	14.4135	6.50269	PREDICTED: lamin-B receptor-like isoform X1 [Biomphalaria glabrata]	lamin-B receptor; lamin-b receptor	PREDICTED: Biomphalaria glabrata lamin-B receptor-like (LOC106065041), transcript variant X5, mRNA	C:membrane
evgTRINITY_GG_454Uninf_11790_c2_g177_i1	4.69272	3.43573	473.068	730.742	17.2962	6.50175	PREDICTED: rho GTPase-activating protein 18-like [Biomphalaria glabrata]	rho GTPase-activating 18-like; rho gtpase-activating protein 18-like	PREDICTED: Biomphalaria glabrata rho GTPase-activating protein 18-like (LOC106052445), mRNA	P:regulation of biological process; C:intracellular part
evglcl|G0WVJSS01EESID	0	0	75.0133	99.6466	0	6.50028			PREDICTED: Biomphalaria glabrata keratin-associated protein 9-2-like (LOC106071252), mRNA
evgTRINITY_DN93579_c0_g1_i1	7.03908	66.1378	2413.74	6897.76	58.6151	6.49968	PREDICTED: uncharacterized protein LOC106076276 [Biomphalaria glabrata]	PREDICTED: uncharacterized protein LOC106076276
evglcl|G0WVJSS01DKA4N	0	0	32.6671	135.323	0	6.49822			PREDICTED: Biomphalaria glabrata protein disulfide-isomerase A4-like (LOC106073096), mRNA
evglcl|G0WVJSS01CQQ0S	0	6.01253	65.3342	25.8343	792.745	6.4979	PREDICTED: ladderlectin-like [Biomphalaria glabrata]	mannose-binding C-like	PREDICTED: Biomphalaria glabrata ladderlectin-like (LOC106072549), mRNA
evgTRINITY_DN92975_c7_g1_i1	2.34636	6.01253	394.425	835.309	0.960903	6.49698			Plasmodium relictum strain SGS1 genome assembly, chromosome: 11
evgTRINITY_DN19500_c0_g1_i1	14.0782	24.0501	1391.38	3566.36	5.76542	6.49579	PREDICTED: endothelin-converting enzyme 2-like [Biomphalaria glabrata]	endothelin-converting enzyme 1-like isoform X1; endothelin-converting enzyme 1-like isoform x1	PREDICTED: Biomphalaria glabrata endothelin-converting enzyme 2-like (LOC106068971), mRNA	P:cellular process
evglcl|G0WVJSS01DUD42	0	0	59.2847	113.179	0	6.49498
evgTRINITY_DN92557_c2_g1_i1	0	0	76.2232	97.1862	0.960903	6.49476	PREDICTED: uncharacterized protein LOC106070475 isoform X1 [Biomphalaria glabrata]		PREDICTED: Biomphalaria glabrata laminin subunit alpha-like (LOC106070475), transcript variant X2, mRNA
evglcl|G0WVJSS01EQQLC	1.56424	0	119.779	249.732	0	6.49371			PREDICTED: Biomphalaria glabrata junction-mediating and -regulatory protein-like (LOC106053148), transcript variant X2, misc_RNA
evglcl|G0WVJSS01A2H7O	0	0	53.2353	118.1	0	6.49283	PREDICTED: uncharacterized protein LOC106058308 [Biomphalaria glabrata]	PREDICTED: uncharacterized protein LOC106058308	PREDICTED: Biomphalaria glabrata uncharacterized LOC106058308 (LOC106058308), mRNA
evgTRINITY_DN40560_c1_g2_i1	0.78212	0	99.2112	172.229	0	6.48962	PREDICTED: sialin-like isoform X1 [Biomphalaria glabrata]	sialin-like	PREDICTED: Biomphalaria glabrata sialin-like (LOC106050714), mRNA	C:intracellular membrane-bounded organelle; C:membrane; C:cytoplasmic part; P:single-organism transport
evgTRINITY_DN84053_c0_g2_i1	0	0.858933	81.0628	196.833	0	6.4887	PREDICTED: ATP-binding cassette sub-family A member 2 isoform X1 [Drosophila bipectinata]
evglcl|G0WVJSS02IWN3F	0	0	49.6056	120.56	0	6.48776	PREDICTED: uncharacterized protein LOC106064575 [Biomphalaria glabrata]	PREDICTED: uncharacterized protein LOC106064575	PREDICTED: Biomphalaria glabrata uncharacterized LOC106064575 (LOC106064575), mRNA
evglcl|G0WVJSS02ISDFC	0	0	78.643	94.7258	0	6.48774			PREDICTED: Biomphalaria glabrata endonuclease G, mitochondrial-like (LOC106050551), mRNA
evglcl|G0WVJSS01BDBU7	0	0	50.8155	119.33	0	6.48578	PREDICTED: tubulin alpha-1D chain-like [Biomphalaria glabrata]	tubulin alpha-1D chain-like; alpha- partial	PREDICTED: Biomphalaria glabrata tubulin alpha-1D chain-like (LOC106059832), mRNA	F:GTP binding; C:cytoplasm; F:GTPase activity; P:metabolic process; F:structural constituent of cytoskeleton; P:microtubule-based process; C:microtubule
evglcl|G0WVJSS01ARDF3	0.78212	0	116.15	155.006	0.960903	6.48321		non-ribosomal peptide partial
evgTRINITY_DN69100_c0_g1_i1	0.78212	0	101.631	168.538	0	6.48107	PREDICTED: uncharacterized protein LOC106055178 [Biomphalaria glabrata]	CD9 antigen-like	PREDICTED: Biomphalaria glabrata uncharacterized LOC106055178 (LOC106055178), mRNA
evglcl|G0WVJSS02H4Y5V	1.56424	0	56.865	294.019	4.80451	6.48052			PREDICTED: Biomphalaria glabrata mammalian ependymin-related protein 1-like (LOC106058429), mRNA
evgTRINITY_DN83433_c0_g1_i1	0.78212	1.71787	183.904	302.63	0	6.47977	PREDICTED: fructose-bisphosphate aldolase C-like [Biomphalaria glabrata]	fructose-bisphosphate aldolase C-like	PREDICTED: Biomphalaria glabrata fructose-bisphosphate aldolase C-like (LOC106068737), transcript variant X1, mRNA
evgTRINITY_DN81772_c0_g1_i1	1.56424	0.858933	168.175	306.321	0.960903	6.47881	PREDICTED: neuronal acetylcholine receptor subunit beta-4-like, partial [Biomphalaria glabrata]	acetylcholine receptor subunit alpha-like	PREDICTED: Biomphalaria glabrata neuronal acetylcholine receptor subunit beta-4-like (LOC106075518), partial mRNA
evgTRINITY_GG_454Uninf_6826_c0_g1_i1	0	0	55.6551	114.409	0	6.47837	PREDICTED: uncharacterized protein LOC101854434 [Aplysia californica]	reticulocyte-binding 2 homolog a-like	PREDICTED: Biomphalaria glabrata uncharacterized LOC106069788 (LOC106069788), mRNA
evglcl|G0WVJSS02FU5T4	0	0	64.1243	107.028	0	6.47835	PREDICTED: MORN repeat-containing protein 3-like [Aplysia californica]	MORN repeat-containing 3-like	PREDICTED: Biomphalaria glabrata MORN repeat-containing protein 3-like (LOC106064256), mRNA
evglcl|G0WVJSS01EVFTI	0	0	29.0374	66.4311	83.5985	6.47756	PREDICTED: cAMP-dependent protein kinase catalytic subunit-like [Biomphalaria glabrata]	cAMP-dependent kinase catalytic subunit-like	PREDICTED: Biomphalaria glabrata cAMP-dependent protein kinase catalytic subunit-like (LOC106073370), mRNA
evglcl|G0WVJSS01D38L6	3.9106	0	39.9265	576.966	6.72632	6.47683	RecName: Full=Yolk ferritin; Flags: Precursor	FRIY_LYMST ame: Full=Yolk ferritin Flags: Precursor; soma ferritin-like		P:cellular iron ion homeostasis; C:cell; F:ferric iron binding; P:iron ion transport; P:oxidation-reduction process; F:ferroxidase activity; C:extracellular region
evglcl|G0WVJSS02IG22G	0	0	157.286	0	0	6.47681	PREDICTED: alpha-actinin A-like [Biomphalaria glabrata]	PREDICTED: uncharacterized protein LOC106061295
evglcl|G0WVJSS02FWG3E	0	0	157.286	0	0	6.47681	PREDICTED: histone H3.3-like, partial [Notothenia coriiceps]	histone - partial; histone -like	PREDICTED: Biomphalaria glabrata histone H3.3 (LOC106070825), mRNA	P:positive regulation of gene expression, epigenetic; F:RNA polymerase II core promoter sequence-specific DNA binding; F:nucleosomal DNA binding; P:cellular protein metabolic process; C:nuclear nucleosome; P:brain development; P:blood coagulation; P:response to hormone; P:DNA replication-independent nucleosome assembly; C:nuclear chromosome, telomeric region; C:nucleoplasm; F:RNA polymerase II di…
evglcl|G0WVJSS02JBMI2	0	0	61.7045	108.258	0	6.47035
evgTRINITY_DN90262_c14_g2_i2	2.34636	0.858933	227.46	343.227	1.92181	6.46829	PREDICTED: malate dehydrogenase-like [Biomphalaria glabrata]		PREDICTED: Biomphalaria glabrata malate dehydrogenase-like (LOC106054412), mRNA
evgTRINITY_DN76881_c0_g2_i1	2.34636	0	146.397	310.012	1.92181	6.46156	PREDICTED: beta-1,3-galactosyltransferase 5-like [Biomphalaria glabrata]	beta-1,3-galactosyltransferase 1-like; beta- -galactosyltransferase 1-like	PREDICTED: Biomphalaria glabrata beta-1,3-galactosyltransferase 5-like (LOC106057692), mRNA	F:transferase activity
evgTRINITY_GG_454Uninf_62_c13_g1_i1	0.78212	1.71787	194.793	286.638	0	6.46079	PREDICTED: androglobin-like isoform X6 [Biomphalaria glabrata]	androglobin-like isoform X6	PREDICTED: Biomphalaria glabrata androglobin-like (LOC106078008), transcript variant X6, mRNA
evgTRINITY_DN96009_c0_g1_i1	0	0.858933	100.421	174.689	0	6.45835	PREDICTED: tetraspanin-3-like [Biomphalaria glabrata]	tetrapanion 2	PREDICTED: Biomphalaria glabrata uncharacterized LOC106075752 (LOC106075752), ncRNA
evgTRINITY_DN92044_c1_g1_i1	0.78212	0	95.5815	169.768	0	6.45794
evglcl|G0WVJSS01BP592	0	0	48.3957	118.1	0	6.45672	PREDICTED: protein FAM78B-like, partial [Biomphalaria glabrata]	FAM78B- partial	PREDICTED: Biomphalaria glabrata protein FAM78B-like (LOC106079032), partial mRNA
evglcl|G0WVJSS02H7VWE	0	0	64.1243	104.567	0	6.4567		glycerol phosphate lipoteichoic acid synthase
evglcl|G0WVJSS02IO9T4	0	0	65.3342	103.337	0	6.45541	PREDICTED: uncharacterized protein LOC106063660 [Biomphalaria glabrata]	PREDICTED: uncharacterized protein LOC106063660	PREDICTED: Biomphalaria glabrata uncharacterized LOC106063660 (LOC106063660), mRNA
evgTRINITY_DN74355_c1_g1_i1	0	0	56.865	110.718	0	6.45472	PREDICTED: uncharacterized protein LOC106069998 [Biomphalaria glabrata]	PREDICTED: uncharacterized protein LOC106069998	PREDICTED: Biomphalaria glabrata uncharacterized LOC106069998 (LOC106069998), transcript variant X4, mRNA
evglcl|G0WVJSS01A8U5Q	0	0	49.6056	116.869	0	6.45468
evgTRINITY_DN74093_c3_g1_i1	0.78212	0	83.4826	179.61	0	6.45448	PREDICTED: uncharacterized protein LOC106069968 [Biomphalaria glabrata]	glutamic acid-rich - partial	PREDICTED: Biomphalaria glabrata uncharacterized LOC106069968 (LOC106069968), mRNA
evglcl|G0WVJSS02FXSI1	7.8212	3.43573	517.834	1030.91	6.72632	6.45395	PREDICTED: disks large homolog 1-like isoform X5 [Biomphalaria glabrata]	disks large homolog 1-like isoform X5; disks large homolog 1 isoform x14	PREDICTED: Biomphalaria glabrata disks large homolog 1-like (LOC106057190), transcript variant X5, mRNA	P:regulation of cell shape; P:purine ribonucleotide metabolic process; F:protein C-terminus binding; P:regulation of NIK/NF-kappaB signaling; P:guanosine-containing compound metabolic process; P:actin filament organization; P:animal organ development; P:positive regulation of potassium ion transport; C:Golgi apparatus; C:synapse; P:cortical microtubule organization; C:cytoplasmic side of plasma m…
evgTRINITY_DN89248_c2_g1_i1	6.25696	10.3072	839.666	1374.14	7.68722	6.45371	PREDICTED: uncharacterized protein LOC106070406 [Biomphalaria glabrata]		PREDICTED: Biomphalaria glabrata uncharacterized LOC106070406 (LOC106070406), mRNA
evglcl|G0WVJSS01DBOUZ	0	0	58.0748	109.488	0	6.45307	hypothetical protein LOTGIDRAFT_164006 [Lottia gigantea]	hypothetical protein LOTGIDRAFT_164006	PREDICTED: Biomphalaria glabrata uncharacterized LOC106075647 (LOC106075647), mRNA
evglcl|G0WVJSS01ASAMQ	0	0	78.643	89.805	0.960903	6.45158	PREDICTED: uncharacterized protein LOC106058675 [Biomphalaria glabrata]	PREDICTED: uncharacterized protein LOC106058675	PREDICTED: Biomphalaria glabrata uncharacterized LOC106058675 (LOC106058675), mRNA
evgTRINITY_DN61848_c1_g1_i1	50.0557	31.7805	29.0374	4.92082	9329.4	6.44821	PREDICTED: zinc carboxypeptidase A 1-like [Biomphalaria glabrata]	zinc carboxypeptidase-like	PREDICTED: Biomphalaria glabrata zinc carboxypeptidase A 1-like (LOC106072867), mRNA
evglcl|G0WVJSS01CTMA8	0	0	76.2232	92.2654	0	6.44687		Vps52 Sac2 family
evglcl|G0WVJSS01BCQ9A	0	0	55.6551	110.718	0	6.44534	PREDICTED: uncharacterized protein LOC106068306 [Biomphalaria glabrata]	PREDICTED: uncharacterized protein LOC106068306	PREDICTED: Biomphalaria glabrata uncharacterized LOC106068306 (LOC106068306), mRNA
evgTRINITY_GG_13674_c8_g1_i1	0	0	56.865	108.258	1.92181	6.44433	PREDICTED: uncharacterized protein LOC106055214 isoform X1 [Biomphalaria glabrata]	PREDICTED: uncharacterized protein LOC106055214 isoform X1	PREDICTED: Biomphalaria glabrata uncharacterized LOC106055214 (LOC106055214), transcript variant X1, mRNA
evgTRINITY_DN19388_c0_g2_i1	1.56424	1.71787	146.397	413.349	0.960903	6.44359	PREDICTED: nose resistant to fluoxetine protein 6-like [Biomphalaria glabrata]	nose resistant to fluoxetine 6-like	PREDICTED: Biomphalaria glabrata nose resistant to fluoxetine protein 6-like (LOC106071353), partial mRNA
evglcl|G0WVJSS01CHQBB	0	0	52.0254	109.488	5.76542	6.44178	PREDICTED: uncharacterized protein LOC106055681 [Biomphalaria glabrata]	PREDICTED: uncharacterized protein LOC106055681	PREDICTED: Biomphalaria glabrata uncharacterized LOC106055681 (LOC106055681), mRNA
evgTRINITY_DN62158_c0_g2_i1	2.34636	0.858933	214.151	343.227	2.88271	6.43819	PREDICTED: N-acetyllactosaminide beta-1,6-N-acetylglucosaminyl-transferase, isoform C-like [Biomphalaria glabrata]	N-acetyllactosaminide beta-1,6-N-acetylglucosaminyl- isoform C-like	PREDICTED: Biomphalaria glabrata N-acetyllactosaminide beta-1,6-N-acetylglucosaminyl-transferase, isoform C-like (LOC106058614), transcript variant X2, mRNA
evgTRINITY_DN89466_c10_g1_i1	0.78212	0	9.67914	227.588	9.60903	6.43746	PREDICTED: ADAM family mig-17-like, partial [Biomphalaria glabrata]		PREDICTED: Biomphalaria glabrata uncharacterized LOC106059693 (LOC106059693), ncRNA
evgTRINITY_DN84868_c0_g1_i1	1.56424	0.858933	189.953	273.105	1.92181	6.43731	PREDICTED: uncharacterized protein LOC106066114 [Biomphalaria glabrata]	PREDICTED: uncharacterized protein LOC106066114	PREDICTED: Biomphalaria glabrata uncharacterized LOC106066114 (LOC106066114), transcript variant X2, mRNA
evglcl|G0WVJSS02F6HW4	0	0	62.9144	103.337	0	6.43607			PREDICTED: Biomphalaria glabrata uncharacterized LOC106070275 (LOC106070275), mRNA
evgTRINITY_DN90922_c1_g1_i1	0	0	38.7166	108.258	22.1008	6.43603	PREDICTED: sulfate transporter-like [Biomphalaria glabrata]		PREDICTED: Biomphalaria glabrata sulfate transporter-like (LOC106077939), mRNA
evglcl|G0WVJSS01BMSGI	0	0	79.8529	87.3445	0	6.43466	PREDICTED: protein disulfide-isomerase A5-like isoform X1 [Biomphalaria glabrata]	disulfide-isomerase A5-like isoform X1
evgTRINITY_DN48896_c0_g1_i1	0.78212	1.71787	187.533	284.177	0.960903	6.43444		Leucine Rich Repeat family
evglcl|G0WVJSS01CCG9V	0	0	152.446	0	0	6.43206	PREDICTED: uncharacterized protein LOC106069866 [Biomphalaria glabrata]	PREDICTED: uncharacterized protein LOC106069866	PREDICTED: Biomphalaria glabrata uncharacterized LOC106069866 (LOC106069866), transcript variant X3, mRNA
evgTRINITY_GG_25498_c0_g1_i1	0.78212	0	93.1617	167.308	0	6.43172	PREDICTED: uncharacterized protein LOC106065187 [Biomphalaria glabrata]	PREDICTED: uncharacterized protein LOC106065187	PREDICTED: Biomphalaria glabrata uncharacterized LOC106065187 (LOC106065187), mRNA
evgTRINITY_DN92408_c0_g1_i1	0.78212	0	99.2112	140.243	29.788	6.42996	PREDICTED: uncharacterized protein LOC106079291 [Biomphalaria glabrata]		PREDICTED: Biomphalaria glabrata uncharacterized LOC106079291 (LOC106079291), mRNA
evglcl|G0WVJSS02HEOMS	0	0	64.1243	100.877	0.960903	6.42962	PREDICTED: uncharacterized protein LOC106056881 [Biomphalaria glabrata]	O-antigen polymerase	PREDICTED: Biomphalaria glabrata uncharacterized LOC106056881 (LOC106056881), mRNA
evgTRINITY_DN6958_c0_g1_i1	0.78212	3.43573	208.102	463.787	0.960903	6.42933	PREDICTED: uncharacterized protein LOC106073231 isoform X3 [Biomphalaria glabrata]	PREDICTED: uncharacterized protein LOC106073231 isoform X3	PREDICTED: Biomphalaria glabrata uncharacterized LOC106073231 (LOC106073231), transcript variant X3, mRNA
evgTRINITY_GG_9324_c11_g1_i1	0	0	70.1738	95.956	0	6.42918	PREDICTED: uncharacterized protein LOC106055660 isoform X1 [Biomphalaria glabrata]	family transcriptional regulator	PREDICTED: Biomphalaria glabrata uncharacterized LOC106055660 (LOC106055660), transcript variant X1, mRNA
evgTRINITY_DN75926_c0_g1_i1	0	0	75.0133	91.0352	0	6.42599	PREDICTED: ADAM 17-like protease isoform X1 [Biomphalaria glabrata]	ADAM 17-like protease	PREDICTED: Biomphalaria glabrata ADAM 17-like protease (LOC106062170), partial mRNA
evgTRINITY_DN11558_c0_g1_i1	0	3.43573	239.559	343.227	1.92181	6.42593	PREDICTED: uncharacterized protein LOC106064145 [Biomphalaria glabrata]	PREDICTED: uncharacterized protein LOC106064145	PREDICTED: Biomphalaria glabrata uncharacterized LOC106064145 (LOC106064145), mRNA
evgTRINITY_DN90515_c14_g1_i2	0	0	77.4331	88.5747	0	6.42483	PREDICTED: multiple epidermal growth factor-like domains protein 10 isoform X6 [Biomphalaria glabrata]	multiple epidermal growth factor-like domains 10 isoform X4	PREDICTED: Biomphalaria glabrata multiple epidermal growth factor-like domains protein 10 (LOC106061386), transcript variant X6, mRNA
evgTRINITY_GG_454Uninf_8746_c2_g1_i1	0	0	93.1617	72.5821	0	6.42462	PREDICTED: dolichyl-diphosphooligosaccharide--protein glycosyltransferase subunit 2-like [Biomphalaria glabrata]	dolichyl-diphosphooligosaccharide-- glycosyltransferase subunit 2-like; dolichyl-diphosphooligosaccharide--protein glycosyltransferase subunit 2-like	PREDICTED: Biomphalaria glabrata dolichyl-diphosphooligosaccharide--protein glycosyltransferase subunit 2-like (LOC106074714), mRNA	C:oligosaccharyltransferase complex; F:dolichyl-diphosphooligosaccharide-protein glycotransferase activity; C:integral component of membrane; P:protein N-linked glycosylation
evgTRINITY_DN42029_c0_g1_i1	0	0	78.643	87.3445	0	6.42437	PREDICTED: uncharacterized protein LOC106076582 [Biomphalaria glabrata]	complement factor B-like	PREDICTED: Biomphalaria glabrata uncharacterized LOC106076582 (LOC106076582), mRNA
evglcl|G0WVJSS02GV505	0	0	64.1243	100.877	0	6.42367			PREDICTED: Biomphalaria glabrata uncharacterized LOC106053996 (LOC106053996), transcript variant X1, mRNA
evgTRINITY_DN47633_c0_g1_i1	14.8603	9.44826	65.3342	63.9707	2734.73	6.41852	PREDICTED: uncharacterized protein LOC106067108 [Biomphalaria glabrata]	chromosome segregation SMC	PREDICTED: Biomphalaria glabrata uncharacterized LOC106067108 (LOC106067108), mRNA
evgTRINITY_GG_938_c2_g2_i1	0	0	70.1738	94.7258	0	6.4182		Proline-rich transmembrane partial	PREDICTED: Biomphalaria glabrata uncharacterized LOC106051719 (LOC106051719), ncRNA
evglcl|G0WVJSS02F8QEB	0	0	71.3837	93.4956	0	6.41732	PREDICTED: uncharacterized protein LOC106051014 [Biomphalaria glabrata]	PREDICTED: uncharacterized protein LOC106051014	PREDICTED: Biomphalaria glabrata uncharacterized LOC106051014 (LOC106051014), transcript variant X3, mRNA
evgTRINITY_DN81596_c1_g2_i1	5.47484	3.43573	464.599	770.108	6.72632	6.4173	PREDICTED: M protein, serotype 24-like isoform X1 [Biomphalaria glabrata]	M serotype 24-like isoform X1	PREDICTED: Biomphalaria glabrata M protein, serotype 24-like (LOC106066431), transcript variant X1, mRNA
evglcl|G0WVJSS01B0D91	0	0	24.1979	132.862	0	6.41572	PREDICTED: endoglucanase-like [Biomphalaria glabrata]	PREDICTED: endoglucanase-like; endo-beta- -glucanase	PREDICTED: Biomphalaria glabrata endoglucanase-like (LOC106054464), mRNA	P:carbohydrate metabolic process; F:hydrolase activity, acting on glycosyl bonds
evgTRINITY_DN79012_c0_g1_i1	0	0	30.2473	127.941	0	6.41316	PREDICTED: uncharacterized protein LOC106079559 [Biomphalaria glabrata]	PREDICTED: uncharacterized protein LOC106079559	PREDICTED: Biomphalaria glabrata uncharacterized LOC106051190 (LOC106051190), mRNA
evglcl|G0WVJSS01BJ872	0	0.858933	125.829	142.704	0	6.41217		stage III sporulation AD
evgTRINITY_DN79403_c0_g2_i1	0	0	66.5441	97.1862	0	6.41015	PREDICTED: uncharacterized protein LOC106058413 isoform X2 [Biomphalaria glabrata]	ribosome-associated GTPase	PREDICTED: Biomphalaria glabrata uncharacterized LOC106058413 (LOC106058413), transcript variant X2, mRNA
evglcl|G0WVJSS01D3IWV	0	0	56.865	105.798	0	6.40992	PREDICTED: uncharacterized protein C16orf78-like [Biomphalaria glabrata]	PREDICTED: uncharacterized protein C16orf78-like	PREDICTED: Biomphalaria glabrata uncharacterized protein C16orf78-like (LOC106051647), mRNA
evglcl|G0WVJSS02H3BRE	0	0	150.027	0	0	6.40915	PREDICTED: endonuclease G, mitochondrial-like [Biomphalaria glabrata]	endonuclease mitochondrial-like	PREDICTED: Biomphalaria glabrata endonuclease G, mitochondrial-like (LOC106050551), mRNA
evgTRINITY_BU_DN62852_c0_g1_i1	0	0	68.9639	94.7258	0	6.40808	PREDICTED: collagen alpha-1(VII) chain-like [Larimichthys crocea]
evgTRINITY_DN88027_c1_g1_i4	0	0	79.8529	62.7404	27.8662	6.408	PREDICTED: solute carrier family 28 member 3-like [Biomphalaria glabrata]	solute carrier family 28 member 3-like	PREDICTED: Biomphalaria glabrata solute carrier family 28 member 3-like (LOC106067319), mRNA	P:nitrogen compound transport; P:single-organism transport; P:organic substance transport
evgTRINITY_DN103318_c0_g1_i1	0.78212	0.858933	177.854	182.07	1.92181	6.404	PREDICTED: neuroglobin-like [Crassostrea gigas]	neuroglobin-like isoform X2; neuroglobin-like isoform x2	PREDICTED: Biomphalaria glabrata uncharacterized LOC106067557 (LOC106067557), ncRNA	F:oxygen binding; P:response to hypoxia; C:membrane
evglcl|G0WVJSS02JLOZK	0	0	93.1617	70.1217	0	6.40396	PREDICTED: thioredoxin domain-containing protein 12-like isoform X2 [Biomphalaria glabrata]	thioredoxin domain-containing 12-like isoform X2; thioredoxin domain-containing protein 12-like isoform x2	PREDICTED: Biomphalaria glabrata thioredoxin domain-containing protein 12-like (LOC106064350), transcript variant X2, mRNA	C:cell; P:single-organism process
evglcl|G0WVJSS02GNSLG	0	0	79.8529	83.6539	0	6.40242		ubiquitin fusion degradation UFD1AP
evgTRINITY_GG_6169_c2_g1_i1	1.56424	1.71787	189.953	360.45	1.92181	6.40108	PREDICTED: uncharacterized protein LOC106061493 isoform X2 [Biomphalaria glabrata]	aspartate carbamoyltransferase	PREDICTED: Biomphalaria glabrata uncharacterized LOC106061493 (LOC106061493), transcript variant X2, mRNA
evglcl|G0WVJSS02G97VU	0	0	48.3957	111.949	0	6.39994	PREDICTED: tubulin beta chain-like [Biomphalaria glabrata]	tubulin beta chain-like; tubulin beta-2c chain	PREDICTED: Biomphalaria glabrata tubulin beta chain-like (LOC106068783), mRNA	F:GTP binding; C:cytoplasm; F:GTPase activity; P:metabolic process; F:structural constituent of cytoskeleton; P:microtubule-based process; C:microtubule
evglcl|HJ4YRIA02I7XR4	0	0	0	148.855	0	6.39685	PREDICTED: soma ferritin [Biomphalaria glabrata]	soma ferritin	PREDICTED: Biomphalaria glabrata soma ferritin (LOC106066392), mRNA	P:cellular iron ion homeostasis; F:ferric iron binding; C:cytoplasm; P:iron ion transport; P:oxidation-reduction process; F:ferroxidase activity
evglcl|G0WVJSS02GHVKG	2.34636	0	8.46925	399.817	0	6.39543	PREDICTED: histone H2B.2, sperm-like [Biomphalaria glabrata]	histone sperm-like; histone 2b variant	PREDICTED: Biomphalaria glabrata histone H2B.2, sperm-like (LOC106060806), mRNA	C:intracellular organelle
evglcl|G0WVJSS01B0NZH	0	0	59.2847	102.107	0	6.3954	unnamed protein product [Trypanosoma congolense IL3000]	unnamed protein product	PREDICTED: Biomphalaria glabrata uncharacterized LOC106075041 (LOC106075041), mRNA
evglcl|G0WVJSS02JCAQ0	0	1.71787	128.249	236.199	0	6.39442			PREDICTED: Biomphalaria glabrata uncharacterized LOC106054284 (LOC106054284), ncRNA
evglcl|G0WVJSS01DOMCO	0	0	52.0254	108.258	0	6.39404	PREDICTED: uncharacterized protein LOC106062032 [Biomphalaria glabrata]	PREDICTED: uncharacterized protein LOC106062032	PREDICTED: Biomphalaria glabrata uncharacterized LOC106062032 (LOC106062032), mRNA
evgTRINITY_DN45984_c0_g1_i1	0	0	33.877	123.02	0	6.39332	PREDICTED: calmodulin-like protein 5 isoform X1 [Biomphalaria glabrata]	calmodulin 5 isoform X1; calmodulin-like protein 5 isoform x1		F:calcium ion binding
evgTRINITY_BU_DN7450_c0_g2_i1	0	0	75.0133	87.3445	0	6.39317
evgTRINITY_DN74981_c0_g2_i1	0	0	30.2473	125.481	0	6.38969	PREDICTED: peripherin-2-like, partial [Biomphalaria glabrata]	peripherin-2	PREDICTED: Biomphalaria glabrata peripherin-2-like (LOC106060937), partial mRNA
evglcl|G0WVJSS01CXHJE	0.78212	0	118.569	136.553	0	6.38935			PREDICTED: Biomphalaria glabrata uncharacterized LOC106053171 (LOC106053171), mRNA
evgTRINITY_DN79294_c1_g1_i1	0	0	55.6551	104.567	0	6.3887	PREDICTED: type-1 angiotensin II receptor B-like [Biomphalaria glabrata]	FMRFamide receptor-like	PREDICTED: Biomphalaria glabrata type-1 angiotensin II receptor B-like (LOC106063992), mRNA
evgTRINITY_GG_454Uninf_2125_c17_g11_i2	0	0	0	0	146.057	6.38682	PREDICTED: adhesive plaque matrix protein-like isoform X2 [Biomphalaria glabrata]	adhesive plaque matrix -like isoform X2	PREDICTED: Biomphalaria glabrata adhesive plaque matrix protein-like (LOC106057640), transcript variant X2, mRNA
evglcl|G0WVJSS02H7TL1	0	0	67.754	93.4956	0	6.38666			PREDICTED: Biomphalaria glabrata fibrous sheath CABYR-binding protein-like (LOC106066445), transcript variant X2, misc_RNA
evgTRINITY_GG_454Uninf_1930_c1_g1_i1	0	1.71787	128.249	233.739	0	6.38422	PREDICTED: LOW QUALITY PROTEIN: coiled-coil domain-containing protein 65-like [Biomphalaria glabrata]	coiled-coil domain-containing 65-like	PREDICTED: Biomphalaria glabrata coiled-coil domain-containing protein 65-like (LOC106071139), mRNA
evglcl|G0WVJSS01A8FT0	0	0	59.2847	100.877	0	6.38394	PREDICTED: plasma membrane calcium-transporting ATPase 3-like [Biomphalaria glabrata]	plasma membrane calcium-transporting ATPase 3-like; plasma membrane calcium-transporting atpase 2 isoform x1	PREDICTED: Biomphalaria glabrata plasma membrane calcium-transporting ATPase 3-like (LOC106051462), mRNA	F:ATP binding; F:metal ion binding; P:metabolic process; C:integral component of membrane; P:calcium ion transmembrane transport; F:calcium-transporting ATPase activity
evgTRINITY_DN65110_c0_g1_i1	0	0	44.766	113.179	0	6.38304	PREDICTED: beta-2 adrenergic receptor-like isoform X1 [Biomphalaria glabrata]	beta-2 adrenergic receptor-like isoform X1	PREDICTED: Biomphalaria glabrata beta-2 adrenergic receptor-like (LOC106075955), transcript variant X1, mRNA
evgTRINITY_DN65778_c0_g2_i1	2.34636	0	152.446	281.717	0.960903	6.38125	PREDICTED: uncharacterized protein LOC106057711 isoform X2 [Biomphalaria glabrata]	histamine H1 receptor; histamine h1 receptor isoform x1	PREDICTED: Biomphalaria glabrata uncharacterized LOC106057711 (LOC106057711), transcript variant X2, mRNA	P:single-organism cellular process; P:regulation of biological process; P:response to stimulus
evglcl|G0WVJSS01CCENC	0	0	61.7045	98.4164	0	6.38112	PREDICTED: uncharacterized protein LOC106070590 [Biomphalaria glabrata]	PREDICTED: uncharacterized protein LOC106070590	PREDICTED: Biomphalaria glabrata uncharacterized LOC106070590 (LOC106070590), mRNA
evgTRINITY_DN91446_c16_g1_i1	0	0	61.7045	98.4164	0	6.38112	PREDICTED: uncharacterized protein LOC106069287 [Biomphalaria glabrata]	PREDICTED: uncharacterized protein LOC106069287	PREDICTED: Biomphalaria glabrata uncharacterized LOC106069287 (LOC106069287), mRNA
evgTRINITY_DN14180_c0_g1_i1	3.9106	0	197.213	415.809	2.88271	6.3795	PREDICTED: uncharacterized protein LOC106053693 [Biomphalaria glabrata]	Dual specificity catalytic domain	PREDICTED: Biomphalaria glabrata uncharacterized LOC106053693 (LOC106053693), mRNA
evgTRINITY_GG_3862_c25_g1_i1	0	0	44.766	111.949	0.960903	6.37746	PREDICTED: uncharacterized protein LOC106055647 isoform X2 [Biomphalaria glabrata]	PREDICTED: uncharacterized protein LOC106055647 isoform X2	PREDICTED: Biomphalaria glabrata uncharacterized LOC106055647 (LOC106055647), transcript variant X4, mRNA
evglcl|G0WVJSS02GPP0W	0	0	65.3342	94.7258	0	6.37743	PREDICTED: uncharacterized protein LOC106055544 [Biomphalaria glabrata]	PREDICTED: uncharacterized protein LOC106055544	PREDICTED: Biomphalaria glabrata uncharacterized LOC106055544 (LOC106055544), mRNA
evglcl|G0WVJSS02H1U7Z	0	0	65.3342	94.7258	0	6.37743
evgTRINITY_DN88019_c3_g2_i1	1.56424	0	91.9518	244.811	0.960903	6.37568	PREDICTED: uncharacterized protein LOC106078243 [Biomphalaria glabrata]	PREDICTED: uncharacterized protein LOC106078243	PREDICTED: Biomphalaria glabrata uncharacterized LOC106078243 (LOC106078243), transcript variant X2, mRNA
evgTRINITY_DN87230_c2_g1_i2	0	0	79.8529	76.2727	5.76542	6.37399	PREDICTED: centromere-associated protein E-like [Biomphalaria glabrata]		PREDICTED: Biomphalaria glabrata centromere-associated protein E-like (LOC106055416), mRNA
evgTRINITY_DN90035_c8_g1_i1	32.0669	15.4608	667.861	23.3739	4719.95	6.3726	PREDICTED: uncharacterized protein LOC106068920 [Biomphalaria glabrata]		PREDICTED: Biomphalaria glabrata uncharacterized LOC106068920 (LOC106068920), mRNA
evglcl|G0WVJSS02HG73O	0	0	73.8035	86.1143	0	6.37148
evglcl|G0WVJSS01D5K3A	0	0	76.2232	83.6539	0	6.37049	PREDICTED: rhomboid-related protein 4-like isoform X3 [Biomphalaria glabrata]	rhomboid-related 4-like isoform X3; rhomboid-related protein 4-like	PREDICTED: Biomphalaria glabrata rhomboid-related protein 4-like (LOC106055672), transcript variant X7, mRNA	P:proteolysis; C:integral component of membrane; F:serine-type endopeptidase activity; F:protein kinase activity; P:phosphorylation
evglcl|G0WVJSS01ANQDQ	4.69272	0	128.249	553.592	0	6.36623	PREDICTED: junction-mediating and -regulatory protein-like [Biomphalaria glabrata]	junction-mediating and -regulatory -like	PREDICTED: Biomphalaria glabrata junction-mediating and -regulatory protein-like (LOC106053148), transcript variant X2, misc_RNA
evglcl|G0WVJSS01E1D9Q	0	0	31.4572	119.33	3.84361	6.3644	PREDICTED: uncharacterized protein LOC106079847 [Biomphalaria glabrata]	PREDICTED: uncharacterized protein LOC106079847	PREDICTED: Biomphalaria glabrata uncharacterized LOC106079847 (LOC106079847), transcript variant X2, mRNA
evgTRINITY_GG_454Uninf_1985_c0_g18_i1	0	0	56.865	100.877	0	6.36383	hypothetical protein NEMVEDRAFT_v1g5544 [Nematostella vectensis]	hypothetical protein NEMVEDRAFT_v1g5544	PREDICTED: Biomphalaria glabrata uncharacterized LOC106075041 (LOC106075041), mRNA
evglcl|HJ4YRIA02GJKK4	4.69272	1.71787	32.6671	805.784	4.80451	6.3637	RecName: Full=Yolk ferritin; Flags: Precursor	FRIY_LYMST ame: Full=Yolk ferritin Flags: Precursor; soma ferritin-like	PREDICTED: Biomphalaria glabrata uncharacterized LOC106060578 (LOC106060578), ncRNA	P:cellular iron ion homeostasis; C:cell; F:ferric iron binding; P:iron ion transport; P:oxidation-reduction process; F:ferroxidase activity; C:extracellular region
evgTRINITY_BU_DN81009_c1_g1_i1	0	0	58.0748	82.4237	23.0617	6.35716	PREDICTED: lysophosphatidylcholine acyltransferase 2-like isoform X2 [Aplysia californica]	lysophosphatidylcholine acyltransferase 2-like isoform X2	PREDICTED: Biomphalaria glabrata lysophosphatidylcholine acyltransferase 2-like (LOC106077957), mRNA	F:transferase activity, transferring acyl groups; P:metabolic process; C:membrane
evgTRINITY_DN86120_c2_g1_i1	0.78212	0	227.46	0	0.960903	6.35709	PREDICTED: uncharacterized protein LOC106068008, partial [Biomphalaria glabrata]	PREDICTED: uncharacterized protein LOC106068008, partial	PREDICTED: Biomphalaria glabrata uncharacterized LOC106068008 (LOC106068008), partial mRNA
evgTRINITY_DN74179_c1_g1_i1	3.9106	7.7304	531.143	960.79	8.64812	6.35403	PREDICTED: uncharacterized protein LOC106063339, partial [Biomphalaria glabrata]	interleukin-17 receptor D- partial	PREDICTED: Biomphalaria glabrata uncharacterized LOC106063339 (LOC106063339), partial mRNA
evgTRINITY_GG_454Inf_845_c0_g2_i1	0	78.1629	502.105	72.5821	7953.39	6.35184	PREDICTED: ladderlectin-like [Biomphalaria glabrata]	PREDICTED: ladderlectin-like	PREDICTED: Biomphalaria glabrata ladderlectin-like (LOC106072549), mRNA
evgTRINITY_DN105264_c0_g1_i1	4.69272	0	44.766	610.182	0	6.35104	PREDICTED: uncharacterized protein LOC106072103 [Biomphalaria glabrata]	leucine-rich repeat	PREDICTED: Biomphalaria glabrata uncharacterized LOC106072103 (LOC106072103), mRNA
evglcl|HJ4YRIA02HJ0K0	0	0	143.977	0	0	6.35024	PREDICTED: uncharacterized protein LOC106080255 [Biomphalaria glabrata]	PREDICTED: uncharacterized protein LOC106080255	PREDICTED: Biomphalaria glabrata uncharacterized LOC106080255 (LOC106080255), mRNA
evgTRINITY_DN94831_c0_g1_i1	0	0.858933	47.1858	199.293	0.960903	6.34996	PREDICTED: beta-1,3-glucan-binding protein-like [Biomphalaria glabrata]	beta-1,3-glucan-binding -like; beta- -glucan-binding	PREDICTED: Biomphalaria glabrata beta-1,3-glucan-binding protein-like (LOC106052041), mRNA	F:hydrolase activity, acting on glycosyl bonds
evgTRINITY_DN44978_c0_g1_i1	0	0	72.5936	84.8841	0	6.34947		sodium glucose cotransporter 2
evgTRINITY_DN46882_c0_g1_i1	0	0	0	143.934	0	6.34874	PREDICTED: uncharacterized protein LOC106062788 [Biomphalaria glabrata]	serine threonine	PREDICTED: Biomphalaria glabrata uncharacterized LOC106062788 (LOC106062788), transcript variant X2, mRNA
evgTRINITY_DN65407_c0_g1_i2	0	0	66.5441	89.805	0.960903	6.34813
evglcl|G0WVJSS01DAJ36	0	0	39.9265	113.179	0	6.34468	PREDICTED: uncharacterized protein LOC106079699 [Biomphalaria glabrata]	PREDICTED: uncharacterized protein LOC106079699	PREDICTED: Biomphalaria glabrata uncharacterized LOC106079699 (LOC106079699), transcript variant X1, mRNA
evgTRINITY_GG_1159_c6_g1_i4	0	0	0	118.1	34.5925	6.34344	PREDICTED: uncharacterized protein LOC106074920 isoform X5 [Biomphalaria glabrata]	PREDICTED: uncharacterized protein LOC106074920 isoform X5	PREDICTED: Biomphalaria glabrata uncharacterized LOC106074920 (LOC106074920), transcript variant X4, mRNA
evglcl|G0WVJSS01B8N3L	3.12848	0	198.422	316.163	0	6.34201		hypothetical protein, conserved in Plasmodium species	PREDICTED: Biomphalaria glabrata keratin-associated protein 9-2-like (LOC106071252), mRNA
evglcl|G0WVJSS02F8X69	2.34636	0	168.175	257.113	0	6.34193			PREDICTED: Biomphalaria glabrata junction-mediating and -regulatory protein-like (LOC106053148), transcript variant X2, misc_RNA
evglcl|G0WVJSS02GM4NW	0	0	56.865	98.4164	0	6.34027	hypothetical protein F511_16439 [Dorcoceras hygrometricum]	unnamed protein product	PREDICTED: Biomphalaria glabrata uncharacterized LOC106075041 (LOC106075041), mRNA
evglcl|G0WVJSS02H4272	0	0	49.6056	104.567	0	6.33897			PREDICTED: Biomphalaria glabrata uncharacterized LOC106075041 (LOC106075041), mRNA
evglcl|G0WVJSS02HMPZS	0	0	71.3837	84.8841	0	6.33864
evgTRINITY_DN92269_c32_g1_i1	0	0	44.766	108.258	0	6.33531	PREDICTED: IQ domain-containing protein D-like [Biomphalaria glabrata]	IQ domain-containing D-like	PREDICTED: Biomphalaria glabrata IQ domain-containing protein D-like (LOC106073130), mRNA
evglcl|G0WVJSS01CGDE7	0	0	61.7045	93.4956	0	6.33461			PREDICTED: Biomphalaria glabrata tetratricopeptide repeat protein 25-like (LOC106076820), transcript variant X1, mRNA
evgTRINITY_GG_27271_c3_g1_i1	0	0	62.9144	92.2654	0	6.33339	PREDICTED: uncharacterized protein LOC106073701 [Biomphalaria glabrata]	PREDICTED: uncharacterized protein LOC106073701	PREDICTED: Biomphalaria glabrata uncharacterized LOC106073701 (LOC106073701), mRNA
evglcl|G0WVJSS01ARQD1	0	0	54.4452	99.6466	0	6.33161	PREDICTED: radial spoke head protein 4 homolog A-like [Biomphalaria glabrata]	radial spoke head 4 homolog A-like	PREDICTED: Biomphalaria glabrata radial spoke head protein 4 homolog A-like (LOC106056903), mRNA
evglcl|G0WVJSS01B3324	0	0	56.865	97.1862	0	6.32836	PREDICTED: uncharacterized protein LOC106078881 [Biomphalaria glabrata]	PREDICTED: uncharacterized protein LOC106078881	PREDICTED: Biomphalaria glabrata uncharacterized LOC106078881 (LOC106078881), transcript variant X2, mRNA
evglcl|G0WVJSS01BZD86	3.12848	0	106.471	388.745	0	6.32774			PREDICTED: Biomphalaria glabrata junction-mediating and -regulatory protein-like (LOC106053148), transcript variant X3, misc_RNA
evgTRINITY_DN90222_c10_g1_i7	0	0	71.3837	83.6539	0	6.32711	PREDICTED: uncharacterized protein PB18E9.04c-like, partial [Biomphalaria glabrata]		PREDICTED: Biomphalaria glabrata uncharacterized protein PB18E9.04c-like (LOC106066669), partial mRNA
evgTRINITY_DN40580_c0_g2_i1	0.78212	0	87.1123	155.006	0	6.32632	PREDICTED: uncharacterized protein LOC106072927 [Biomphalaria glabrata]	PREDICTED: uncharacterized protein LOC106072927	PREDICTED: Biomphalaria glabrata uncharacterized LOC106065152 (LOC106065152), partial mRNA
evgTRINITY_DN104968_c0_g1_i1	0	0.858933	45.9759	195.603	1.92181	6.32559	PREDICTED: uncharacterized protein LOC106051732 [Biomphalaria glabrata]	sodium-dependent noradrenaline transporter	PREDICTED: Biomphalaria glabrata uncharacterized LOC106051732 (LOC106051732), mRNA
evgTRINITY_BU_DN76213_c1_g1_i1	0	0	59.2847	94.7258	0	6.32542	PREDICTED: lipopolysaccharide-induced tumor necrosis factor-alpha factor homolog [Odobenus rosmarus divergens]	lipopolysaccharide-induced tumor necrosis factor-alpha factor homolog		C:cell part; P:cellular process
evgTRINITY_DN92590_c7_g2_i1	0	4.29466	42.3462	531.448	37.4752	6.32225	PREDICTED: uncharacterized protein LOC106058942 isoform X2 [Biomphalaria glabrata]	PREDICTED: uncharacterized protein LOC106058942 isoform X2	PREDICTED: Biomphalaria glabrata uncharacterized LOC106058942 (LOC106058942), transcript variant X3, mRNA
evglcl|G0WVJSS01B0B79	0	0	62.9144	91.0352	0	6.32158		Galacturonosyltransferase 3 isoform 2
evgTRINITY_GG_21370_c0_g1_i1	0	0	64.1243	89.805	0	6.32046	PREDICTED: uncharacterized protein LOC106051592 [Biomphalaria glabrata]	PREDICTED: uncharacterized protein LOC106051592	PREDICTED: Biomphalaria glabrata uncharacterized LOC106051592 (LOC106051592), mRNA
evglcl|G0WVJSS02IW4TO	0.78212	0	108.89	134.092	0	6.32024	PREDICTED: uncharacterized protein LOC106069243 [Biomphalaria glabrata]	PREDICTED: uncharacterized protein LOC106069243	PREDICTED: Biomphalaria glabrata uncharacterized LOC106069243 (LOC106069243), mRNA
evglcl|G0WVJSS02F6KUL	26.5921	0	1179.65	1973.25	0	6.31996	PREDICTED: thioredoxin domain-containing protein 12-like isoform X2 [Biomphalaria glabrata]	thioredoxin domain-containing 12-like isoform X2	PREDICTED: Biomphalaria glabrata thioredoxin domain-containing protein 12-like (LOC106064349), transcript variant X2, mRNA
evglcl|G0WVJSS01DMR0L	1.56424	0	0	303.861	0	6.31978	PREDICTED: endonuclease G, mitochondrial-like [Aplysia californica]	endonuclease mitochondrial-like	PREDICTED: Biomphalaria glabrata endonuclease G, mitochondrial-like (LOC106050551), mRNA	P:apoptotic DNA fragmentation
evglcl|G0WVJSS02GZZQW	0	0	35.0869	114.409	0	6.31821			PREDICTED: Biomphalaria glabrata junction-mediating and -regulatory protein-like (LOC106053148), transcript variant X2, misc_RNA
evglcl|G0WVJSS02HNFUP	0	0	56.865	95.956	0	6.31637	PREDICTED: uncharacterized protein LOC106056881 [Biomphalaria glabrata]	PREDICTED: uncharacterized protein LOC106056881	PREDICTED: Biomphalaria glabrata uncharacterized LOC106056881 (LOC106056881), mRNA
evglcl|G0WVJSS01A3VVF	0	0	0	140.243	0	6.31157
evglcl|G0WVJSS01ETCWQ	0	0	62.9144	89.805	0	6.30968	PREDICTED: serine/threonine-protein kinase VRK1-like isoform X3 [Biomphalaria glabrata]	serine threonine- kinase VRK1-like isoform X3	PREDICTED: Biomphalaria glabrata serine/threonine-protein kinase VRK1-like (LOC106057004), transcript variant X4, mRNA
evgTRINITY_DN47133_c0_g1_i1	6.25696	2.5768	492.426	652.009	2.88271	6.30876	PREDICTED: uncharacterized protein LOC106075049 [Biomphalaria glabrata]	opioid-binding cell adhesion molecule homolog isoform X3	PREDICTED: Biomphalaria glabrata uncharacterized LOC106064602 (LOC106064602), ncRNA
evgTRINITY_GG_23970_c6_g1_i4	0	0	67.754	84.8841	0	6.30582	PREDICTED: uncharacterized protein PB18E9.04c-like, partial [Biomphalaria glabrata]	uncharacterized threonine-rich GPI-anchored glyco -like isoform X2	PREDICTED: Biomphalaria glabrata uncharacterized protein PB18E9.04c-like (LOC106066669), partial mRNA
evglcl|G0WVJSS01C335B	0	0	32.6671	114.409	0.960903	6.30534	PREDICTED: uncharacterized protein LOC106052907 [Biomphalaria glabrata]	PREDICTED: uncharacterized protein LOC106052907	PREDICTED: Biomphalaria glabrata uncharacterized LOC106052907 (LOC106052907), mRNA
evglcl|G0WVJSS02GWZVH	0	0	31.4572	115.639	0	6.30158	PREDICTED: uncharacterized protein LOC106068088 [Biomphalaria glabrata]	PREDICTED: uncharacterized protein LOC106068088	PREDICTED: Biomphalaria glabrata uncharacterized LOC106068088 (LOC106068088), mRNA
evgTRINITY_GG_454Uninf_10058_c2_g1_i1	0	0	50.8155	99.6466	0	6.30058	PREDICTED: choline/ethanolaminephosphotransferase 1-like [Biomphalaria glabrata]	choline ethanolaminephosphotransferase 1-like; cholinephosphotransferase 1 isoform x5	PREDICTED: Biomphalaria glabrata choline/ethanolaminephosphotransferase 1-like (LOC106078181), mRNA	C:integral component of membrane; F:phosphotransferase activity, for other substituted phosphate groups; P:phospholipid biosynthetic process
evglcl|G0WVJSS02HPKRJ	0	0	0	0	137.409	6.2995			PREDICTED: Biomphalaria glabrata dermatopontin-like (LOC106051883), mRNA
evgTRINITY_GG_13996_c2_g1_i1	0	0	0	139.013	0	6.29897	PREDICTED: uncharacterized protein LOC106071258 [Biomphalaria glabrata]	PREDICTED: uncharacterized protein LOC106071258	PREDICTED: Biomphalaria glabrata uncharacterized LOC106071258 (LOC106071258), mRNA
evglcl|HJ4YRIA01CCDWL	0	0	0	44.2874	104.738	6.29896	hypothetical protein BVRB_016300 [Beta vulgaris subsp. vulgaris]	hypothetical protein BVRB_016300	Biomphalaria glabrata 28S ribosomal RNA gene, partial sequence
evglcl|G0WVJSS01C3BQ1	0	0	39.9265	108.258	0	6.29544	PREDICTED: uncharacterized protein LOC106065070, partial [Biomphalaria glabrata]	transcription termination factor Rho	PREDICTED: Biomphalaria glabrata uncharacterized LOC106065070 (LOC106065070), partial mRNA
evgTRINITY_DN45181_c0_g1_i1	0.78212	0.858933	148.817	184.531	0.960903	6.29292	PREDICTED: uncharacterized protein LOC106066614 [Biomphalaria glabrata]	ferredoxin--NADP(+) reductase	PREDICTED: Biomphalaria glabrata uncharacterized LOC106066614 (LOC106066614), mRNA
evglcl|HJ4YRIA02GDPZB	0	12.0251	435.561	1027.22	1.92181	6.29147	PREDICTED: uncharacterized protein LOC106077690 [Biomphalaria glabrata]	PREDICTED: uncharacterized protein LOC106077690	PREDICTED: Biomphalaria glabrata uncharacterized LOC106079694 (LOC106079694), mRNA
evgTRINITY_GG_454Uninf_6619_c1_g8_i1	0	0	50.8155	98.4164	0	6.28824	PREDICTED: uncharacterized protein LOC106069287 [Biomphalaria glabrata]	kelch 8	PREDICTED: Biomphalaria glabrata uncharacterized LOC106069287 (LOC106069287), mRNA
evglcl|G0WVJSS01AROX2	0	0	53.2353	95.956	0	6.28464		diguanylate cyclase
evglcl|G0WVJSS01C775B	0	0	66.5441	83.6539	0	6.28279	PREDICTED: junction-mediating and -regulatory protein-like [Biomphalaria glabrata]	junction-mediating and -regulatory -like	PREDICTED: Biomphalaria glabrata junction-mediating and -regulatory protein-like (LOC106053148), transcript variant X2, misc_RNA
evgTRINITY_DN92079_c4_g2_i1	0	0	35.0869	110.718	0	6.2806	PREDICTED: uncharacterized protein LOC106078488, partial [Biomphalaria glabrata]
evgTRINITY_DN43373_c1_g1_i1	0	0	41.1364	105.798	0	6.28042	PREDICTED: uncharacterized protein LOC106079602 [Biomphalaria glabrata]	CD63 antigen	PREDICTED: Biomphalaria glabrata uncharacterized LOC106079602 (LOC106079602), mRNA
evglcl|G0WVJSS02FRMSJ	0	1.71787	154.866	182.07	3.84361	6.27994		gamma-aminobutyrate permease	PREDICTED: Biomphalaria glabrata uncharacterized LOC106070179 (LOC106070179), ncRNA
evgTRINITY_DN71797_c0_g3_i1	3.12848	0.858933	226.25	359.22	0	6.27545	PREDICTED: glucose-dependent insulinotropic receptor-like [Biomphalaria glabrata]	octopamine receptor-like	PREDICTED: Biomphalaria glabrata glucose-dependent insulinotropic receptor-like (LOC106069117), mRNA
evgTRINITY_GG_454Uninf_716_c6_g149_i1	0	0	61.7045	87.3445	0	6.27459	PREDICTED: rho GTPase-activating protein 18-like [Biomphalaria glabrata]	rho GTPase-activating 18-like; rho gtpase-activating protein 18	PREDICTED: Biomphalaria glabrata rho GTPase-activating protein 18-like (LOC106052445), mRNA	P:regulation of cellular process; P:single-organism cellular process
evgTRINITY_GG_454Uninf_9119_c1_g29_i2utrorf	0	0	32.6671	111.949	0	6.27341	PREDICTED: uncharacterized protein LOC106075647 [Biomphalaria glabrata]	PREDICTED: uncharacterized protein LOC106075647	PREDICTED: Biomphalaria glabrata uncharacterized LOC106075647 (LOC106075647), mRNA
evgTRINITY_GG_454Uninf_8831_c0_g5_i3	0	0	45.9759	100.877	0	6.27128	PREDICTED: uncharacterized protein LOC106074916 isoform X2 [Biomphalaria glabrata]	PREDICTED: uncharacterized protein LOC106074916 isoform X2	PREDICTED: Biomphalaria glabrata uncharacterized LOC106074916 (LOC106074916), transcript variant X2, mRNA
evgTRINITY_DN102278_c0_g1_i1	42.2345	33.4984	14.5187	2.46041	7655.51	6.2711	serine peptidase 2 [Radix peregra]	fibrinolytic isozyme C-like; fibrinolytic isozyme c-like	PREDICTED: Biomphalaria glabrata fibrinolytic enzyme, isozyme C-like (LOC106066913), mRNA	F:serine-type peptidase activity
evgTRINITY_DN83114_c2_g1_i1	0	0	53.2353	88.5747	8.64812	6.27066		integral membrane	PREDICTED: Biomphalaria glabrata uncharacterized LOC106080324 (LOC106080324), ncRNA
evgTRINITY_DN87937_c0_g1_i1	1.56424	0.858933	139.138	264.494	9.60903	6.27015	PREDICTED: beta-1,3-galactosyltransferase 1-like [Aplysia californica]		PREDICTED: Biomphalaria glabrata uncharacterized LOC106062470 (LOC106062470), partial mRNA
evgTRINITY_DN75083_c0_g2_i1	0	0	68.9639	79.9633	0	6.26935	PREDICTED: uncharacterized protein LOC106072664 isoform X1 [Biomphalaria glabrata]	peptide chain release factor 2	PREDICTED: Biomphalaria glabrata uncharacterized LOC106072664 (LOC106072664), transcript variant X1, mRNA
evgTRINITY_GG_23970_c6_g1_i7	0	0	47.1858	99.6466	0	6.26916	PREDICTED: uncharacterized protein PB18E9.04c-like, partial [Biomphalaria glabrata]	proline-rich 21	PREDICTED: Biomphalaria glabrata uncharacterized protein PB18E9.04c-like (LOC106066669), partial mRNA
evgTRINITY_DN80640_c0_g2_i1	0	0	37.5067	99.6466	11.5308	6.26807	PREDICTED: uncharacterized protein LOC106055214 isoform X1 [Biomphalaria glabrata]	PREDICTED: uncharacterized protein LOC106055214 isoform X1	PREDICTED: Biomphalaria glabrata uncharacterized LOC106055214 (LOC106055214), transcript variant X2, mRNA
evgTRINITY_DN71331_c0_g1_i1	0	0.858933	113.73	129.172	0	6.26799	PREDICTED: calmodulin-A-like [Biomphalaria glabrata]	Calmodulin	PREDICTED: Biomphalaria glabrata calmodulin-A-like (LOC106063737), mRNA
evgTRINITY_DN71317_c1_g1_i1	0	0	36.2968	100.877	10.5699	6.26365	PREDICTED: adenosine deaminase CECR1-like isoform X2 [Aplysia californica]	adenosine deaminase CECR1; adenosine deaminase cecr1	PREDICTED: Biomphalaria glabrata uncharacterized LOC106052091 (LOC106052091), ncRNA	F:zinc ion binding; C:extracellular space; F:protein homodimerization activity; F:proteoglycan binding; F:adenosine receptor binding; P:adenosine catabolic process; F:adenosine deaminase activity; P:purine nucleobase metabolic process
evglcl|G0WVJSS02INLRM	0	0	50.8155	95.956	0	6.26326			PREDICTED: Biomphalaria glabrata keratin-associated protein 9-2-like (LOC106071252), mRNA
evglcl|G0WVJSS02IG8TW	0	0	0	135.323	0	6.26047
evglcl|G0WVJSS01AUK0Y	0	0	53.2353	92.2654	0	6.24711	PREDICTED: uncharacterized protein LOC101846536 [Aplysia californica]	PREDICTED: uncharacterized protein LOC101846536	PREDICTED: Biomphalaria glabrata uncharacterized LOC106055456 (LOC106055456), ncRNA
evglcl|G0WVJSS01CG40T	0	0	53.2353	92.2654	0	6.24711	PREDICTED: uncharacterized protein LOC106069243 [Biomphalaria glabrata]	PREDICTED: uncharacterized protein LOC106069243	PREDICTED: Biomphalaria glabrata uncharacterized LOC106069243 (LOC106069243), mRNA
evgTRINITY_DN57745_c0_g1_i1	0	0	13.3088	124.251	0	6.24688	PREDICTED: uncharacterized protein LOC106059657 [Biomphalaria glabrata]	Vascular cell adhesion partial	PREDICTED: Biomphalaria glabrata uncharacterized LOC106059657 (LOC106059657), mRNA
evglcl|G0WVJSS01DW0PN	0	0	54.4452	91.0352	0	6.24548	PREDICTED: uncharacterized protein LOC106057560 [Biomphalaria glabrata]	PREDICTED: uncharacterized protein LOC106057560	PREDICTED: Biomphalaria glabrata uncharacterized LOC106057560 (LOC106057560), mRNA
evglcl|G0WVJSS01DL70X	0	0	71.3837	75.0425	0	6.24429	PREDICTED: uncharacterized protein LOC106065415 [Biomphalaria glabrata]	PREDICTED: uncharacterized protein LOC106065415	PREDICTED: Biomphalaria glabrata uncharacterized LOC106065415 (LOC106065415), transcript variant X2, mRNA
evgTRINITY_GG_454Uninf_1449_c0_g3_i1	0.78212	0	72.5936	153.776	0.960903	6.24201	PREDICTED: uncharacterized protein LOC106062353 [Biomphalaria glabrata]	PREDICTED: uncharacterized protein LOC106062353	PREDICTED: Biomphalaria glabrata uncharacterized LOC106062353 (LOC106062353), mRNA
evgTRINITY_DN87426_c1_g1_i1	3.9106	11.1661	574.699	1169.92	1.92181	6.24181	PREDICTED: nardilysin-like [Biomphalaria glabrata]		PREDICTED: Biomphalaria glabrata nardilysin-like (LOC106066516), mRNA
evgTRINITY_GG_454Uninf_7378_c0_g1_i1	0	0	53.2353	91.0352	0.960903	6.24118	PREDICTED: Golgi-associated plant pathogenesis-related protein 1-like, partial [Biomphalaria glabrata]	Golgi-associated plant pathogenesis-related 1- partial	PREDICTED: Biomphalaria glabrata Golgi-associated plant pathogenesis-related protein 1-like (LOC106071202), partial mRNA
evgTRINITY_DN78991_c1_g2_i1	1.56424	0	101.631	207.905	0.960903	6.24113	PREDICTED: uncharacterized protein LOC106052034 [Biomphalaria glabrata]	PREDICTED: uncharacterized protein LOC106052034	PREDICTED: Biomphalaria glabrata uncharacterized LOC106052034 (LOC106052034), mRNA
evglcl|G0WVJSS02FWD1Z	0	0	59.2847	86.1143	0	6.23981	PREDICTED: uncharacterized protein LOC106052387 isoform X1 [Biomphalaria glabrata]	conserved hypothetical integral membrane	PREDICTED: Biomphalaria glabrata uncharacterized LOC106052387 (LOC106052387), transcript variant X2, mRNA
evglcl|G0WVJSS01BFTUD	0	0	60.4946	84.8841	0	6.23862
evgTRINITY_DN63318_c1_g1_i1	1.56424	0	147.607	166.078	0	6.23848	hypothetical protein LOTGIDRAFT_235036 [Lottia gigantea]	hypothetical protein LOTGIDRAFT_235036; uncharacterized protein loc105334562		C:integral component of membrane
evgTRINITY_DN91984_c16_g1_i1	7.03908	7.7304	206.892	1414.74	11.5308	6.22983	PREDICTED: uncharacterized protein LOC106066579, partial [Biomphalaria glabrata]		PREDICTED: Biomphalaria glabrata uncharacterized LOC106056477 (LOC106056477), mRNA
evglcl|G0WVJSS01DPJR3	1.56424	0	139.138	172.229	0	6.2291	PREDICTED: uncharacterized protein LOC106075041 [Biomphalaria glabrata]	PREDICTED: uncharacterized protein LOC106075041	PREDICTED: Biomphalaria glabrata uncharacterized LOC106075041 (LOC106075041), mRNA
evgTRINITY_DN46124_c1_g1_i1	20.3351	8.58933	3.62968	0	2920.18	6.22778	PREDICTED: fibrinolytic enzyme, isozyme C-like [Biomphalaria glabrata]	fibrinolytic isozyme C-like; fibrinolytic isozyme c-like	PREDICTED: Biomphalaria glabrata fibrinolytic enzyme, isozyme C-like (LOC106067232), mRNA	F:serine-type peptidase activity
evglcl|G0WVJSS01D2EQD	0	0	20.5682	115.639	1.92181	6.227	PREDICTED: sortilin-related receptor-like [Biomphalaria glabrata]	sortilin-related receptor-like	PREDICTED: Biomphalaria glabrata sortilin-related receptor-like (LOC106061582), mRNA	C:intracellular membrane-bounded organelle; C:endomembrane system; P:animal organ development; C:cytoplasmic part; C:membrane part
evgTRINITY_GG_454Uninf_3459_c8_g1_i1	9.38544	4.29466	596.477	992.775	0	6.22561	PREDICTED: kelch repeat and BTB domain-containing protein 7-like [Biomphalaria glabrata]	kelch 12	PREDICTED: Biomphalaria glabrata kelch repeat and BTB domain-containing protein 7-like (LOC106061008), mRNA
evgTRINITY_DN67553_c1_g1_i1	0	0	50.8155	92.2654	0	6.22505	PREDICTED: uncharacterized protein LOC106080034 [Biomphalaria glabrata]	PREDICTED: uncharacterized protein LOC106080034	PREDICTED: Biomphalaria glabrata uncharacterized LOC106080034 (LOC106080034), transcript variant X2, mRNA
evgTRINITY_DN45191_c0_g2_i1	0	0	58.0748	84.8841	0.960903	6.2226	PREDICTED: uncharacterized protein LOC106053812 isoform X2 [Biomphalaria glabrata]	signal PDZ
evgTRINITY_GG_1871_c5_g2_i1	0	1.71787	260.127	51.6686	0	6.22259	PREDICTED: uncharacterized protein LOC106072850 isoform X3 [Biomphalaria glabrata]	PREDICTED: uncharacterized protein LOC106072850 isoform X3	PREDICTED: Biomphalaria glabrata uncharacterized LOC106072850 (LOC106072850), transcript variant X3, mRNA
evglcl|G0WVJSS02G6XGW	0	0	42.3462	98.4164	0.960903	6.22049		Exocyst complex component SEC5	PREDICTED: Biomphalaria glabrata baculoviral IAP repeat-containing protein 7-like (LOC106061056), mRNA
evglcl|G0WVJSS02GV8P8	0	0	54.4452	88.5747	0	6.22	PREDICTED: uncharacterized protein LOC101847314 [Aplysia californica]	mitochondrial fission process 1
evgTRINITY_DN91410_c3_g1_i2	0	0	37.5067	99.6466	4.80451	6.21887	PREDICTED: sialate O-acetylesterase-like [Biomphalaria glabrata]	sialate O-acetylesterase-like	PREDICTED: Biomphalaria glabrata sialate O-acetylesterase-like (LOC106074134), mRNA
evglcl|G0WVJSS01D7JYV	0	0	33.877	105.798	0	6.21852
evgTRINITY_DN46922_c0_g1_i1	0	0	60.4946	82.4237	0	6.21339	PREDICTED: uncharacterized protein LOC106057438 [Biomphalaria glabrata]	5-hydroxytryptamine receptor 6	PREDICTED: Biomphalaria glabrata uncharacterized LOC106057438 (LOC106057438), mRNA
evglcl|G0WVJSS01A1ZR5	0	0	61.7045	81.1935	0	6.21235	PREDICTED: uncharacterized protein LOC106078624 [Biomphalaria glabrata]	PREDICTED: uncharacterized protein LOC106078624	PREDICTED: Biomphalaria glabrata uncharacterized LOC106078624 (LOC106078624), mRNA
evgTRINITY_DN81096_c1_g1_i1	0	0	50.8155	91.0352	0	6.2121	PREDICTED: uncharacterized protein LOC106051527 [Biomphalaria glabrata]	cyclic nucleotide-binding domain-containing 2-like	PREDICTED: Biomphalaria glabrata uncharacterized LOC106051527 (LOC106051527), mRNA
evgTRINITY_GG_18017_c2_g2_i1	1.56424	7.7304	332.72	770.108	0.960903	6.21174	PREDICTED: trichohyalin-like [Biomphalaria glabrata]	PREDICTED: trichohyalin-like	PREDICTED: Biomphalaria glabrata trichohyalin-like (LOC106068694), mRNA
evgTRINITY_DN89651_c0_g1_i1	6.25696	2.5768	352.079	706.138	0.960903	6.209	PREDICTED: uncharacterized protein LOC106052205 [Biomphalaria glabrata]		PREDICTED: Biomphalaria glabrata uncharacterized LOC106052205 (LOC106052205), transcript variant X2, mRNA
evglcl|G0WVJSS01DG796	0	0	71.3837	71.3519	0	6.20763
evgTRINITY_GG_26546_c0_g1_i2	0	0	39.9265	83.6539	22.1008	6.202	PREDICTED: protein maelstrom homolog [Biomphalaria glabrata]	maelstrom homolog; protein maelstrom homolog isoform x2	PREDICTED: Biomphalaria glabrata protein maelstrom homolog (LOC106073594), mRNA	P:nucleic acid metabolic process; P:negative regulation of gene expression; P:cellular macromolecule metabolic process; P:regulation of cellular process; C:intracellular non-membrane-bounded organelle; C:macromolecular complex; P:single-organism cellular process; C:cytoplasmic part; P:single organism reproductive process
evglcl|G0WVJSS02FPTDM	0	0	49.6056	91.0352	0	6.20087
evgTRINITY_BU_DN79655_c0_g3_i1	12.5139	4.29466	643.663	1193.3	59.576	6.19986	PREDICTED: uncharacterized protein LOC106075700 [Biomphalaria glabrata]		PREDICTED: Biomphalaria glabrata uncharacterized LOC106075700 (LOC106075700), transcript variant X2, misc_RNA
evglcl|G0WVJSS02I91TW	0	0	10.889	115.639	8.64812	6.19903	PREDICTED: protein shisa-5-like [Aplysia californica]	PREDICTED: protein shisa-5-like
evgTRINITY_DN92302_c3_g2_i1	1.56424	0.858933	139.138	252.192	0	6.199	PREDICTED: uncharacterized protein LOC106068745 isoform X1 [Biomphalaria glabrata]		PREDICTED: Biomphalaria glabrata uncharacterized LOC106068745 (LOC106068745), transcript variant X2, mRNA
evglcl|G0WVJSS02GAM2M	0	0	31.4572	105.798	0	6.19758			PREDICTED: Biomphalaria glabrata uncharacterized LOC106064145 (LOC106064145), mRNA
evglcl|G0WVJSS01ALWS0	0	0	29.0374	107.028	0.960903	6.19722	hypothetical protein DOTSEDRAFT_79548 [Dothistroma septosporum NZE10]	mediator of DNA damage checkpoint 1- partial
evglcl|G0WVJSS01ESMU3	0	0	68.9639	72.5821	0	6.19573
[truncated: 3,417 more rows]

## Sheet: BpSmMoll_down
	norm.BpR1	norm.BpR2	norm.BpSmMollR1	norm.BpSmMollR2	norm.BpSmMollR3	log2FC	blastp top hit	blastp consensus	blastn nt	GO
[truncated: 2,639 more rows]

## Sheet: BpSmMoll_v_BpSm up
	norm.BpSmR1	norm.BpSmR2	norm.BpSmR3	norm.BpSmMollR1	norm.BpSmMollR2	norm.BpSmMollR3	log2FC	blastp top hit	blastp consensus	blastn nt	GO
[truncated: 3,744 more rows]

[truncated: 3 more sheets: BpSmMoll_v_BpSm down, BpMoll_up, BpMoll_down]
