# Supplementary material for: Transcriptional responses of Biomphalaria pfeifferi and Schistosoma mansoni following exposure to niclosamide, with evidence for a synergistic effect on snails following exposure to both stressors
Source: PLoS Negl Trop Dis. 2019 Dec 16;13(12):e0006927. doi: 10.1371/journal.pntd.0006927 (PMC6936870; doi:10.1371/journal.pntd.0006927)
Supplement: S2 File — (XLSX) [file pntd.0006927.s002.xlsx]

## Sheet: Smansoni read counts
	RAW COUNTS						TPMs												BLAST nr/nt			GO annotation		Smansoni v5.2
	BpSmR1	BpSmR2	BpSmR3	BpSmMollR1	BpSmMollR2	BpSmMollR3	BpSmR1.norm	BpSmR2.norm	BpSmR3.norm	BpSmMollR1.norm	BpSmMollR2.norm	BpSmMollR3.norm	BpSmR1.norm log2	BpSmR2.norm log2	BpSmR3.norm log2	BpSmMollR1.norm log2	BpSmMollR2.norm log2	BpSmMollR3.norm log2	BLAST nt	nt accession	diamond nr	GO IDs	GO names	Sm prot	Smp prot description
TRINITY_GG_330_c0_g1_i1_len_214_path_[534	0	0	0	12	15	0	0	0	0	9.03564	10.6399	0	0	0	0	3.17563	3.41142	0	Schistosoma mansoni strain Puerto Rico chromosome W, complete genome	gi|360043576|emb|HE601631.1|
TRINITY_GG_895_c6_g1_i1_len_377_path_[758	1323	954	172	2520	940	630	1250.21	858.19	296.381	1897.48	666.769	721.179	10.288	9.74515	8.21131	10.8899	9.38104	9.49421	Schistosoma mansoni strain Puerto Rico chromosome 1, complete genome	gi|353228410|emb|HE601624.1|	dynein light chain	C:GO:0005856; C:GO:0005737; C:GO:0030286; C:GO:0005875; C:GO:0005874; P:GO:0007017; F:GO:0003774	C:cytoskeleton; C:cytoplasm; C:dynein complex; C:microtubule associated complex; C:microtubule; P:microtubule-based process; F:motor activity	Smp_201060.1	Uncharacterized protein Smp_201060
TRINITY_GG_2645_c69_g1_i1_len_335_path_[625	0	0	0	0	14	0	0	0	0	0	9.9306	0	0	0	0	0	3.31188	0	Schistosoma mansoni strain Puerto Rico chromosome 5, complete genome	gi|353232596|emb|HE601628.1|
TRINITY_GG_2985_c3_g2_i1_len_2838_path_[5795	43	49	22	70	70	41	40.6343	44.079	37.9092	52.7079	49.653	46.9339	5.34463	5.46202	5.24447	5.71995	5.63381	5.55256	Schistosoma mansoni mesoderm induction early response 1 related partial mRNA	gi|1084313162|ref|XM_018792681.1|	mesoderm induction early response 1 related	F:GO:0003677	F:DNA binding	Smp_101370.1	Mesoderm induction early response 1 related
TRINITY_GG_711_c10_g2_i1_len_372_path_[3914	41	71	18	84	61	79	38.7443	63.8695	31.0166	63.2495	43.2691	90.4335	5.27591	5.99706	4.95497	5.98298	5.43526	6.49879	Schistosoma mansoni strain Puerto Rico chromosome 1, complete genome	gi|353228410|emb|HE601624.1|
TRINITY_GG_145_c7_g1_i1_len_463_path_[441	308	387	275	388	304	210	291.055	348.134	473.865	292.152	215.636	240.393	8.18515	8.4435	8.88833	8.19058	7.75245	7.90925	Schistosoma mansoni strain Puerto Rico chromosome W, complete genome	gi|360043576|emb|HE601631.1|	hypothetical protein	C:GO:0016020; C:GO:0016021	C:membrane; C:integral component of membrane
TRINITY_GG_886_c1_g1_i1_len_374_path_[352	0	4	0	5	4	0	0	3.59828	0	3.76485	2.83731	0	0	1.84731	0	1.91259	1.50453	0	Schistosoma mansoni septate junction protein partial mRNA	gi|1084292639|ref|XM_018795074.1|	septate junction			Smp_144130.1	Septate junction protein
TRINITY_GG_2926_c1_g1_i1_len_252_path_[230	18	31	0	29	14	36	17.0097	27.8867	0	21.8361	9.9306	41.2102	4.08829	4.8015	0	4.44865	3.31188	5.36493	Schistosoma mansoni DNA primase large subunit, putative partial mRNA	gi|1084313432|ref|XM_018792641.1|
TRINITY_DN15218_c0_g1_i1_len_374_path_[352	122	303	2353	58	46	1457	115.288	272.57	4054.56	43.6723	32.6291	1667.87	6.8491	8.09048	11.9853	5.44865	5.02809	10.7038			lysosomal alpha-mannosidase-like			Smp_131580.1	Alpha-mannosidase (EC 3.2.1.-)
TRINITY_GG_210_c2_g1_i1_len_220_path_[503	0	0	0	4	4	0	0	0	0	3.01188	2.83731	0	0	0	0	1.59066	1.50453	0	Schistosoma mansoni strain Puerto Rico chromosome W, complete genome	gi|360043576|emb|HE601631.1|
TRINITY_GG_1260_c8_g1_i1_len_266_path_[512	16	6	0	14	12	0	15.1197	5.39742	0	10.5416	8.51194	0	3.91836	2.43227	0	3.39802	3.08949	0	Schistosoma rodhaini genome assembly S_rodhaini_Burundi ,scaffold SROB_scaffold0013251	gi|689525219|emb|LL970281.1|
TRINITY_GG_1956_c12_g1_i1_len_520_path_[498	2	5	0	4	8	4	1.88997	4.49785	0	3.01188	5.67463	4.57891	0.918361	2.16924	0	1.59066	2.50453	2.19501	Schistosoma rodhaini genome assembly S_rodhaini_Burundi ,scaffold SROB_scaffold0006166	gi|689521025|emb|LL963144.1|
TRINITY_GG_496_c35_g1_i1_len_238_path_[431	11	0	0	5	8	0	10.3948	0	0	3.76485	5.67463	0	3.37779	0	0	1.91259	2.50453	0	Schistosoma rodhaini genome assembly S_rodhaini_Burundi ,scaffold SROB_scaffold0007743	gi|689522431|emb|LL964722.1|
TRINITY_GG_1574_c57_g1_i1_len_213_path_[381	0	0	0	5	13	0	0	0	0	3.76485	9.22127	0	0	0	0	1.91259	3.20497	0	Schistosoma mansoni strain Puerto Rico chromosome 4, complete genome	gi|353231633|emb|HE601627.1|	hypothetical protein MS3_03855
TRINITY_GG_1453_c15_g1_i1_len_221_path_[199	0	0	0	2	6	0	0	0	0	1.50594	4.25597	0	0	0	0	0.590664	2.08949	0	Schistosoma mansoni strain Puerto Rico chromosome 4, complete genome	gi|353231633|emb|HE601627.1|
TRINITY_GG_895_c55_g1_i1_len_502_path_[480	0	2	0	3	5	0	0	1.79914	0	2.25891	3.54664	0	0	0.847308	0	1.17563	1.82645	0	Schistosoma mansoni strain Puerto Rico chromosome 1, complete genome	gi|353228410|emb|HE601624.1|	sphingosine phosphate lyase	F:GO:0016829	F:lyase activity	Smp_196400.1	Putative sphingosine phosphate lyase
TRINITY_GG_721_c7_g1_i1_len_2136_path_[4231	10	9	0	21	19	5	9.44983	8.09614	0	15.8124	13.4772	5.72364	3.24029	3.01723	0	3.98298	3.75245	2.51693	Schistosoma haematobium hypothetical protein mRNA	gi|844874076|ref|XM_012945741.1|	hypothetical protein Smp_126620	C:GO:0016020; C:GO:0016021	C:membrane; C:integral component of membrane	Smp_126620.1	Uncharacterized protein
TRINITY_GG_703_c19_g1_i1_len_333_path_[621	5	0	0	2	6	0	4.72492	0	0	1.50594	4.25597	0	2.24029	0	0	0.590664	2.08949	0	Schistosoma mansoni strain Puerto Rico chromosome 1, complete genome	gi|353228410|emb|HE601624.1|	hypothetical protein Smp_160450	F:GO:0005524; C:GO:0016020; C:GO:0016021; P:GO:0016310; F:GO:0019205; P:GO:0006139	F:ATP binding; C:membrane; C:integral component of membrane; P:phosphorylation; F:nucleobase-containing compound kinase activity; P:nucleobase-containing compound metabolic process
TRINITY_GG_1038_c7_g1_i1_len_311_path_[577	11	0	26	10	6	0	10.3948	0	44.8017	7.5297	4.25597	0	3.37779	0	5.48548	2.91259	2.08949	0	Schistosoma mansoni rab, putative partial mRNA	gi|1084309592|ref|XM_018790694.1|	Ras-related Rab-30	F:GO:0005525; P:GO:0007264; C:GO:0005622	F:GTP binding; P:small GTPase mediated signal transduction; C:intracellular	Smp_169460.1	Rab, putative
TRINITY_GG_384_c26_g1_i1_len_788_path_[1531	27	10	0	22	32	0	25.5146	8.99571	0	16.5653	22.6985	0	4.67325	3.16924	0	4.0501	4.50453	0	Schistosoma haematobium Synaptotagmin-like protein 4 mRNA	gi|844859425|ref|XM_012942157.1|	Synaptotagmin 4			Smp_149780.1	Synaptotagmin-like protein
TRINITY_GG_898_c20_g1_i1_len_745_path_[4565	67	100	18	116	71	59	63.3139	89.9571	31.0166	87.3445	50.3623	67.539	5.98445	6.49116	4.95497	6.44865	5.65427	6.07765	Schistosoma mansoni strain Puerto Rico chromosome 1, complete genome	gi|353228410|emb|HE601624.1|	Choline transporter 4	C:GO:0016020; C:GO:0016021	C:membrane; C:integral component of membrane	Smp_160740.1	Putative ctl2
TRINITY_GG_2070_c46_g1_i1_len_254_path_[463	0	10	0	4	8	0	0	8.99571	0	3.01188	5.67463	0	0	3.16924	0	1.59066	2.50453	0	Schistosoma mansoni strain Puerto Rico chromosome 2, complete genome	gi|353230524|emb|HE601625.1|
TRINITY_GG_1033_c0_g1_i1_len_974_path_[952	48	74	34	78	62	73	45.3592	66.5682	58.5869	58.7317	43.9784	83.5652	5.50332	6.05676	5.87251	5.87607	5.45872	6.38483	Schistosoma mansoni golgi membrane protein sb140 (yip1b), putative partial mRNA	gi|1084314368|ref|XM_018792381.1|	golgi membrane sb140 (yip1b)	C:GO:0016020; C:GO:0016021	C:membrane; C:integral component of membrane	Smp_027080.1	Golgi membrane protein sb140 (Yip1b), putative
TRINITY_GG_2706_c0_g1_i1_len_2115_path_[4234	41	33	16	49	49	24	38.7443	29.6858	27.5703	36.8955	34.7571	27.4735	5.27591	4.8917	4.78504	5.20537	5.11924	4.77997	Schistosoma mansoni rab-2,4,14, putative partial mRNA	gi|1084313996|ref|XM_018792482.1|	rab-2,4,14, putative	P:GO:0007264; P:GO:0090387; C:GO:0045335; C:GO:0005794; P:GO:0090382; P:GO:0042742; P:GO:0006895; F:GO:0005525; C:GO:0005802; C:GO:0005769; F:GO:0003924; C:GO:0005829; C:GO:0055037; P:GO:0032456	P:small GTPase mediated signal transduction; P:phagolysosome assembly involved in apoptotic cell clearance; C:phagocytic vesicle; C:Golgi apparatus; P:phagosome maturation; P:defense response to bacterium; P:Golgi to endosome transport; F:GTP binding; C:trans-Golgi network; C:early endosome; F:GTPase activity; C:cytosol; C:recycling endosome; P:endocytic recycling	Smp_004910.1	Rab-2,4,14, putative
TRINITY_GG_2061_c0_g1_i1_len_650_path_[1281	22	20	14	22	16	15	20.7896	17.9914	24.124	16.5653	11.3493	17.1709	4.37779	4.16924	4.5924	4.0501	3.50453	4.1019	Schistosoma mansoni vam6/vps39 related partial mRNA	gi|1084293392|ref|XM_018795490.1|	vam6 vps39 related	P:GO:0016192; C:GO:0005765	P:vesicle-mediated transport; C:lysosomal membrane	Smp_212150.1	Vam6/vps39 related
TRINITY_GG_945_c29_g1_i1_len_701_path_[679	4	3	0	9	11	0	3.77993	2.69871	0	6.77673	7.80262	0	1.91836	1.43227	0	2.76059	2.96396	0	Schistosoma mansoni putative dead box ATP-dependent RNA helicase partial mRNA	gi|1084291286|ref|XM_018794323.1|	dead box ATP-dependent RNA helicase	P:GO:0007067; F:GO:0004386; C:GO:0000775; F:GO:0004004; F:GO:0000166; F:GO:0003676; C:GO:0005634; F:GO:0005524; F:GO:0003723; C:GO:0016020; C:GO:0016021; P:GO:0010501; F:GO:0016787	P:mitotic nuclear division; F:helicase activity; C:chromosome, centromeric region; F:ATP-dependent RNA helicase activity; F:nucleotide binding; F:nucleic acid binding; C:nucleus; F:ATP binding; F:RNA binding; C:membrane; C:integral component of membrane; P:RNA secondary structure unwinding; F:hydrolase activity	Smp_213810.1
TRINITY_GG_2942_c10_g1_i1_len_416_path_[787	6	2	14	5	5	0	5.6699	1.79914	24.124	3.76485	3.54664	0	2.50332	0.847308	4.5924	1.91259	1.82645	0	Schistosoma rodhaini genome assembly S_rodhaini_Burundi ,scaffold SROB_scaffold0000652	gi|689516743|emb|LL957630.1|
TRINITY_GG_1924_c1_g1_i1_len_656_path_[1267	8	1	0	2	8	3	7.55987	0.899571	0	1.50594	5.67463	3.43419	2.91836	-0.152692	0	0.590664	2.50453	1.77997	Schistosoma rodhaini genome assembly S_rodhaini_Burundi ,scaffold SROB_scaffold0025075	gi|686677744|emb|LL984571.1|	TPA: endonuclease-reverse transcriptase			Smp_187770.1	Uncharacterized protein
TRINITY_GG_630_c2_g1_i1_len_350_path_[328	21	21	0	35	63	8	19.8447	18.891	0	26.354	44.6877	9.15783	4.31068	4.23963	0	4.71995	5.48181	3.19501	Schistosoma mansoni strain Puerto Rico chromosome 1, complete genome	gi|353228410|emb|HE601624.1|	rab6-interacting 2 elks erc cast,	C:GO:0016020; C:GO:0016021	C:membrane; C:integral component of membrane	Smp_165890.1	Rab6-interacting protein 2/elks/erc/cast,putative
TRINITY_GG_1079_c3_g1_i1_len_2371_path_[2349	15	17	3	16	28	13	14.1748	15.2927	5.16943	12.0475	19.8612	14.8815	3.82525	3.93477	2.37001	3.59066	4.31188	3.89545	Schistosoma mansoni hypothetical protein partial mRNA	gi|1084313919|ref|XM_018792498.1|	hypothetical protein Smp_174240.1	C:GO:0072487; F:GO:0003682; P:GO:0043984	C:MSL complex; F:chromatin binding; P:histone H4-K16 acetylation	Smp_174240.1	Uncharacterized protein
TRINITY_GG_2830_c0_g1_i1_len_1932_path_[1910	20	34	0	42	44	27	18.8997	30.5854	0	31.6247	31.2105	30.9077	4.24029	4.93477	0	4.98298	4.96396	4.94989	Schistosoma mansoni fuse-binding protein-interacting repressor siahbp1, putative partial mRNA	gi|1084307341|ref|XM_018791581.1|	fuse-binding -interacting repressor	F:GO:0000166; F:GO:0003676; F:GO:0003723	F:nucleotide binding; F:nucleic acid binding; F:RNA binding	Smp_129720.1	Fuse-binding protein-interacting repressor siahbp1, putative
TRINITY_GG_712_c3_g1_i1_len_311_path_[289	0	0	0	0	5	0	0	0	0	0	3.54664	0	0	0	0	0	1.82645	0	Schistosoma mansoni putative ets partial mRNA	gi|1084291512|ref|XM_018794448.1|	Protein C-ets-2	F:GO:0003677; C:GO:0005634; F:GO:0003700; P:GO:0006355; F:GO:0043565	F:DNA binding; C:nucleus; F:transcription factor activity, sequence-specific DNA binding; P:regulation of transcription, DNA-templated; F:sequence-specific DNA binding	Smp_126530.1	Putative ets
TRINITY_GG_398_c2_g1_i1_len_363_path_[341	4	0	0	3	4	0	3.77993	0	0	2.25891	2.83731	0	1.91836	0	0	1.17563	1.50453	0	Schistosoma haematobium hypothetical protein mRNA	gi|844834572|ref|XM_012936425.1|	hypothetical protein MS3_00228	P:GO:0006629; F:GO:0008081	P:lipid metabolic process; F:phosphoric diester hydrolase activity	Smp_100540.1	Uncharacterized protein
TRINITY_GG_576_c66_g1_i1_len_205_path_[183	0	0	0	8	6	0	0	0	0	6.02376	4.25597	0	0	0	0	2.59066	2.08949	0	Schistosoma mansoni ADAMTS peptidase (M12 family) partial mRNA	gi|1084309271|ref|XM_018790731.1|	ADAMTS peptidase (M12 family)	F:GO:0008270; P:GO:0006508; F:GO:0004222; C:GO:0005578; F:GO:0008237	F:zinc ion binding; P:proteolysis; F:metalloendopeptidase activity; C:proteinaceous extracellular matrix; F:metallopeptidase activity	Smp_124500.1	ADAMTS peptidase (M12 family)
TRINITY_GG_2406_c1_g1_i1_len_609_path_[1173	10	5	0	5	7	3	9.44983	4.49785	0	3.76485	4.9653	3.43419	3.24029	2.16924	0	1.91259	2.31188	1.77997	Schistosoma rodhaini genome assembly S_rodhaini_Burundi ,scaffold SROB_scaffold0000372	gi|689516463|emb|LL957350.1|	reverse transcriptase			Smp_199470.1	Acyl-CoA:glycerol-3-phosphate acyltransferase
TRINITY_GG_1024_c55_g1_i1_len_716_path_[1387	15	20	25	5	6	67	14.1748	17.9914	43.0786	3.76485	4.25597	76.6968	3.82525	4.16924	5.4289	1.91259	2.08949	6.26109	Schistosoma mansoni Venom allergen-like (VAL) 14 protein partial mRNA	gi|1084306624|ref|XM_018791750.1|	Venom allergen-like (VAL) 14			Smp_078490.1	Venom allergen-like (VAL) 14 protein
TRINITY_GG_1528_c3_g2_i1_len_263_path_[1266	0	3	0	4	2	0	0	2.69871	0	3.01188	1.41866	0	0	1.43227	0	1.59066	0.504526	0	Schistosoma mansoni strain Puerto Rico chromosome 4, complete genome	gi|353231633|emb|HE601627.1|
TRINITY_GG_1380_c0_g1_i1_len_369_path_[693	4	7	18	6	6	0	3.77993	6.29699	31.0166	4.51782	4.25597	0	1.91836	2.65466	4.95497	2.17563	2.08949	0	Schistosoma mansoni deoxyribonuclease II-related partial mRNA	gi|1084308305|ref|XM_018791096.1|	deoxyribonuclease II-related	P:GO:0006309; F:GO:0004531; P:GO:0006259; C:GO:0005622	P:apoptotic DNA fragmentation; F:deoxyribonuclease II activity; P:DNA metabolic process; C:intracellular	Smp_008610.1	Deoxyribonuclease II-related
TRINITY_GG_937_c3_g2_i1_len_1485_path_[2949	8	6	18	7	8	10	7.55987	5.39742	31.0166	5.27079	5.67463	11.4473	2.91836	2.43227	4.95497	2.39802	2.50453	3.51693	Schistosoma mansoni strain Puerto Rico cytochrome P450 (CYP3050A1) mRNA, complete cds	gi|972002953|gb|KT072747.1|	cytochrome P450	F:GO:0005506; F:GO:0046872; F:GO:0016491; F:GO:0016705; F:GO:0070330; C:GO:0016020; C:GO:0016021; P:GO:0055114; F:GO:0004497; F:GO:0020037	F:iron ion binding; F:metal ion binding; F:oxidoreductase activity; F:oxidoreductase activity, acting on paired donors, with incorporation or reduction of molecular oxygen; F:aromatase activity; C:membrane; C:integral component of membrane; P:oxidation-reduction process; F:monooxygenase activity; F:heme binding	Smp_156400.1	Putative cytochrome P450 (EC 1.14.14.1)
TRINITY_GG_1667_c28_g1_i1_len_2487_path_[2465	17	13	12	15	14	10	16.0647	11.6944	20.6777	11.2946	9.9306	11.4473	4.00582	3.54775	4.37001	3.49755	3.31188	3.51693	Schistosoma mansoni ubiquitin-specific peptidase 45 (C19 family) partial mRNA	gi|1084299532|ref|XM_018797859.1|	ubiquitin-specific peptidase 45 (C19 family)	P:GO:0016579; P:GO:0006511; F:GO:0036459	P:protein deubiquitination; P:ubiquitin-dependent protein catabolic process; F:thiol-dependent ubiquitinyl hydrolase activity	Smp_074200.2	Ubiquitin-specific peptidase 45 (C19 family)
TRINITY_GG_718_c49_g1_i1_len_633_path_[1221	5	5	0	5	7	6	4.72492	4.49785	0	3.76485	4.9653	6.86837	2.24029	2.16924	0	1.91259	2.31188	2.77997	Schistosoma mansoni uncharacterized protein partial mRNA	gi|1084291400|ref|XM_018794386.1|	uncharacterized protein Smp_167190	F:GO:0005509; C:GO:0016020; C:GO:0016021	F:calcium ion binding; C:membrane; C:integral component of membrane	Smp_167190.1	Uncharacterized protein Smp_167190
TRINITY_GG_1798_c10_g1_i2_len_1297_path_[6479	0	0	0	3	10	0	0	0	0	2.25891	7.09329	0	0	0	0	1.17563	2.82645	0	Schistosoma mansoni hypothetical protein partial mRNA	gi|1084310190|ref|XM_018792792.1|	hypothetical protein Smp_078050	C:GO:0005856; F:GO:0003779; P:GO:0030036	C:cytoskeleton; F:actin binding; P:actin cytoskeleton organization	Smp_078050.1	Uncharacterized protein
TRINITY_GG_702_c22_g1_i1_len_6705_path_[13442	20	44	63	38	44	55	18.8997	39.5811	108.558	28.6129	31.2105	62.9601	4.24029	5.30674	6.76232	4.83859	4.96396	5.97637	Schistosoma mansoni strain Puerto Rico chromosome 1, complete genome	gi|353228410|emb|HE601624.1|	macroglobulin complement	C:GO:0005615; F:GO:0004866; P:GO:0010951; C:GO:0005576	C:extracellular space; F:endopeptidase inhibitor activity; P:negative regulation of endopeptidase activity; C:extracellular region	Smp_089670.1	Putative macroglobulin/complement
TRINITY_GG_2965_c22_g1_i1_len_209_path_[373	33	0	0	5	7	0	31.1845	0	0	3.76485	4.9653	0	4.96276	0	0	1.91259	2.31188	0	Schistosoma mansoni hypothetical protein partial mRNA	gi|1084313242|ref|XM_018791854.1|	hypothetical protein Smp_166880			Smp_166880.1	Uncharacterized protein
TRINITY_GG_1671_c11_g1_i1_len_2864_path_[5732	33	32	16	33	36	21	31.1845	28.7863	27.5703	24.848	25.5358	24.0393	4.96276	4.84731	4.78504	4.63506	4.67445	4.58732	Schistosoma mansoni hypothetical protein partial mRNA	gi|1084299710|ref|XM_018797959.1|	hypothetical protein Smp_002840			Smp_002840.1	Uncharacterized protein
TRINITY_GG_2766_c11_g1_i1_len_253_path_[461	9	7	44	10	12	0	8.50485	6.29699	75.8183	7.5297	8.51194	0	3.08829	2.65466	6.24447	2.91259	3.08949	0	Schistosoma mansoni hypothetical protein partial mRNA	gi|1084309990|ref|XM_018790502.1|	hypothetical protein Smp_133380			Smp_133380.1	Uncharacterized protein
TRINITY_GG_198_c48_g1_i1_len_259_path_[473	0	0	0	2	8	0	0	0	0	1.50594	5.67463	0	0	0	0	0.590664	2.50453	0	Schistosoma mansoni putative erythrocyte membrane protein partial mRNA	gi|1084303882|ref|XM_018789460.1|	erythrocyte membrane	F:GO:0003677; C:GO:0005634	F:DNA binding; C:nucleus	Smp_157830.1	Putative erythrocyte membrane protein
TRINITY_GG_725_c64_g1_i1_len_247_path_[449	10	4	0	8	9	0	9.44983	3.59828	0	6.02376	6.38396	0	3.24029	1.84731	0	2.59066	2.67445	0	Schistosoma mansoni strain Puerto Rico chromosome 1, complete genome	gi|353228410|emb|HE601624.1|
TRINITY_GG_423_c6_g2_i1_len_811_path_[5689	32	8	0	16	33	2	30.2395	7.19656	0	12.0475	23.4078	2.28946	4.91836	2.84731	0	3.59066	4.54892	1.19501	Schistosoma mansoni putative smile protein partial mRNA	gi|1084302503|ref|XM_018788839.1|	putative smile protein	C:GO:0016020; C:GO:0016021	C:membrane; C:integral component of membrane	Smp_094950.1	Putative smile protein
TRINITY_GG_2119_c77_g1_i1_len_447_path_[849	0	0	0	1	4	0	0	0	0	0.75297	2.83731	0	0	0	0	-0.409336	1.50453	0	Schistosoma mansoni hypothetical protein partial mRNA	gi|1084295072|ref|XM_018796423.1|	hypothetical protein Smp_146950			Smp_146950.1	Uncharacterized protein
TRINITY_GG_1670_c70_g1_i1_len_256_path_[234	0	3	0	9	9	0	0	2.69871	0	6.77673	6.38396	0	0	1.43227	0	2.76059	2.67445	0	Schistosoma mansoni strain Puerto Rico chromosome 6, complete genome	gi|353232888|emb|HE601629.1|	Serine threonine- kinase endoribonuclease IRE2	F:GO:0005524; P:GO:0090501; C:GO:0016020; C:GO:0016021; F:GO:0004672; F:GO:0004540; P:GO:0016310; P:GO:0006397; P:GO:0006468; F:GO:0016301	F:ATP binding; P:RNA phosphodiester bond hydrolysis; C:membrane; C:integral component of membrane; F:protein kinase activity; F:ribonuclease activity; P:phosphorylation; P:mRNA processing; P:protein phosphorylation; F:kinase activity
TRINITY_GG_937_c5_g2_i1_len_3242_path_[7421	14	10	4	15	18	5	13.2298	8.99571	6.89257	11.2946	12.7679	5.72364	3.72572	3.16924	2.78504	3.49755	3.67445	2.51693	Schistosoma mansoni putative cation-transporting atpase 13a1 (G-box binding protein) partial mRNA	gi|1084292279|ref|XM_018794874.1|	cation-transporting atpase 13a1 (G-box binding )	F:GO:0016887; F:GO:0019829; P:GO:0006874; F:GO:0000166; C:GO:0005887; F:GO:0005524; P:GO:0006812; F:GO:0046872; C:GO:0043231; C:GO:0016020; P:GO:0098655; C:GO:0016021; F:GO:0016787	F:ATPase activity; F:cation-transporting ATPase activity; P:cellular calcium ion homeostasis; F:nucleotide binding; C:integral component of plasma membrane; F:ATP binding; P:cation transport; F:metal ion binding; C:intracellular membrane-bounded organelle; C:membrane; P:cation transmembrane transport; C:integral component of membrane; F:hydrolase activity	Smp_164540.1	Cation-transporting ATPase (EC 3.6.3.-)
TRINITY_GG_277_c18_g1_i1_len_784_path_[762	5	1	0	4	8	2	4.72492	0.899571	0	3.01188	5.67463	2.28946	2.24029	-0.152692	0	1.59066	2.50453	1.19501	Schistosoma mansoni putative guanine-nucleotide-exchange-factor partial mRNA	gi|1084305324|ref|XM_018790059.1|	putative guanine-nucleotide-exchange-factor	P:GO:0035023; F:GO:0005089; P:GO:0043547	P:regulation of Rho protein signal transduction; F:Rho guanyl-nucleotide exchange factor activity; P:positive regulation of GTPase activity	Smp_155990.1	Putative guanine-nucleotide-exchange-factor
TRINITY_GG_725_c6_g1_i1_len_2445_path_[2423	16	17	3	21	27	7	15.1197	15.2927	5.16943	15.8124	19.1519	8.0131	3.91836	3.93477	2.37001	3.98298	4.25941	3.00236	Schistosoma mansoni hypothetical protein partial mRNA	gi|1084290034|ref|XM_018793628.1|	hypothetical protein Smp_012460	P:GO:0090305; P:GO:0006281; F:GO:0004518	P:nucleic acid phosphodiester bond hydrolysis; P:DNA repair; F:nuclease activity	Smp_012460.1	Uncharacterized protein
TRINITY_GG_418_c42_g1_i1_len_255_path_[233	9	7	0	3	6	17	8.50485	6.29699	0	2.25891	4.25597	19.4604	3.08829	2.65466	0	1.17563	2.08949	4.28247	Schistosoma mansoni strain Puerto Rico chromosome W, complete genome	gi|360043576|emb|HE601631.1|
TRINITY_GG_1015_c12_g1_i1_len_950_path_[1881	10	10	22	15	23	4	9.44983	8.99571	37.9092	11.2946	16.3146	4.57891	3.24029	3.16924	5.24447	3.49755	4.02809	2.19501	Schistosoma mansoni hypothetical protein partial mRNA	gi|1084290684|ref|XM_018793989.1|	LAMA 2 precursor			Smp_126120.1	Uncharacterized protein
TRINITY_GG_1260_c34_g1_i1_len_370_path_[695	0	3	0	4	6	0	0	2.69871	0	3.01188	4.25597	0	0	1.43227	0	1.59066	2.08949	0	Schistosoma rodhaini genome assembly S_rodhaini_Burundi ,scaffold SROB_contig0000225	gi|689526661|emb|LL973751.1|	endonuclease-reverse transcriptase	P:GO:0090305; F:GO:0003964; F:GO:0004519; P:GO:0006278	P:nucleic acid phosphodiester bond hydrolysis; F:RNA-directed DNA polymerase activity; F:endonuclease activity; P:RNA-dependent DNA biosynthetic process	Smp_191250.1	Uncharacterized protein
TRINITY_GG_745_c14_g1_i1_len_383_path_[721	4	7	0	2	4	0	3.77993	6.29699	0	1.50594	2.83731	0	1.91836	2.65466	0	0.590664	1.50453	0	Schistosoma mansoni strain Puerto Rico chromosome 1, complete genome	gi|353228410|emb|HE601624.1|
TRINITY_GG_1671_c8_g1_i1_len_434_path_[3136	0	7	0	12	11	0	0	6.29699	0	9.03564	7.80262	0	0	2.65466	0	3.17563	2.96396	0	Schistosoma mansoni strain Puerto Rico chromosome 6, complete genome	gi|353232888|emb|HE601629.1|	Myotubularin-related 9			Smp_123210.1	Myotubularin-related protein
TRINITY_GG_394_c1_g2_i1_len_709_path_[2001	14	5	0	4	8	3	13.2298	4.49785	0	3.01188	5.67463	3.43419	3.72572	2.16924	0	1.59066	2.50453	1.77997	Schistosoma mansoni strain Puerto Rico chromosome W, complete genome	gi|360043576|emb|HE601631.1|
TRINITY_GG_1334_c1_g1_i1_len_741_path_[3676	58	50	30	61	48	42	54.809	44.9785	51.6943	45.9312	34.0478	48.0786	5.77634	5.49116	5.69193	5.5214	5.08949	5.58732	Schistosoma mansoni strain Puerto Rico chromosome 7, complete genome	gi|353233529|emb|HE601630.1|
TRINITY_GG_633_c14_g1_i1_len_213_path_[411	0	0	0	2	17	0	0	0	0	1.50594	12.0586	0	0	0	0	0.590664	3.59199	0	Schistosoma mansoni strain Puerto Rico chromosome 1, complete genome	gi|353228410|emb|HE601624.1|
TRINITY_GG_2524_c106_g1_i1_len_609_path_[1173	2	3	0	9	7	6	1.88997	2.69871	0	6.77673	4.9653	6.86837	0.918361	1.43227	0	2.76059	2.31188	2.77997	Schistosoma mansoni putative slingshot dual specificity phosphatase partial mRNA	gi|1084296408|ref|XM_018799522.1|	slingshot dual specificity phosphatase	P:GO:0010591; F:GO:0003779; F:GO:0004725; C:GO:0005737; P:GO:0050770; P:GO:0008064; P:GO:0006470; F:GO:0016791; P:GO:0016311; P:GO:0035335; F:GO:0008138; F:GO:0016787	P:regulation of lamellipodium assembly; F:actin binding; F:protein tyrosine phosphatase activity; C:cytoplasm; P:regulation of axonogenesis; P:regulation of actin polymerization or depolymerization; P:protein dephosphorylation; F:phosphatase activity; P:dephosphorylation; P:peptidyl-tyrosine dephosphorylation; F:protein tyrosine/serine/threonine phosphatase activity; F:hydrolase activity	Smp_138310.1	Putative slingshot dual specificity phosphatase
TRINITY_GG_2219_c5_g1_i1_len_373_path_[701	0	0	0	4	11	0	0	0	0	3.01188	7.80262	0	0	0	0	1.59066	2.96396	0	Schistosoma mansoni hypothetical protein partial mRNA	gi|1084294738|ref|XM_018796237.1|	hypothetical protein Smp_128250	C:GO:0016020; C:GO:0016021	C:membrane; C:integral component of membrane	Smp_128250.1	Uncharacterized protein
TRINITY_GG_2524_c128_g1_i1_len_343_path_[641	13	5	0	14	15	8	12.2848	4.49785	0	10.5416	10.6399	9.15783	3.6188	2.16924	0	3.39802	3.41142	3.19501	Schistosoma rodhaini genome assembly S_rodhaini_Burundi ,scaffold SROB_scaffold0001945	gi|686666795|emb|LL958923.1|
TRINITY_GG_1593_c0_g1_i1_len_234_path_[423	0	0	0	0	5	0	0	0	0	0	3.54664	0	0	0	0	0	1.82645	0	Schistosoma mansoni putative voltage-gated potassium channel partial mRNA	gi|1084298715|ref|XM_018797410.1|	voltage-gated potassium channel	P:GO:0071805; P:GO:0055085; P:GO:0034220; C:GO:0005840; P:GO:0006810; C:GO:0005622; P:GO:0006412; P:GO:0006813; C:GO:0005887; F:GO:0005249; F:GO:0005216; P:GO:0006811; P:GO:0042391; F:GO:0003735; C:GO:0016020; C:GO:0016021	P:potassium ion transmembrane transport; P:transmembrane transport; P:ion transmembrane transport; C:ribosome; P:transport; C:intracellular; P:translation; P:potassium ion transport; C:integral component of plasma membrane; F:voltage-gated potassium channel activity; F:ion channel activity; P:ion transport; P:regulation of membrane potential; F:structural constituent of ribosome; C:membrane; C:in…	Smp_151810.1	Putative voltage-gated potassium channel
TRINITY_GG_34_c35_g1_i1_len_224_path_[403	0	0	0	4	10	26	0	0	0	3.01188	7.09329	29.7629	0	0	0	1.59066	2.82645	4.89545	Schistosoma mansoni strain Puerto Rico chromosome W, complete genome	gi|360043576|emb|HE601631.1|
TRINITY_GG_185_c0_g1_i1_len_2831_path_[6099	55	25	36	27	61	47	51.9741	22.4893	62.0332	20.3302	43.2691	53.8022	5.69972	4.49116	5.95497	4.34555	5.43526	5.74959	Schistosoma mansoni putative ribosomal RNA methyltransferase partial mRNA	gi|1084302125|ref|XM_018788629.1|	ribosomal RNA methyltransferase	F:GO:0008650; P:GO:0042254; F:GO:0008168; P:GO:0006364; C:GO:0005730; P:GO:0000466; P:GO:0000453; P:GO:0000463; P:GO:0001510; C:GO:0005634; F:GO:0008649; P:GO:0031167; F:GO:0016740; C:GO:0030687; F:GO:0016435; P:GO:0032259	F:rRNA (uridine-2'-O-)-methyltransferase activity; P:ribosome biogenesis; F:methyltransferase activity; P:rRNA processing; C:nucleolus; P:maturation of 5.8S rRNA from tricistronic rRNA transcript (SSU-rRNA, 5.8S rRNA, LSU-rRNA); P:enzyme-directed rRNA 2'-O-methylation; P:maturation of LSU-rRNA from tricistronic rRNA transcript (SSU-rRNA, 5.8S rRNA, LSU-rRNA); P:RNA methylation; C:nucleus; F:rRNA …	Smp_045040.1	Putative rRNA methyltransferase (EC 2.1.1.-) (2'-O-ribose RNA methyltransferase SPB1 homolog)
TRINITY_GG_1246_c3_g1_i1_len_288_path_[642	45	9	0	8	21	0	42.5243	8.09614	0	6.02376	14.8959	0	5.41021	3.01723	0	2.59066	3.89684	0	Schistosoma rodhaini genome assembly S_rodhaini_Burundi ,scaffold SROB_contig0002892	gi|686678573|emb|LL985607.1|
TRINITY_GG_67_c16_g1_i1_len_317_path_[589	0	0	0	1	4	0	0	0	0	0.75297	2.83731	0	0	0	0	-0.409336	1.50453	0	Schistosoma haematobium DNA polymerase theta mRNA	gi|844839548|ref|XM_012937477.1|	DNA polymerase theta	F:GO:0003676; F:GO:0003677; F:GO:0005524; F:GO:0003887; P:GO:0006260; P:GO:0071897; F:GO:0004386; F:GO:0016787	F:nucleic acid binding; F:DNA binding; F:ATP binding; F:DNA-directed DNA polymerase activity; P:DNA replication; P:DNA biosynthetic process; F:helicase activity; F:hydrolase activity	Smp_155500.1	Putative dna polymerase theta
TRINITY_GG_580_c0_g3_i1_len_577_path_[9094	4	8	0	8	11	7	3.77993	7.19656	0	6.02376	7.80262	8.0131	1.91836	2.84731	0	2.59066	2.96396	3.00236	Schistosoma rodhaini genome assembly S_rodhaini_Burundi ,scaffold SROB_scaffold0001445	gi|689517511|emb|LL958423.1|
TRINITY_GG_3_c0_g1_i1_len_287_path_[529	0	0	0	0	0	0	0	0	0	0	0	0	0	0	0	0	0	0
TRINITY_GG_2490_c1_g1_i1_len_1573_path_[3150	4	2	0	8	20	3	3.77993	1.79914	0	6.02376	14.1866	3.43419	1.91836	0.847308	0	2.59066	3.82645	1.77997	Schistosoma mansoni strain Puerto Rico chromosome 3, complete genome	gi|360042640|emb|HE601626.1|	leucine-rich transmembrane s	C:GO:0005737; P:GO:0019221; C:GO:0016020; C:GO:0016021; F:GO:0004860; P:GO:0006469; P:GO:0046426	C:cytoplasm; P:cytokine-mediated signaling pathway; C:membrane; C:integral component of membrane; F:protein kinase inhibitor activity; P:negative regulation of protein kinase activity; P:negative regulation of JAK-STAT cascade	Smp_189490.1	Putative leucine-rich transmembrane proteins
TRINITY_GG_157_c231_g1_i1_len_430_path_[815	59	12	0	40	46	17	55.754	10.7948	0	30.1188	32.6291	19.4604	5.801	3.43227	0	4.91259	5.02809	4.28247	Schistosoma mansoni strain Puerto Rico chromosome W, complete genome	gi|360043576|emb|HE601631.1|	TPA_exp: pol poly			Smp_194000.1	Uncharacterized protein
TRINITY_GG_1985_c42_g1_i1_len_204_path_[363	0	0	0	6	6	0	0	0	0	4.51782	4.25597	0	0	0	0	2.17563	2.08949	0	Schistosoma rodhaini genome assembly S_rodhaini_Burundi ,scaffold SROB_scaffold0015415	gi|689526364|emb|LL972535.1|
TRINITY_GG_1888_c0_g2_i1_len_7354_path_[14657	7	4	2	15	22	3	6.61488	3.59828	3.44629	11.2946	15.6052	3.43419	2.72572	1.84731	1.78504	3.49755	3.96396	1.77997	Schistosoma mansoni erythrocyte membrane protein, putative partial mRNA	gi|1084312308|ref|XM_018795154.1|	erythrocyte membrane	P:GO:0000226; F:GO:0008017; C:GO:0005874	P:microtubule cytoskeleton organization; F:microtubule binding; C:microtubule	Smp_166030.1	Erythrocyte membrane protein, putative
TRINITY_GG_745_c46_g1_i1_len_237_path_[429	0	0	0	2	11	0	0	0	0	1.50594	7.80262	0	0	0	0	0.590664	2.96396	0	Schistosoma mansoni strain Puerto Rico chromosome 1, complete genome	gi|353228410|emb|HE601624.1|
TRINITY_GG_365_c7_g1_i2_len_3301_path_[6682	74	48	23	50	66	35	69.9288	43.1794	39.6323	37.6485	46.8157	40.0655	6.12781	5.43227	5.3086	5.23452	5.54892	5.32429	Schistosoma mansoni strain Puerto Rico chromosome W, complete genome	gi|360043576|emb|HE601631.1|	YTH domain-containing 1	F:GO:0003723	F:RNA binding
TRINITY_GG_2387_c0_g1_i1_len_1690_path_[1668	6	5	7	8	10	0	5.6699	4.49785	12.062	6.02376	7.09329	0	2.50332	2.16924	3.5924	2.59066	2.82645	0	Schistosoma mansoni calmodulin-related partial mRNA	gi|1084307756|ref|XM_018791369.1|	calmodulin-related			Smp_197690.1	Calmodulin-related
TRINITY_GG_2116_c3_g2_i1_len_1261_path_[3962	1	0	3	3	9	1	0.944983	0	5.16943	2.25891	6.38396	1.14473	-0.081639	0	2.37001	1.17563	2.67445	0.195005	Schistosoma mansoni hypothetical protein partial mRNA	gi|1084295120|ref|XM_018796449.1|	hypothetical protein Smp_131710	F:GO:0016887; F:GO:0005524; F:GO:0003777; P:GO:0030705; C:GO:0005871; P:GO:0007018; F:GO:0008017	F:ATPase activity; F:ATP binding; F:microtubule motor activity; P:cytoskeleton-dependent intracellular transport; C:kinesin complex; P:microtubule-based movement; F:microtubule binding	Smp_212760.1
TRINITY_GG_749_c5_g2_i1_len_792_path_[3027	14	15	0	14	23	11	13.2298	13.4936	0	10.5416	16.3146	12.592	3.72572	3.7542	0	3.39802	4.02809	3.65444	Schistosoma mansoni strain Puerto Rico chromosome 1, complete genome	gi|353228410|emb|HE601624.1|	uncharacterized protein Smp_200380	F:GO:0046872	F:metal ion binding	Smp_200380.1	Uncharacterized protein Smp_200380
TRINITY_GG_557_c0_g1_i4_len_1306_path_[4037	10	5	7	5	0	4	9.44983	4.49785	12.062	3.76485	0	4.57891	3.24029	2.16924	3.5924	1.91259	0	2.19501	Schistosoma rodhaini genome assembly S_rodhaini_Burundi ,scaffold SROB_scaffold0010404	gi|689523428|emb|LL967392.1|	hypothetical protein Smp_113750			Smp_113750.1	Uncharacterized protein
TRINITY_GG_1853_c2_g1_i1_len_624_path_[1203	7	5	8	12	14	6	6.61488	4.49785	13.7851	9.03564	9.9306	6.86837	2.72572	2.16924	3.78504	3.17563	3.31188	2.77997	Schistosoma mansoni Hypothetical protein, putative partial mRNA	gi|1084311022|ref|XM_018800130.1|	Hypothetical protein, putative			Smp_129970.1	Uncharacterized protein
TRINITY_GG_1532_c21_g1_i1_len_617_path_[1189	10	3	0	26	12	6	9.44983	2.69871	0	19.5772	8.51194	6.86837	3.24029	1.43227	0	4.2911	3.08949	2.77997	Schistosoma mansoni strain Puerto Rico chromosome 4, complete genome	gi|353231633|emb|HE601627.1|
TRINITY_GG_2142_c217_g1_i1_len_223_path_[206	13	0	0	24	15	0	12.2848	0	0	18.0713	10.6399	0	3.6188	0	0	4.17563	3.41142	0	Schistosoma mansoni strain Puerto Rico chromosome 2, complete genome	gi|353230524|emb|HE601625.1|
TRINITY_GG_952_c44_g1_i1_len_223_path_[401	13	5	0	16	11	0	12.2848	4.49785	0	12.0475	7.80262	0	3.6188	2.16924	0	3.59066	2.96396	0	Schistosoma mansoni strain Puerto Rico chromosome 1, complete genome	gi|353228410|emb|HE601624.1|
TRINITY_GG_2438_c8_g1_i1_len_387_path_[729	0	0	0	5	8	0	0	0	0	3.76485	5.67463	0	0	0	0	1.91259	2.50453	0	Schistosoma rodhaini genome assembly S_rodhaini_Burundi ,scaffold SROB_scaffold0001311	gi|686666082|emb|LL958289.1|
TRINITY_GG_549_c8_g1_i1_len_532_path_[510	2	2	0	3	6	0	1.88997	1.79914	0	2.25891	4.25597	0	0.918361	0.847308	0	1.17563	2.08949	0	Schistosoma rodhaini genome assembly S_rodhaini_Burundi ,scaffold SROB_scaffold0012512	gi|689524908|emb|LL969528.1|
TRINITY_GG_2791_c0_g1_i1_len_1607_path_[3188	53	76	28	94	96	66	50.0841	68.3674	48.248	70.7792	68.0956	75.5521	5.64628	6.09524	5.5924	6.14525	6.08949	6.2394	Schistosoma mansoni cdc37-related partial mRNA	gi|1084311794|ref|XM_018797120.1|	cdc37-related	F:GO:0031072; F:GO:0019901; C:GO:0005737; F:GO:0051087; F:GO:0051082; P:GO:0050821; P:GO:0006457	F:heat shock protein binding; F:protein kinase binding; C:cytoplasm; F:chaperone binding; F:unfolded protein binding; P:protein stabilization; P:protein folding	Smp_067900.1	Cdc37-related
TRINITY_GG_256_c59_g1_i1_len_292_path_[539	0	0	0	5	7	0	0	0	0	3.76485	4.9653	0	0	0	0	1.91259	2.31188	0	Schistosoma mansoni hypothetical protein partial mRNA	gi|1084305498|ref|XM_018790135.1|	hypothetical protein Smp_142820			Smp_142820.1	Uncharacterized protein
TRINITY_GG_1780_c0_g1_i1_len_974_path_[952	6	5	0	8	8	7	5.6699	4.49785	0	6.02376	5.67463	8.0131	2.50332	2.16924	0	2.59066	2.50453	3.00236	Schistosoma mansoni hypothetical protein partial mRNA	gi|1084300456|ref|XM_018798372.1|	hypothetical protein Smp_149490			Smp_149490.1	Uncharacterized protein
TRINITY_GG_2509_c16_g1_i1_len_340_path_[635	9	0	0	3	9	0	8.50485	0	0	2.25891	6.38396	0	3.08829	0	0	1.17563	2.67445	0	Schistosoma mansoni hypothetical protein partial mRNA	gi|1084295210|ref|XM_018798856.1|	hypothetical protein Smp_157980	F:GO:0003723	F:RNA binding	Smp_157980.1	Uncharacterized protein
TRINITY_GG_186_c15_g1_i1_len_3689_path_[7358	29	14	4	27	42	5	27.4045	12.594	6.89257	20.3302	29.7918	5.72364	4.77634	3.65466	2.78504	4.34555	4.89684	2.51693	Schistosoma haematobium Glutamate receptor ionotropic, kainate 3 mRNA	gi|844834606|ref|XM_012936432.1|	Glutamate receptor kainate 3	P:GO:0034220; C:GO:0045202; F:GO:0004872; F:GO:0004970; F:GO:0005234; P:GO:0006810; C:GO:0005886; F:GO:0005216; P:GO:0006811; C:GO:0045211; C:GO:0016020; C:GO:0016021; C:GO:0030054; P:GO:0035235	P:ion transmembrane transport; C:synapse; F:receptor activity; F:ionotropic glutamate receptor activity; F:extracellular-glutamate-gated ion channel activity; P:transport; C:plasma membrane; F:ion channel activity; P:ion transport; C:postsynaptic membrane; C:membrane; C:integral component of membrane; C:cell junction; P:ionotropic glutamate receptor signaling pathway	Smp_153780.1	Putative glutamate receptor, kainate
TRINITY_GG_330_c44_g1_i1_len_1238_path_[2431	4	1	0	2	7	1	3.77993	0.899571	0	1.50594	4.9653	1.14473	1.91836	-0.152692	0	0.590664	2.31188	0.195005	Schistosoma mansoni putative ring finger protein partial mRNA	gi|1084301762|ref|XM_018800127.1|	ring finger	C:GO:0031932; P:GO:0032956; P:GO:0043085; P:GO:0030010; P:GO:0031929; F:GO:0008047; P:GO:0030950; P:GO:0051897; P:GO:0031532; P:GO:0042325	C:TORC2 complex; P:regulation of actin cytoskeleton organization; P:positive regulation of catalytic activity; P:establishment of cell polarity; P:TOR signaling; F:enzyme activator activity; P:establishment or maintenance of actin cytoskeleton polarity; P:positive regulation of protein kinase B signaling; P:actin cytoskeleton reorganization; P:regulation of phosphorylation	Smp_007700.1	Putative ring finger protein
TRINITY_GG_724_c3_g2_i1_len_2401_path_[6850	10	9	6	17	26	10	9.44983	8.09614	10.3389	12.8005	18.4425	11.4473	3.24029	3.01723	3.37001	3.67813	4.20497	3.51693	Schistosoma mansoni putative lupus la ribonucleoprotein partial mRNA	gi|1084289962|ref|XM_018793588.1|	lupus la ribonucleo	C:GO:0005634; F:GO:0003723; C:GO:0030529; C:GO:0019013; P:GO:0006396	C:nucleus; F:RNA binding; C:intracellular ribonucleoprotein complex; C:viral nucleocapsid; P:RNA processing	Smp_101820.1	Putative lupus la ribonucleoprotein
TRINITY_GG_2645_c2_g1_i1_len_1743_path_[3597	24	15	19	41	36	17	22.6796	13.4936	32.7397	30.8718	25.5358	19.4604	4.50332	3.7542	5.03297	4.94822	4.67445	4.28247	Schistosoma mansoni putative quinone oxidoreductase partial mRNA	gi|1084299318|ref|XM_018797741.1|	quinone oxidoreductase	F:GO:0008270; F:GO:0016491; P:GO:0055114; F:GO:0003960	F:zinc ion binding; F:oxidoreductase activity; P:oxidation-reduction process; F:NADPH:quinone reductase activity	Smp_159230.1	Putative quinone oxidoreductase (EC 1.6.5.5)
TRINITY_GG_797_c11_g1_i1_len_2997_path_[2975	5	3	0	7	11	3	4.72492	2.69871	0	5.27079	7.80262	3.43419	2.24029	1.43227	0	2.39802	2.96396	1.77997	Schistosoma mansoni putative bromodomain containing protein partial mRNA	gi|1084290422|ref|XM_018793844.1|	bromodomain containing	F:GO:0008270; F:GO:0046872	F:zinc ion binding; F:metal ion binding	Smp_170760.1	Putative bromodomain containing protein
TRINITY_GG_2142_c147_g1_i1_len_1482_path_[1460	12	18	0	29	26	10	11.3398	16.1923	0	21.8361	18.4425	11.4473	3.50332	4.01723	0	4.44865	4.20497	3.51693	Schistosoma mansoni cdc50-related partial mRNA	gi|1084293002|ref|XM_018795273.1|	cdc50-related	C:GO:0016020; C:GO:0016021	C:membrane; C:integral component of membrane	Smp_210250.1	Cdc50-related
TRINITY_GG_272_c10_g1_i1_len_1897_path_[4108	62	44	0	43	43	28	58.589	39.5811	0	32.3777	30.5011	32.0524	5.87256	5.30674	0	5.01693	4.93079	5.00236	Schistosoma mansoni hypothetical protein partial mRNA	gi|1084305275|ref|XM_018790038.1|	hypothetical protein Smp_075290.1			Smp_075290.1	Uncharacterized protein
TRINITY_GG_895_c59_g1_i1_len_228_path_[411	25	19	0	20	10	25	23.6246	17.0918	0	15.0594	7.09329	28.6182	4.56222	4.09524	0	3.91259	2.82645	4.83886	Schistosoma mansoni strain Puerto Rico chromosome 1, complete genome	gi|353228410|emb|HE601624.1|
TRINITY_GG_1389_c75_g1_i1_len_254_path_[463	0	3	0	1	11	0	0	2.69871	0	0.75297	7.80262	0	0	1.43227	0	-0.409336	2.96396	0	Schistosoma rodhaini genome assembly S_rodhaini_Burundi ,scaffold SROB_scaffold0003159	gi|689518787|emb|LL960137.1|	LOW QUALITY PROTEIN: protein kinase	F:GO:0008270; F:GO:0004672; P:GO:0006468; P:GO:0023014; F:GO:0000166; P:GO:0000165; F:GO:0005524; F:GO:0004702; P:GO:0000186; C:GO:0005737; P:GO:0006915; F:GO:0004709; P:GO:0016310; F:GO:0016740; F:GO:0016301	F:zinc ion binding; F:protein kinase activity; P:protein phosphorylation; P:signal transduction by protein phosphorylation; F:nucleotide binding; P:MAPK cascade; F:ATP binding; F:signal transducer, downstream of receptor, with serine/threonine kinase activity; P:activation of MAPKK activity; C:cytoplasm; P:apoptotic process; F:MAP kinase kinase kinase activity; P:phosphorylation; F:transferase ac…	Smp_050380.1	Protein kinase (EC 2.7.11.25)
TRINITY_GG_1664_c14_g1_i1_len_254_path_[463	0	0	0	0	8	0	0	0	0	0	5.67463	0	0	0	0	0	2.50453	0	Schistosoma haematobium Transient receptor potential channel mRNA	gi|844842319|ref|XM_012938065.1|	Transient receptor potential	C:GO:0016020; C:GO:0016021	C:membrane; C:integral component of membrane	Smp_147140.1	Putative transient receptor potential cation channel
TRINITY_GG_1466_c4_g1_i1_len_1951_path_[5709	10	5	2	6	8	2	9.44983	4.49785	3.44629	4.51782	5.67463	2.28946	3.24029	2.16924	1.78504	2.17563	2.50453	1.19501	Schistosoma mansoni strain Puerto Rico chromosome 4, complete genome	gi|353231633|emb|HE601627.1|	LOW QUALITY PROTEIN: hypothetical protein Smp_041750			Smp_041750.1	Uncharacterized protein
TRINITY_GG_1667_c7_g2_i1_len_585_path_[2195	13	9	0	23	27	14	12.2848	8.09614	0	17.3183	19.1519	16.0262	3.6188	3.01723	0	4.11423	4.25941	4.00236	Schistosoma mansoni hypothetical protein partial mRNA	gi|1084299530|ref|XM_018797858.1|	hypothetical protein Smp_074190			Smp_074190.1	Uncharacterized protein
TRINITY_GG_848_c2_g1_i1_len_342_path_[320	4	2	0	4	8	0	3.77993	1.79914	0	3.01188	5.67463	0	1.91836	0.847308	0	1.59066	2.50453	0	Schistosoma mansoni strain Puerto Rico chromosome 1, complete genome	gi|353228410|emb|HE601624.1|
TRINITY_GG_2524_c22_g1_i1_len_1406_path_[3133	17	18	6	23	24	12	16.0647	16.1923	10.3389	17.3183	17.0239	13.7367	4.00582	4.01723	3.37001	4.11423	4.08949	3.77997	Schistosoma mansoni strain Puerto Rico chromosome 3, complete genome	gi|360042640|emb|HE601626.1|	hypothetical protein MS3_08769	C:GO:0016020; C:GO:0016021	C:membrane; C:integral component of membrane	Smp_138480.1	Uncharacterized protein
TRINITY_GG_1260_c0_g1_i1_len_823_path_[3700	34	26	89	44	18	36	32.1294	23.3888	153.36	33.1307	12.7679	41.2102	5.00582	4.54775	7.26078	5.0501	3.67445	5.36493	Schistosoma rodhaini genome assembly S_rodhaini_Burundi ,scaffold SROB_scaffold0000286	gi|686665221|emb|LL957264.1|	ornithine--oxo-acid transaminase	F:GO:0042802; F:GO:0030170; P:GO:0010121; C:GO:0005737; F:GO:0003824; F:GO:0008483; P:GO:0019544; F:GO:0016740; F:GO:0004587	F:identical protein binding; F:pyridoxal phosphate binding; P:arginine catabolic process to proline via ornithine; C:cytoplasm; F:catalytic activity; F:transaminase activity; P:arginine catabolic process to glutamate; F:transferase activity; F:ornithine-oxo-acid transaminase activity	Smp_000660.1	Ornithine--oxo-acid transaminase (EC 2.6.1.13)
TRINITY_GG_1956_c29_g1_i1_len_436_path_[414	6	2	0	3	8	0	5.6699	1.79914	0	2.25891	5.67463	0	2.50332	0.847308	0	1.17563	2.50453	0	Schistosoma mansoni macrophage scavenger receptor-related partial mRNA	gi|1084312234|ref|XM_018795431.1|	macrophage scavenger receptor-related	C:GO:0016020; C:GO:0016021; F:GO:0005044; P:GO:0006898	C:membrane; C:integral component of membrane; F:scavenger receptor activity; P:receptor-mediated endocytosis	Smp_168590.1	Macrophage scavenger receptor-related
TRINITY_GG_408_c7_g1_i1_len_211_path_[189	0	0	80	0	3	0	0	0	137.851	0	2.12799	0	0	0	7.10697	0	1.08949	0	Schistosoma mansoni strain Puerto Rico chromosome W, complete genome	gi|360043576|emb|HE601631.1|
TRINITY_GG_1881_c6_g1_i1_len_344_path_[322	17	41	21	23	19	8	16.0647	36.8824	36.186	17.3183	13.4772	9.15783	4.00582	5.20486	5.17736	4.11423	3.75245	3.19501	Schistosoma rodhaini genome assembly S_rodhaini_Burundi ,scaffold SROB_scaffold0008108	gi|686668792|emb|LL965087.1|
TRINITY_GG_977_c4_g1_i1_len_282_path_[260	7	0	0	1	5	0	6.61488	0	0	0.75297	3.54664	0	2.72572	0	0	-0.409336	1.82645	0	Schistosoma mansoni strain Puerto Rico chromosome 1, complete genome	gi|353228410|emb|HE601624.1|
TRINITY_GG_2667_c56_g1_i1_len_443_path_[421	3	1	0	2	7	5	2.83495	0.899571	0	1.50594	4.9653	5.72364	1.50332	-0.152692	0	0.590664	2.31188	2.51693	Schistosoma mansoni strain Puerto Rico chromosome 5, complete genome	gi|353232596|emb|HE601628.1|
TRINITY_GG_500_c29_g1_i1_len_446_path_[424	8	4	0	5	9	0	7.55987	3.59828	0	3.76485	6.38396	0	2.91836	1.84731	0	1.91259	2.67445	0	Schistosoma rodhaini genome assembly S_rodhaini_Burundi ,scaffold SROB_scaffold0020730	gi|686675945|emb|LL978484.1|
TRINITY_GG_1044_c2_g1_i1_len_1859_path_[1837	3	2	2	5	9	3	2.83495	1.79914	3.44629	3.76485	6.38396	3.43419	1.50332	0.847308	1.78504	1.91259	2.67445	1.77997	Schistosoma haematobium Phosphatidylinositol 4-kinase alpha mRNA	gi|844834848|ref|XM_012936485.1|	Phosphatidylinositol 4-kinase alpha	P:GO:0048015; P:GO:0046854; P:GO:0016310; F:GO:0016740; F:GO:0016301; C:GO:0005622	P:phosphatidylinositol-mediated signaling; P:phosphatidylinositol phosphorylation; P:phosphorylation; F:transferase activity; F:kinase activity; C:intracellular	Smp_150660.1	Phosphatidylinositol 4-kinase (EC 2.7.1.67)
TRINITY_GG_1350_c6_g1_i1_len_743_path_[1441	0	0	0	1	6	0	0	0	0	0.75297	4.25597	0	0	0	0	-0.409336	2.08949	0	Schistosoma mansoni putative adam (A disintegrin and metalloprotease partial mRNA	gi|1084300846|ref|XM_018798587.1|	adam (A disintegrin and metalloprotease	F:GO:0008270; P:GO:0007229; P:GO:0006508; C:GO:0016020; C:GO:0016021; F:GO:0008233; F:GO:0004222; F:GO:0008237	F:zinc ion binding; P:integrin-mediated signaling pathway; P:proteolysis; C:membrane; C:integral component of membrane; F:peptidase activity; F:metalloendopeptidase activity; F:metallopeptidase activity	Smp_127740.1	Putative adam (A disintegrin and metalloprotease)
TRINITY_GG_277_c38_g1_i1_len_239_path_[217	0	8	0	9	5	21	0	7.19656	0	6.77673	3.54664	24.0393	0	2.84731	0	2.76059	1.82645	4.58732	Schistosoma mansoni strain Puerto Rico chromosome W, complete genome	gi|360043576|emb|HE601631.1|
TRINITY_GG_1444_c1_g1_i1_len_223_path_[7433	0	9	0	6	17	5	0	8.09614	0	4.51782	12.0586	5.72364	0	3.01723	0	2.17563	3.59199	2.51693	Schistosoma mansoni strain Puerto Rico chromosome 4, complete genome	gi|353231633|emb|HE601627.1|
TRINITY_GG_786_c3_g2_i1_len_1765_path_[4142	7	16	2	15	12	5	6.61488	14.3931	3.44629	11.2946	8.51194	5.72364	2.72572	3.84731	1.78504	3.49755	3.08949	2.51693	Schistosoma mansoni hypothetical protein partial mRNA	gi|1084290788|ref|XM_018794047.1|	hypothetical protein Smp_152740			Smp_152740.1	Uncharacterized protein
TRINITY_GG_269_c5_g1_i1_len_237_path_[429	0	4	0	2	9	0	0	3.59828	0	1.50594	6.38396	0	0	1.84731	0	0.590664	2.67445	0	Schistosoma mansoni strain Puerto Rico chromosome W, complete genome	gi|360043576|emb|HE601631.1|
TRINITY_GG_171_c0_g1_i1_len_1482_path_[2919	157	212	52	194	291	176	148.362	190.709	89.6035	146.076	206.415	201.472	7.21298	7.57523	6.48548	7.19058	7.6894	7.65444	Schistosoma mansoni hypothetical protein partial mRNA	gi|1084302679|ref|XM_018788937.1|	hypothetical protein Smp_015530.1			Smp_015530.2	Uncharacterized protein
TRINITY_GG_330_c53_g1_i1_len_211_path_[377	0	0	0	0	5	0	0	0	0	0	3.54664	0	0	0	0	0	1.82645	0	Schistosoma mansoni putative er lumen protein retaining receptor partial mRNA	gi|1084301756|ref|XM_018800122.1|
TRINITY_GG_40_c10_g1_i1_len_216_path_[387	0	0	0	2	0	0	0	0	0	1.50594	0	0	0	0	0	0.590664	0	0	Schistosoma mansoni strain Puerto Rico chromosome W, complete genome	gi|360043576|emb|HE601631.1|
TRINITY_GG_2495_c4_g1_i1_len_600_path_[1155	7	3	0	7	6	0	6.61488	2.69871	0	5.27079	4.25597	0	2.72572	1.43227	0	2.39802	2.08949	0	Schistosoma mansoni voltage-dependent calcium channel partial mRNA	gi|1084296842|ref|XM_018799762.1|	voltage-dependent calcium channel	P:GO:0055085; P:GO:0034220; F:GO:0005261; F:GO:0005244; P:GO:0006810; C:GO:0005886; F:GO:0005216; P:GO:0006811; P:GO:0098655; P:GO:0006816; C:GO:0016020; C:GO:0016021; P:GO:0034765; P:GO:0086010	P:transmembrane transport; P:ion transmembrane transport; F:cation channel activity; F:voltage-gated ion channel activity; P:transport; C:plasma membrane; F:ion channel activity; P:ion transport; P:cation transmembrane transport; P:calcium ion transport; C:membrane; C:integral component of membrane; P:regulation of ion transmembrane transport; P:membrane depolarization during action potential	Smp_197640.1	Voltage-dependent calcium channel
TRINITY_GG_1989_c16_g1_i1_len_316_path_[294	5	2	0	4	5	0	4.72492	1.79914	0	3.01188	3.54664	0	2.24029	0.847308	0	1.59066	1.82645	0	Schistosoma haematobium Ubiquitin carboxyl-terminal hydrolase 24 mRNA	gi|844853995|ref|XM_012940851.1|	Ubiquitin carboxyl-terminal hydrolase 24	P:GO:0016579; P:GO:0006511; F:GO:0016787; F:GO:0036459	P:protein deubiquitination; P:ubiquitin-dependent protein catabolic process; F:hydrolase activity; F:thiol-dependent ubiquitinyl hydrolase activity
TRINITY_GG_2304_c1_g1_i1_len_811_path_[7444	9	4	0	13	26	0	8.50485	3.59828	0	9.78861	18.4425	0	3.08829	1.84731	0	3.2911	4.20497	0	Schistosoma mansoni hypothetical protein partial mRNA	gi|1084293910|ref|XM_018795778.1|	hypothetical protein Smp_148420			Smp_148420.1	Uncharacterized protein
TRINITY_GG_190_c26_g1_i1_len_274_path_[252	0	0	0	1	6	0	0	0	0	0.75297	4.25597	0	0	0	0	-0.409336	2.08949	0	Schistosoma mansoni strain Puerto Rico chromosome W, complete genome	gi|360043576|emb|HE601631.1|
TRINITY_GG_355_c4_g1_i1_len_372_path_[350	38	23	18	40	14	0	35.9094	20.6901	31.0166	30.1188	9.9306	0	5.16629	4.37087	4.95497	4.91259	3.31188	0	Schistosoma mansoni strain Puerto Rico chromosome W, complete genome	gi|360043576|emb|HE601631.1|	LOW QUALITY PROTEIN: hypothetical protein Smp_119140	C:GO:0016020; C:GO:0016021	C:membrane; C:integral component of membrane	Smp_119140.1	Uncharacterized protein
TRINITY_GG_2108_c45_g1_i1_len_343_path_[321	4	3	0	3	6	0	3.77993	2.69871	0	2.25891	4.25597	0	1.91836	1.43227	0	1.17563	2.08949	0	Schistosoma mansoni VPS13C protein, putative (fragment) partial mRNA	gi|1084294898|ref|XM_018796326.1|	VPS13C (fragment)	P:GO:0045053; C:GO:0019898; P:GO:0006623; C:GO:0005622	P:protein retention in Golgi apparatus; C:extrinsic component of membrane; P:protein targeting to vacuole; C:intracellular	Smp_021170.1	VPS13C protein, putative
TRINITY_GG_2088_c10_g1_i1_len_839_path_[817	3	1	0	4	15	2	2.83495	0.899571	0	3.01188	10.6399	2.28946	1.50332	-0.152692	0	1.59066	3.41142	1.19501	Schistosoma mansoni strain Puerto Rico chromosome 2, complete genome	gi|353230524|emb|HE601625.1|	putative wd40 protein			Smp_147240.1	Putative wd40 protein
TRINITY_DN854_c1_g1_i1_len_277_path_[509	840	539	5568	118	62	1590	793.786	484.869	9594.46	88.8505	43.9784	1820.12	9.63261	8.92145	13.228	6.47331	5.45872	10.8298			cathepsin L1-like			Smp_139160.1
TRINITY_GG_2582_c21_g1_i1_len_1216_path_[1194	28	18	23	31	29	17	26.4595	16.1923	39.6323	23.3421	20.5705	19.4604	4.72572	4.01723	5.3086	4.54486	4.36251	4.28247	Schistosoma mansoni putative guanine nucleotide-binding protein beta 5 (G protein beta5) partial mRNA	gi|1084295572|ref|XM_018799058.1|	guanine nucleotide-binding beta 5 (G beta5)	P:GO:0007165	P:signal transduction	Smp_075130.1	Putative guanine nucleotide-binding protein beta 5 (G protein beta5)
TRINITY_GG_725_c8_g1_i1_len_6361_path_[6339	18	14	6	18	18	14	17.0097	12.594	10.3389	13.5535	12.7679	16.0262	4.08829	3.65466	3.37001	3.76059	3.67445	4.00236	Schistosoma mansoni putative helicase partial mRNA	gi|1084290050|ref|XM_018793637.1|	putative helicase	F:GO:0005524; F:GO:0004386	F:ATP binding; F:helicase activity	Smp_128890.2	Putative helicase
TRINITY_GG_2594_c0_g1_i1_len_2205_path_[4365	17	24	13	22	21	21	16.0647	21.5897	22.4009	16.5653	14.8959	24.0393	4.00582	4.43227	4.48548	4.0501	3.89684	4.58732	Schistosoma mansoni zuotin related factor partial mRNA	gi|1084295844|ref|XM_018799208.1|	zuotin related factor	F:GO:0003677	F:DNA binding	Smp_105960.1	Zuotin related factor
TRINITY_GG_809_c23_g2_i1_len_1788_path_[3597	28	19	0	34	32	45	26.4595	17.0918	0	25.601	22.6985	51.5128	4.72572	4.09524	0	4.67813	4.50453	5.68686	Schistosoma mansoni hypothetical protein partial mRNA	gi|1084290348|ref|XM_018793802.1|	hypothetical protein Smp_161750	F:GO:0000166; F:GO:0003676; F:GO:0003723	F:nucleotide binding; F:nucleic acid binding; F:RNA binding	Smp_161750.1	Uncharacterized protein
TRINITY_GG_52_c5_g1_i1_len_202_path_[180	0	0	0	3	6	0	0	0	0	2.25891	4.25597	0	0	0	0	1.17563	2.08949	0	Schistosoma mansoni strain Puerto Rico chromosome W, complete genome	gi|360043576|emb|HE601631.1|
TRINITY_GG_1714_c2_g1_i1_len_382_path_[744	53	16	301	29	21	68	50.0841	14.3931	518.666	21.8361	14.8959	77.8415	5.64628	3.84731	9.01866	4.44865	3.89684	6.28247	Schistosoma mansoni putative heme binding protein partial mRNA	gi|1084300558|ref|XM_018798429.1|	heme binding			Smp_016730.1	Putative heme binding protein
TRINITY_GG_1926_c9_g1_i1_len_402_path_[759	0	2	0	7	7	0	0	1.79914	0	5.27079	4.9653	0	0	0.847308	0	2.39802	2.31188	0	Schistosoma mansoni dicer-1, putative partial mRNA	gi|1084313464|ref|XM_018792630.1|	dicer-1, putative	P:GO:0090502; P:GO:0090501; P:GO:0031054; P:GO:0006396; F:GO:0004530; C:GO:0005634; F:GO:0004525; F:GO:0003723; C:GO:0005737; P:GO:0006309; F:GO:0016891; C:GO:0016442; P:GO:0030422	P:RNA phosphodiester bond hydrolysis, endonucleolytic; P:RNA phosphodiester bond hydrolysis; P:pre-miRNA processing; P:RNA processing; F:deoxyribonuclease I activity; C:nucleus; F:ribonuclease III activity; F:RNA binding; C:cytoplasm; P:apoptotic DNA fragmentation; F:endoribonuclease activity, producing 5'-phosphomonoesters; C:RISC complex; P:production of siRNA involved in RNA interference	Smp_169750.2
TRINITY_GG_922_c0_g1_i1_len_502_path_[1523	27	56	42	45	44	47	25.5146	50.376	72.372	33.8837	31.2105	53.8022	4.67325	5.65466	6.17736	5.08252	4.96396	5.74959	Schistosoma mansoni hypothetical protein partial mRNA	gi|1084289066|ref|XM_018793090.1|	hypothetical protein MS3_03651			Smp_003860.1	Uncharacterized protein
TRINITY_GG_2524_c91_g1_i1_len_1185_path_[2325	8	8	3	10	10	3	7.55987	7.19656	5.16943	7.5297	7.09329	3.43419	2.91836	2.84731	2.37001	2.91259	2.82645	1.77997	Schistosoma mansoni strain Puerto Rico chromosome 3, complete genome	gi|360042640|emb|HE601626.1|	hypothetical protein Smp_138350	F:GO:0046872	F:metal ion binding	Smp_138350.1	Uncharacterized protein
TRINITY_GG_116_c37_g1_i1_len_774_path_[1505	327	467	182	349	251	244	309.01	420.099	313.612	262.787	178.042	279.314	8.27151	8.71459	8.29284	8.03775	7.47607	8.12574	Schistosoma mansoni putative survival motor neuron protein partial mRNA	gi|1084304271|ref|XM_018789619.1|	survival motor neuron	C:GO:0005634; F:GO:0003723; C:GO:0005737; P:GO:0006397	C:nucleus; F:RNA binding; C:cytoplasm; P:mRNA processing	Smp_064830.1	Putative survival motor neuron protein
TRINITY_GG_1986_c11_g1_i1_len_800_path_[1555	14	10	0	15	15	11	13.2298	8.99571	0	11.2946	10.6399	12.592	3.72572	3.16924	0	3.49755	3.41142	3.65444	Schistosoma mansoni lim homeobox protein, putative partial mRNA	gi|1084309195|ref|XM_018790935.1|
TRINITY_GG_2822_c58_g1_i1_len_229_path_[207	0	0	0	4	3	0	0	0	0	3.01188	2.12799	0	0	0	0	1.59066	1.08949	0	Schistosoma mansoni hypothetical protein partial mRNA	gi|1084307259|ref|XM_018791550.1|	hypothetical protein Smp_158230			Smp_158230.1	Uncharacterized protein
TRINITY_GG_157_c143_g1_i1_len_690_path_[1335	11	2	0	4	8	3	10.3948	1.79914	0	3.01188	5.67463	3.43419	3.37779	0.847308	0	1.59066	2.50453	1.77997	Schistosoma mansoni strain Puerto Rico chromosome W, complete genome	gi|360043576|emb|HE601631.1|
TRINITY_GG_1576_c1_g1_i1_len_1921_path_[3797	3	3	2	8	9	3	2.83495	2.69871	3.44629	6.02376	6.38396	3.43419	1.50332	1.43227	1.78504	2.59066	2.67445	1.77997	Schistosoma mansoni strain Puerto Rico chromosome 4, complete genome	gi|353231633|emb|HE601627.1|	muscarinic acetylcholine receptor gar-2	F:GO:0004930; P:GO:0007186; P:GO:0007165; C:GO:0016020; C:GO:0016021; F:GO:0004871	F:G-protein coupled receptor activity; P:G-protein coupled receptor signaling pathway; P:signal transduction; C:membrane; C:integral component of membrane; F:signal transducer activity	Smp_145540.1	Putative muscarinic acetylcholine (GAR) receptor
TRINITY_GG_1450_c6_g1_i1_len_1245_path_[2445	2	8	3	11	11	6	1.88997	7.19656	5.16943	8.28267	7.80262	6.86837	0.918361	2.84731	2.37001	3.0501	2.96396	2.77997	Schistosoma mansoni hypothetical protein partial mRNA	gi|1084298479|ref|XM_018797279.1|	hypothetical protein Smp_151510	P:GO:0090305; F:GO:0003677; F:GO:0004518; P:GO:0006259	P:nucleic acid phosphodiester bond hydrolysis; F:DNA binding; F:nuclease activity; P:DNA metabolic process	Smp_151510.1	Uncharacterized protein
TRINITY_GG_2827_c0_g1_i1_len_3069_path_[3047	17	11	6	24	30	7	16.0647	9.89528	10.3389	18.0713	21.2799	8.0131	4.00582	3.30674	3.37001	4.17563	4.41142	3.00236	Schistosoma mansoni AMP deaminase, putative partial mRNA	gi|1084307364|ref|XM_018791591.1|	AMP deaminase, putative	F:GO:0003876; P:GO:0032264; P:GO:0009168; F:GO:0019239; F:GO:0016787	F:AMP deaminase activity; P:IMP salvage; P:purine ribonucleoside monophosphate biosynthetic process; F:deaminase activity; F:hydrolase activity	Smp_004120.1	AMP deaminase, putative (EC 3.5.4.6)
TRINITY_GG_1975_c1_g1_i1_len_2575_path_[5130	40	32	7	43	34	24	37.7993	28.7863	12.062	32.3777	24.1172	27.4735	5.24029	4.84731	3.5924	5.01693	4.59199	4.77997	Schistosoma mansoni brca1 interacting protein C-terminal helicase 1 brip1, putative partial mRNA	gi|1084307844|ref|XM_018791320.1|	brca1 interacting C-terminal helicase 1	F:GO:0003676; F:GO:0003677; F:GO:0005524; P:GO:0032508; F:GO:0016818; F:GO:0008026; F:GO:0004386; F:GO:0004003; P:GO:0006139	F:nucleic acid binding; F:DNA binding; F:ATP binding; P:DNA duplex unwinding; F:hydrolase activity, acting on acid anhydrides, in phosphorus-containing anhydrides; F:ATP-dependent helicase activity; F:helicase activity; F:ATP-dependent DNA helicase activity; P:nucleobase-containing compound metabolic process	Smp_173440.1	Brca1 interacting protein C-terminal helicase 1 brip1, putative
TRINITY_GG_2428_c1_g1_i1_len_432_path_[819	15	4	0	4	7	6	14.1748	3.59828	0	3.01188	4.9653	6.86837	3.82525	1.84731	0	1.59066	2.31188	2.77997	Schistosoma mansoni strain Puerto Rico chromosome W, complete genome	gi|360043576|emb|HE601631.1|
TRINITY_GG_1777_c1_g1_i1_len_383_path_[361	0	11	0	11	13	7	0	9.89528	0	8.28267	9.22127	8.0131	0	3.30674	0	3.0501	3.20497	3.00236	Schistosoma mansoni strain Puerto Rico chromosome 6, complete genome	gi|353232888|emb|HE601629.1|	transforming growth factor beta	F:GO:0008083; C:GO:0005576	F:growth factor activity; C:extracellular region	Smp_063190.1	Putative tgf-beta family
TRINITY_GG_1093_c25_g1_i1_len_305_path_[283	6	0	0	2	7	0	5.6699	0	0	1.50594	4.9653	0	2.50332	0	0	0.590664	2.31188	0	Schistosoma mansoni hypothetical protein partial mRNA	gi|1084313020|ref|XM_018792488.1|	hypothetical protein Smp_054610			Smp_054610.1	Uncharacterized protein
TRINITY_GG_2576_c17_g1_i1_len_1453_path_[3049	76	59	34	111	51	50	71.8187	53.0747	58.5869	83.5797	36.1758	57.2364	6.16629	5.72995	5.87251	6.38508	5.17695	5.83886	Schistosoma mansoni hypothetical protein partial mRNA	gi|1084296226|ref|XM_018799421.1|	hypothetical protein Smp_156270	C:GO:0016020; C:GO:0016021	C:membrane; C:integral component of membrane	Smp_156270.1	Uncharacterized protein
TRINITY_GG_514_c0_g2_i1_len_5272_path_[11934	7	3	3	7	16	2	6.61488	2.69871	5.16943	5.27079	11.3493	2.28946	2.72572	1.43227	2.37001	2.39802	3.50453	1.19501	Schistosoma mansoni DNA-directed RNA polymerase, putative partial mRNA	gi|1084306026|ref|XM_018791936.1|	DNA-directed RNA	F:GO:0003899; P:GO:0007165; F:GO:0005096; P:GO:0032774; P:GO:0043547	F:DNA-directed 5'-3' RNA polymerase activity; P:signal transduction; F:GTPase activator activity; P:RNA biosynthetic process; P:positive regulation of GTPase activity	Smp_180150.1	DNA-directed RNA polymerase, putative
TRINITY_GG_2448_c1_g1_i1_len_422_path_[799	6	7	0	5	6	0	5.6699	6.29699	0	3.76485	4.25597	0	2.50332	2.65466	0	1.91259	2.08949	0	Schistosoma margrebowiei genome assembly S_margrebowiei_Zambia ,scaffold SMRZ_contig0006338	gi|689412094|emb|LL887773.1|
TRINITY_GG_165_c39_g1_i1_len_301_path_[279	0	11	0	14	16	0	0	9.89528	0	10.5416	11.3493	0	0	3.30674	0	3.39802	3.50453	0	Schistosoma mansoni strain Puerto Rico chromosome W, complete genome	gi|360043576|emb|HE601631.1|	hypothetical protein MS3_09710	C:GO:0016020; C:GO:0016021	C:membrane; C:integral component of membrane	Smp_130780.1	Putative monocarboxylate transporter
TRINITY_GG_254_c0_g1_i1_len_629_path_[2054	16	11	0	32	27	15	15.1197	9.89528	0	24.095	19.1519	17.1709	3.91836	3.30674	0	4.59066	4.25941	4.1019	Schistosoma mansoni strain Puerto Rico chromosome W, complete genome	gi|360043576|emb|HE601631.1|	SJCHGC01333 protein	C:GO:0016020; C:GO:0016021	C:membrane; C:integral component of membrane	Smp_014080.1	Putative lipopolysaccharide-induced transcription factor regulating tumor necrosis factor alpha
TRINITY_GG_567_c0_g1_i1_len_515_path_[1034	47	26	40	65	44	29	44.4142	23.3888	68.9257	48.9431	31.2105	33.1971	5.47295	4.54775	6.10697	5.61303	4.96396	5.05299	Schistosoma rodhaini genome assembly S_rodhaini_Burundi ,scaffold SROB_scaffold0007596	gi|689522092|emb|LL964575.1|	hypothetical protein MS3_09203, partial	C:GO:0016020; C:GO:0016021	C:membrane; C:integral component of membrane	Smp_194280.1	Uncharacterized protein
TRINITY_GG_1218_c23_g1_i1_len_374_path_[703	11	1	0	5	16	0	10.3948	0.899571	0	3.76485	11.3493	0	3.37779	-0.152692	0	1.91259	3.50453	0	Schistosoma rodhaini genome assembly S_rodhaini_Burundi ,scaffold SROB_scaffold0005367	gi|686667247|emb|LL962345.1|
TRINITY_GG_2142_c19_g1_i1_len_208_path_[437	0	0	0	5	18	0	0	0	0	3.76485	12.7679	0	0	0	0	1.91259	3.67445	0	Schistosoma mansoni strain Puerto Rico chromosome 2, complete genome	gi|353230524|emb|HE601625.1|
TRINITY_GG_368_c0_g1_i1_len_708_path_[1420	866	2178	832	1640	1380	1783	818.356	1959.26	1433.66	1234.87	978.874	2041.05	9.67658	10.9361	10.4855	10.2701	9.93498	10.9951	Schistosoma mansoni putative 60s ribosomal protein L13a partial mRNA	gi|1084304667|ref|XM_018789777.1|	60s ribosomal L13a	F:GO:0003735; C:GO:0030529; F:GO:0003729; C:GO:0022625; C:GO:0015934; C:GO:0005840; P:GO:0006412	F:structural constituent of ribosome; C:intracellular ribonucleoprotein complex; F:mRNA binding; C:cytosolic large ribosomal subunit; C:large ribosomal subunit; C:ribosome; P:translation	Smp_090230.1	Putative 60s ribosomal protein L13a
TRINITY_GG_221_c11_g1_i1_len_296_path_[274	6	2	0	1	9	0	5.6699	1.79914	0	0.75297	6.38396	0	2.50332	0.847308	0	-0.409336	2.67445	0	Schistosoma mansoni discs lost-related partial mRNA	gi|1084303693|ref|XM_018789379.1|	discs lost-related			Smp_168970.1	Discs lost-related
TRINITY_GG_2605_c19_g1_i1_len_729_path_[1429	9	5	0	4	9	0	8.50485	4.49785	0	3.01188	6.38396	0	3.08829	2.16924	0	1.59066	2.67445	0	Schistosoma mansoni hypothetical protein partial mRNA	gi|1084295792|ref|XM_018799180.1|	hypothetical protein Smp_160610	P:GO:0007165	P:signal transduction	Smp_160610.1	Uncharacterized protein
TRINITY_GG_1731_c1_g1_i1_len_1599_path_[3153	4	8	7	10	11	3	3.77993	7.19656	12.062	7.5297	7.80262	3.43419	1.91836	2.84731	3.5924	2.91259	2.96396	1.77997	Schistosoma mansoni hypothetical protein partial mRNA	gi|1084300576|ref|XM_018798439.1|	hypothetical protein Smp_016810	C:GO:1990071; P:GO:0006891	C:TRAPPII protein complex; P:intra-Golgi vesicle-mediated transport	Smp_016810.1	Uncharacterized protein
TRINITY_GG_1664_c8_g1_i1_len_428_path_[811	345	816	55	784	1170	262	326.019	734.05	94.7729	590.328	829.915	299.919	8.34881	9.51973	6.5664	9.20537	9.69682	8.22843	Schistosoma mansoni strain Puerto Rico chromosome 6, complete genome	gi|353232888|emb|HE601629.1|	hypothetical protein			Smp_205580.1
TRINITY_GG_777_c17_g1_i1_len_300_path_[555	0	0	0	2	6	0	0	0	0	1.50594	4.25597	0	0	0	0	0.590664	2.08949	0	Schistosoma mansoni strain Puerto Rico chromosome 1, complete genome	gi|353228410|emb|HE601624.1|
TRINITY_GG_469_c5_g1_i1_len_386_path_[364	31	25	0	35	22	13	29.2945	22.4893	0	26.354	15.6052	14.8815	4.87256	4.49116	0	4.71995	3.96396	3.89545	Schistosoma rodhaini genome assembly S_rodhaini_Burundi ,scaffold SROB_scaffold0003020	gi|689518690|emb|LL959998.1|
TRINITY_GG_175_c0_g1_i1_len_300_path_[555	0	9	0	11	8	23	0	8.09614	0	8.28267	5.67463	26.3288	0	3.01723	0	3.0501	2.50453	4.71857	Schistosoma mansoni strain Puerto Rico chromosome W, complete genome	gi|360043576|emb|HE601631.1|
TRINITY_GG_1736_c22_g2_i1_len_271_path_[198	8	0	0	6	2	0	7.55987	0	0	4.51782	1.41866	0	2.91836	0	0	2.17563	0.504526	0	Schistosoma mansoni strain Puerto Rico chromosome 6, complete genome	gi|353232888|emb|HE601629.1|
TRINITY_GG_1723_c62_g1_i1_len_854_path_[832	15	10	5	16	17	10	14.1748	8.99571	8.61572	12.0475	12.0586	11.4473	3.82525	3.16924	3.10697	3.59066	3.59199	3.51693	Schistosoma mansoni strain Puerto Rico chromosome 6, complete genome	gi|353232888|emb|HE601629.1|
TRINITY_GG_652_c15_g1_i1_len_214_path_[383	0	6	0	0	7	0	0	5.39742	0	0	4.9653	0	0	2.43227	0	0	2.31188	0	Schistosoma mansoni strain Puerto Rico chromosome 1, complete genome	gi|353228410|emb|HE601624.1|
TRINITY_GG_826_c8_g1_i1_len_761_path_[1526	17	43	6	39	26	29	16.0647	38.6815	10.3389	29.3658	18.4425	33.1971	4.00582	5.27357	3.37001	4.87607	4.20497	5.05299	Schistosoma mansoni strain Puerto Rico chromosome 1, complete genome	gi|353228410|emb|HE601624.1|
TRINITY_GG_932_c51_g1_i1_len_223_path_[201	0	0	0	4	7	0	0	0	0	3.01188	4.9653	0	0	0	0	1.59066	2.31188	0	Schistosoma mansoni strain Puerto Rico chromosome 1, complete genome	gi|353228410|emb|HE601624.1|
TRINITY_GG_548_c12_g1_i1_len_2259_path_[2238	23	15	8	23	31	9	21.7346	13.4936	13.7851	17.3183	21.9892	10.3026	4.44192	3.7542	3.78504	4.11423	4.45872	3.36493	Schistosoma mansoni rac-alpha serine/threonine-protein kinase (ec 2.7.1.37) (rac-pk-alpha)(akt1 kinase) (protein kinase b) (pkb) (c-akt) (thymoma viral proto-oncogene) partial mRNA	gi|1084311976|ref|XM_018796586.1|	rac-alpha serine threonine- kinase (ec ) (rac-pk-alpha)(akt1 kinase) ( kinase b) (pkb) (c-akt) (thymoma viral proto-oncogene)	F:GO:0000166; F:GO:0005524; F:GO:0004672; P:GO:0016310; F:GO:0016740; P:GO:0018105; F:GO:0004674; P:GO:0006468; F:GO:0016301; P:GO:0035556; C:GO:0005622	F:nucleotide binding; F:ATP binding; F:protein kinase activity; P:phosphorylation; F:transferase activity; P:peptidyl-serine phosphorylation; F:protein serine/threonine kinase activity; P:protein phosphorylation; F:kinase activity; P:intracellular signal transduction; C:intracellular	Smp_073930.1	Rac-alpha serine/threonine-protein kinase (Ec 2.7.1.37) (Rac-pk-alpha)(Akt1 kinase) (Protein kinase b) (Pkb) (C-akt) (Thymoma viral proto-oncogene)
TRINITY_GG_34_c52_g1_i1_len_286_path_[264	7	0	0	1	6	0	6.61488	0	0	0.75297	4.25597	0	2.72572	0	0	-0.409336	2.08949	0	Schistosoma mansoni strain Puerto Rico chromosome W, complete genome	gi|360043576|emb|HE601631.1|
TRINITY_GG_357_c5_g1_i1_len_1070_path_[2120	156	261	83	209	279	205	147.417	234.788	143.021	157.371	197.903	234.669	7.20376	7.87521	7.16008	7.29802	7.62865	7.87449	Schistosoma mansoni putative arginine/serine-rich splicing factor partial mRNA	gi|1084305122|ref|XM_018789974.1|	arginine serine-rich splicing factor	F:GO:0000166; F:GO:0003676	F:nucleotide binding; F:nucleic acid binding	Smp_071640.2	Putative arginine/serine-rich splicing factor
TRINITY_GG_766_c3_g1_i1_len_719_path_[1393	1	1	0	7	14	0	0.944983	0.899571	0	5.27079	9.9306	0	-0.081639	-0.152692	0	2.39802	3.31188	0	Schistosoma mansoni putative discoidin domain receptor partial mRNA	gi|1084289360|ref|XM_018793252.1|	discoidin domain receptor	F:GO:0070492; P:GO:0018108; F:GO:0004714; C:GO:0016020; C:GO:0016021; F:GO:0016740	F:oligosaccharide binding; P:peptidyl-tyrosine phosphorylation; F:transmembrane receptor protein tyrosine kinase activity; C:membrane; C:integral component of membrane; F:transferase activity	Smp_150730.1	Putative discoidin domain receptor (EC 2.7.10.1)
TRINITY_DN15036_c0_g1_i1_len_321_path_[597	165	100	1216	31	26	340	155.922	89.9571	2095.34	23.3421	18.4425	389.208	7.28468	6.49116	11.033	4.54486	4.20497	8.6044			proliferating cell nuclear antigen			Smp_046500.1
TRINITY_GG_265_c61_g1_i1_len_245_path_[223	20	0	0	7	11	0	18.8997	0	0	5.27079	7.80262	0	4.24029	0	0	2.39802	2.96396	0	Schistosoma mansoni strain Puerto Rico chromosome W, complete genome	gi|360043576|emb|HE601631.1|
TRINITY_GG_671_c15_g1_i1_len_953_path_[2012	37	70	26	70	43	32	34.9644	62.9699	44.8017	52.7079	30.5011	36.6313	5.12781	5.97659	5.48548	5.71995	4.93079	5.19501	Schistosoma mansoni putative acyl-coenzyme A binding domain containing partial mRNA	gi|1084291898|ref|XM_018794663.1|	acyl-coenzyme A binding domain	F:GO:0000062	F:fatty-acyl-CoA binding	Smp_147930.1	Putative acyl-coenzyme A binding domain containing (Fragment)
TRINITY_GG_256_c42_g1_i1_len_746_path_[724	5	2	0	4	9	2	4.72492	1.79914	0	3.01188	6.38396	2.28946	2.24029	0.847308	0	1.59066	2.67445	1.19501	Schistosoma mansoni strain Puerto Rico chromosome W, complete genome	gi|360043576|emb|HE601631.1|	pol, partial	F:GO:0003964; F:GO:0003723; P:GO:0006278	F:RNA-directed DNA polymerase activity; F:RNA binding; P:RNA-dependent DNA biosynthetic process	Smp_181870.1	DNA replication licensing factor MCM8, putative
TRINITY_GG_1260_c31_g1_i1_len_1645_path_[1628	12	3	0	6	12	3	11.3398	2.69871	0	4.51782	8.51194	3.43419	3.50332	1.43227	0	2.17563	3.08949	1.77997	Schistosoma rodhaini genome assembly S_rodhaini_Burundi ,scaffold SROB_scaffold0002107	gi|689517897|emb|LL959085.1|	endonuclease-reverse transcriptase	P:GO:0090305; F:GO:0003964; F:GO:0004519; P:GO:0006278	P:nucleic acid phosphodiester bond hydrolysis; F:RNA-directed DNA polymerase activity; F:endonuclease activity; P:RNA-dependent DNA biosynthetic process	Smp_122020.1	Putative bucentaur
TRINITY_GG_655_c5_g1_i1_len_2925_path_[5830	23	24	16	36	41	18	21.7346	21.5897	27.5703	27.1069	29.0825	20.6051	4.44192	4.43227	4.78504	4.76059	4.86208	4.36493	Schistosoma mansoni strain Puerto Rico chromosome 1, complete genome	gi|353228410|emb|HE601624.1|	Protein GPR107	C:GO:0016020; C:GO:0016021	C:membrane; C:integral component of membrane	Smp_170350.1	Putative lung seven transmembrane receptor
TRINITY_GG_320_c3_g1_i1_len_220_path_[395	14	0	0	0	12	0	13.2298	0	0	0	8.51194	0	3.72572	0	0	0	3.08949	0	Schistosoma mansoni strain Puerto Rico chromosome W, complete genome	gi|360043576|emb|HE601631.1|
TRINITY_GG_1856_c14_g1_i1_len_335_path_[313	0	0	0	2	7	0	0	0	0	1.50594	4.9653	0	0	0	0	0.590664	2.31188	0	Schistosoma mansoni pangolin, putative partial mRNA	gi|1084311059|ref|XM_018788553.1|	pangolin, putative	C:GO:0005667; C:GO:0005634; F:GO:0044212; P:GO:0016055; P:GO:0006355; P:GO:0060070; F:GO:0043565; F:GO:0008013; P:GO:0006357	C:transcription factor complex; C:nucleus; F:transcription regulatory region DNA binding; P:Wnt signaling pathway; P:regulation of transcription, DNA-templated; P:canonical Wnt signaling pathway; F:sequence-specific DNA binding; F:beta-catenin binding; P:regulation of transcription from RNA polymerase II promoter	Smp_125630.1	Pangolin, putative
TRINITY_GG_357_c42_g1_i1_len_529_path_[1013	2	4	10	10	9	0	1.88997	3.59828	17.2314	7.5297	6.38396	0	0.918361	1.84731	4.10697	2.91259	2.67445	0	Schistosoma mansoni strain Puerto Rico chromosome W, complete genome	gi|360043576|emb|HE601631.1|
TRINITY_GG_1296_c4_g1_i1_len_635_path_[613	11	4	0	6	10	9	10.3948	3.59828	0	4.51782	7.09329	10.3026	3.37779	1.84731	0	2.17563	2.82645	3.36493	Schistosoma mansoni serine/threonine kinase partial mRNA	gi|1084311769|ref|XM_018797409.1|	serine threonine kinase	F:GO:0000166; F:GO:0005524; F:GO:0004692; F:GO:0004672; P:GO:0016310; F:GO:0016740; F:GO:0004674; P:GO:0006468; F:GO:0016301	F:nucleotide binding; F:ATP binding; F:cGMP-dependent protein kinase activity; F:protein kinase activity; P:phosphorylation; F:transferase activity; F:protein serine/threonine kinase activity; P:protein phosphorylation; F:kinase activity	Smp_151100.1	Serine/threonine kinase (EC 2.7.11.12)
TRINITY_GG_1188_c4_g1_i1_len_294_path_[543	28	51	0	60	25	46	26.4595	45.8781	0	45.1782	17.7332	52.6575	4.72572	5.51973	0	5.49755	4.14838	5.71857	Schistosoma mansoni strain Puerto Rico chromosome 7, complete genome	gi|353233529|emb|HE601630.1|
TRINITY_GG_265_c20_g1_i1_len_352_path_[659	8	8	0	14	17	8	7.55987	7.19656	0	10.5416	12.0586	9.15783	2.91836	2.84731	0	3.39802	3.59199	3.19501	Schistosoma mansoni retinoid-x-receptor (RXR) partial mRNA	gi|1084305600|ref|XM_018790178.1|
TRINITY_GG_2028_c1_g1_i1_len_257_path_[235	17	7	0	6	4	0	16.0647	6.29699	0	4.51782	2.83731	0	4.00582	2.65466	0	2.17563	1.50453	0	Schistosoma mansoni strain Puerto Rico chromosome 6, complete genome	gi|353232888|emb|HE601629.1|
TRINITY_GG_190_c9_g1_i1_len_727_path_[705	8	2	0	2	7	0	7.55987	1.79914	0	1.50594	4.9653	0	2.91836	0.847308	0	0.590664	2.31188	0	Schistosoma mansoni strain Puerto Rico chromosome W, complete genome	gi|360043576|emb|HE601631.1|
TRINITY_GG_1093_c1_g1_i3_len_1752_path_[3573	21	23	10	21	43	40	19.8447	20.6901	17.2314	15.8124	30.5011	45.7891	4.31068	4.37087	4.10697	3.98298	4.93079	5.51693	Schistosoma mansoni tetracycline-efflux transporter, putative partial mRNA	gi|1084313031|ref|XM_018792532.1|	Anaphase-promoting complex subunit 1	C:GO:0005680; C:GO:0016020; C:GO:0016021	C:anaphase-promoting complex; C:membrane; C:integral component of membrane	Smp_054640.1	Tetracycline-efflux transporter, putative
TRINITY_GG_2392_c24_g1_i1_len_299_path_[278	6	2	0	4	17	0	5.6699	1.79914	0	3.01188	12.0586	0	2.50332	0.847308	0	1.59066	3.59199	0	Schistosoma mansoni strain Puerto Rico chromosome W, complete genome	gi|360043576|emb|HE601631.1|	TPA: hypothetical protein
TRINITY_GG_1370_c25_g1_i1_len_542_path_[520	1152	926	2401	1126	539	1102	1088.62	833.002	4137.27	847.844	382.328	1261.49	10.0883	9.70218	12.0145	9.72766	8.57867	10.3009	Schistosoma mansoni putative cytochrome c partial mRNA	gi|1084300956|ref|XM_018798648.1|	cytochrome c	P:GO:0043280; C:GO:0005758; F:GO:0046872; F:GO:0009055; C:GO:0005739; P:GO:0006123; P:GO:0055114; P:GO:0006122; C:GO:0070469; F:GO:0020037	P:positive regulation of cysteine-type endopeptidase activity involved in apoptotic process; C:mitochondrial intermembrane space; F:metal ion binding; F:electron carrier activity; C:mitochondrion; P:mitochondrial electron transport, cytochrome c to oxygen; P:oxidation-reduction process; P:mitochondrial electron transport, ubiquinol to cytochrome c; C:respiratory chain; F:heme binding	Smp_033400.1	Cytochrome c-like protein (Putative cytochrome c)
TRINITY_GG_2057_c8_g1_i1_len_773_path_[751	20	20	6	34	12	28	18.8997	17.9914	10.3389	25.601	8.51194	32.0524	4.24029	4.16924	3.37001	4.67813	3.08949	5.00236	Schistosoma mansoni strain Puerto Rico chromosome 2, complete genome	gi|353230524|emb|HE601625.1|
TRINITY_GG_517_c0_g1_i1_len_1070_path_[2144	55	34	8	62	64	22	51.9741	30.5854	13.7851	46.6841	45.397	25.184	5.69972	4.93477	3.78504	5.54486	5.50453	4.65444	Schistosoma margrebowiei genome assembly S_margrebowiei_Zambia ,scaffold SMRZ_contig0002983	gi|689405968|emb|LL882811.1|	Sarcolemmal membrane-associated	C:GO:0016020; C:GO:0016021	C:membrane; C:integral component of membrane	Smp_070920.1	SLAP, putative (Fragment)
TRINITY_GG_423_c7_g1_i2_len_1402_path_[2905	21	4	0	3	16	12	19.8447	3.59828	0	2.25891	11.3493	13.7367	4.31068	1.84731	0	1.17563	3.50453	3.77997	Schistosoma mansoni inositol monophosphatase partial mRNA	gi|1084302511|ref|XM_018788844.1|	inositol(myo)-1(or 4)-monophosphatase 2	F:GO:0008934; P:GO:0046854; P:GO:0016311; F:GO:0052834; F:GO:0052832; F:GO:0016787; F:GO:0052833	F:inositol monophosphate 1-phosphatase activity; P:phosphatidylinositol phosphorylation; P:dephosphorylation; F:inositol monophosphate phosphatase activity; F:inositol monophosphate 3-phosphatase activity; F:hydrolase activity; F:inositol monophosphate 4-phosphatase activity	Smp_095000.2	Inositol-1-monophosphatase (EC 3.1.3.25)
TRINITY_GG_157_c61_g1_i1_len_2608_path_[5642	10	11	3	15	25	10	9.44983	9.89528	5.16943	11.2946	17.7332	11.4473	3.24029	3.30674	2.37001	3.49755	4.14838	3.51693	Schistosoma mansoni putative ran-binding protein partial mRNA	gi|1084303147|ref|XM_018789155.1|	putative ran-binding protein	C:GO:0005634; P:GO:0046827; P:GO:0046907; F:GO:0070412; C:GO:0005829; F:GO:0008536	C:nucleus; P:positive regulation of protein export from nucleus; P:intracellular transport; F:R-SMAD binding; C:cytosol; F:Ran GTPase binding	Smp_078310.1	Putative ran-binding protein
TRINITY_GG_2727_c0_g1_i1_len_833_path_[4251	18	18	10	21	24	6	17.0097	16.1923	17.2314	15.8124	17.0239	6.86837	4.08829	4.01723	4.10697	3.98298	4.08949	2.77997	Schistosoma mansoni acetolactate synthase partial mRNA	gi|1084311473|ref|XM_018798564.1|	acetolactate synthase	F:GO:0000287; F:GO:0030976; F:GO:0003984; F:GO:0016740	F:magnesium ion binding; F:thiamine pyrophosphate binding; F:acetolactate synthase activity; F:transferase activity	Smp_005390.2	Acetolactate synthase (EC 2.2.1.6)
TRINITY_GG_2409_c1_g1_i1_len_202_path_[180	0	0	96	12	6	0	0	0	165.422	9.03564	4.25597	0	0	0	7.37001	3.17563	2.08949	0	Schistosoma rodhaini genome assembly S_rodhaini_Burundi ,scaffold SROB_scaffold0004534	gi|689519832|emb|LL961512.1|				Smp_145770.1	Uncharacterized protein (Fragment)
TRINITY_GG_1924_c0_g1_i1_len_2132_path_[2110	19	21	12	27	20	18	17.9547	18.891	20.6777	20.3302	14.1866	20.6051	4.16629	4.23963	4.37001	4.34555	3.82645	4.36493	Schistosoma mansoni hypothetical protein partial mRNA	gi|1084313479|ref|XM_018792636.1|	hypothetical protein Smp_169720.1			Smp_169720.2	Uncharacterized protein
TRINITY_GG_2652_c45_g1_i1_len_415_path_[393	6	5	0	8	20	6	5.6699	4.49785	0	6.02376	14.1866	6.86837	2.50332	2.16924	0	2.59066	3.82645	2.77997	Schistosoma rodhaini genome assembly S_rodhaini_Burundi ,scaffold SROB_scaffold0001423	gi|689517489|emb|LL958401.1|	Neuron navigator 1
TRINITY_GG_1110_c7_g1_i1_len_322_path_[599	0	0	0	2	3	0	0	0	0	1.50594	2.12799	0	0	0	0	0.590664	1.08949	0	Schistosoma rodhaini genome assembly S_rodhaini_Burundi ,scaffold SROB_scaffold0002764	gi|689518555|emb|LL959742.1|
TRINITY_GG_1557_c0_g1_i1_len_602_path_[5086	12	7	8	17	33	10	11.3398	6.29699	13.7851	12.8005	23.4078	11.4473	3.50332	2.65466	3.78504	3.67813	4.54892	3.51693	Schistosoma mansoni strain Puerto Rico chromosome 4, complete genome	gi|353231633|emb|HE601627.1|	putative synapsin	F:GO:0005524; F:GO:0003824; F:GO:0046872; C:GO:0008021; P:GO:0007269	F:ATP binding; F:catalytic activity; F:metal ion binding; C:synaptic vesicle; P:neurotransmitter secretion	Smp_126990.1	Putative synapsin
TRINITY_GG_913_c0_g2_i1_len_521_path_[6447	15	9	0	14	22	8	14.1748	8.09614	0	10.5416	15.6052	9.15783	3.82525	3.01723	0	3.39802	3.96396	3.19501	Schistosoma mansoni strain Puerto Rico chromosome 1, complete genome	gi|353228410|emb|HE601624.1|	septin-7.1	F:GO:0005525; F:GO:0000166	F:GTP binding; F:nucleotide binding	Smp_003620.1	Putative septin
TRINITY_GG_898_c94_g1_i1_len_223_path_[201	0	0	0	0	1	0	0	0	0	0	0.709329	0	0	0	0	0	-0.495474	0	Schistosoma mansoni phospholipase D partial mRNA	gi|1084291596|ref|XM_018794495.1|
TRINITY_GG_2546_c41_g1_i1_len_364_path_[683	0	3	18	2	4	0	0	2.69871	31.0166	1.50594	2.83731	0	0	1.43227	4.95497	0.590664	1.50453	0	Schistosoma mansoni strain Puerto Rico chromosome 3, complete genome	gi|360042640|emb|HE601626.1|
TRINITY_GG_2302_c1_g1_i1_len_347_path_[325	9	46	0	26	16	49	8.50485	41.3802	0	19.5772	11.3493	56.0917	3.08829	5.37087	0	4.2911	3.50453	5.80972	Schistosoma mansoni putative aspartate aminotransferase partial mRNA	gi|1084293924|ref|XM_018795785.1|
TRINITY_GG_809_c94_g1_i1_len_697_path_[1349	25	53	33	60	45	48	23.6246	47.6772	56.8637	45.1782	31.9198	54.947	4.56222	5.57523	5.82944	5.49755	4.99638	5.77997	Schistosoma mansoni hypothetical protein partial mRNA	gi|1084290388|ref|XM_018793825.1|	hypothetical protein Smp_161820			Smp_161820.1	Uncharacterized protein
TRINITY_GG_1733_c8_g1_i1_len_647_path_[625	2	2	7	5	7	0	1.88997	1.79914	12.062	3.76485	4.9653	0	0.918361	0.847308	3.5924	1.91259	2.31188	0	Schistosoma mansoni putative diacylglycerol kinase, zeta, iota partial mRNA	gi|1084300530|ref|XM_018798414.1|	diacylglycerol kinase	F:GO:0000166; F:GO:0005524; F:GO:0004143; P:GO:0016310; F:GO:0016740; P:GO:0007205; F:GO:0016301	F:nucleotide binding; F:ATP binding; F:diacylglycerol kinase activity; P:phosphorylation; F:transferase activity; P:protein kinase C-activating G-protein coupled receptor signaling pathway; F:kinase activity	Smp_131190.1	Diacylglycerol kinase (DAG kinase) (EC 2.7.1.107)
TRINITY_GG_1535_c18_g1_i1_len_542_path_[1039	12	16	9	27	19	0	11.3398	14.3931	15.5083	20.3302	13.4772	0	3.50332	3.84731	3.95497	4.34555	3.75245	0	Schistosoma mansoni strain Puerto Rico chromosome 4, complete genome	gi|353231633|emb|HE601627.1|	CDP-diacylglycerol--glycerol-3-phosphate 3-phosphatidyltransferase	F:GO:0016780; P:GO:0008654; F:GO:0008444; F:GO:0016740	F:phosphotransferase activity, for other substituted phosphate groups; P:phospholipid biosynthetic process; F:CDP-diacylglycerol-glycerol-3-phosphate 3-phosphatidyltransferase activity; F:transferase activity	Smp_090820.1	CDP-diacylglycerol--glycerol-3-phosphate 3-phosphatidyltransferase (EC 2.7.8.5)
TRINITY_GG_873_c0_g2_i1_len_422_path_[4259	42	40	0	33	34	34	39.6893	35.9828	0	24.848	24.1172	38.9208	5.31068	5.16924	0	4.63506	4.59199	5.28247	Schistosoma mansoni putative lin-9 partial mRNA	gi|1084292783|ref|XM_018795155.1|	putative lin-9	P:GO:0006351; C:GO:0017053; P:GO:0007049	P:transcription, DNA-templated; C:transcriptional repressor complex; P:cell cycle	Smp_055340.2
TRINITY_GG_2739_c14_g1_i1_len_4641_path_[9237	9	5	3	10	14	4	8.50485	4.49785	5.16943	7.5297	9.9306	4.57891	3.08829	2.16924	2.37001	2.91259	3.31188	2.19501	Schistosoma mansoni hypothetical protein partial mRNA	gi|1084307969|ref|XM_018791293.1|	hypothetical protein Smp_131820			Smp_131820.1	Uncharacterized protein
TRINITY_GG_1466_c9_g1_i1_len_1749_path_[3545	193	275	101	259	270	207	182.382	247.382	174.038	195.019	191.519	236.959	7.51082	7.9506	7.44325	7.60747	7.58134	7.88849	Schistosoma mansoni putative chaperonin containing t-complex protein 1, gamma subunit, tcpg partial mRNA	gi|1084298311|ref|XM_018797185.1|	chaperonin containing t-complex gamma tcpg	F:GO:0000166; F:GO:0005524; C:GO:0005737; F:GO:0051082; P:GO:0006457	F:nucleotide binding; F:ATP binding; C:cytoplasm; F:unfolded protein binding; P:protein folding	Smp_041740.1	T-complex protein 1 subunit gamma
TRINITY_GG_1357_c2_g1_i1_len_1537_path_[3042	32	43	22	45	49	32	30.2395	38.6815	37.9092	33.8837	34.7571	36.6313	4.91836	5.27357	5.24447	5.08252	5.11924	5.19501	Schistosoma mansoni hypothetical protein partial mRNA	gi|1084301122|ref|XM_018798740.1|	hypothetical protein Smp_134480			Smp_134480.1	Uncharacterized protein
TRINITY_GG_349_c1_g1_i1_len_1430_path_[1408	6	2	3	5	7	1	5.6699	1.79914	5.16943	3.76485	4.9653	1.14473	2.50332	0.847308	2.37001	1.91259	2.31188	0.195005	Schistosoma mansoni hypothetical protein partial mRNA	gi|1084304968|ref|XM_018789908.1|	hypothetical protein Smp_084010	C:GO:0016020; C:GO:0016021	C:membrane; C:integral component of membrane	Smp_084010.1	Uncharacterized protein
TRINITY_GG_332_c19_g1_i1_len_588_path_[1133	21	5	0	10	15	0	19.8447	4.49785	0	7.5297	10.6399	0	4.31068	2.16924	0	2.91259	3.41142	0	Schistosoma mansoni strain Puerto Rico chromosome W, complete genome	gi|360043576|emb|HE601631.1|	hypothetical protein Smp_093110			Smp_093110.1	Uncharacterized protein
TRINITY_GG_2852_c4_g1_i1_len_336_path_[627	9	7	22	8	4	0	8.50485	6.29699	37.9092	6.02376	2.83731	0	3.08829	2.65466	5.24447	2.59066	1.50453	0	Schistosoma rodhaini genome assembly S_rodhaini_Burundi ,scaffold SROB_scaffold0011852	gi|689524474|emb|LL968861.1|
TRINITY_GG_2853_c5_g1_i1_len_288_path_[266	0	2	0	2	11	25	0	1.79914	0	1.50594	7.80262	28.6182	0	0.847308	0	0.590664	2.96396	4.83886	Schistosoma rodhaini genome assembly S_rodhaini_Burundi ,scaffold SROB_scaffold0003934	gi|689519464|emb|LL960912.1|
TRINITY_GG_131_c8_g1_i1_len_938_path_[2784	31	42	0	55	50	35	29.2945	37.782	0	41.4134	35.4664	40.0655	4.87256	5.23963	0	5.37202	5.14838	5.32429	Schistosoma mansoni putative trna selenocysteine associated protein (secp43) partial mRNA	gi|1084301318|ref|XM_018799881.1|	trna selenocysteine associated (secp43)	F:GO:0000166; F:GO:0003676	F:nucleotide binding; F:nucleic acid binding	Smp_064640.1	Putative trna selenocysteine associated protein (Secp43)
TRINITY_GG_2310_c2_g1_i1_len_1708_path_[3371	32	50	29	52	50	44	30.2395	44.9785	49.9712	39.1544	35.4664	50.368	4.91836	5.49116	5.64302	5.2911	5.14838	5.65444	Schistosoma mansoni putative chitinase partial mRNA	gi|1084293916|ref|XM_018795781.1|	putative chitinase	F:GO:0004568; P:GO:0005975; F:GO:0008061; P:GO:0006032; P:GO:0008152; C:GO:0016020; C:GO:0016021; C:GO:0005576; F:GO:0004553; F:GO:0016798; F:GO:0016787	F:chitinase activity; P:carbohydrate metabolic process; F:chitin binding; P:chitin catabolic process; P:metabolic process; C:membrane; C:integral component of membrane; C:extracellular region; F:hydrolase activity, hydrolyzing O-glycosyl compounds; F:hydrolase activity, acting on glycosyl bonds; F:hydrolase activity	Smp_148450.1	Putative chitinase (EC 3.2.1.14)
TRINITY_GG_672_c11_g1_i1_len_430_path_[408	0	4	0	5	3	0	0	3.59828	0	3.76485	2.12799	0	0	1.84731	0	1.91259	1.08949	0	Schistosoma mansoni strain Puerto Rico chromosome 1, complete genome	gi|353228410|emb|HE601624.1|
TRINITY_GG_1540_c5_g1_i1_len_3679_path_[7472	28	13	19	40	44	11	26.4595	11.6944	32.7397	30.1188	31.2105	12.592	4.72572	3.54775	5.03297	4.91259	4.96396	3.65444	Schistosoma mansoni hypothetical protein partial mRNA	gi|1084297328|ref|XM_018796639.1|	hypothetical protein Smp_149300	P:GO:0000395; F:GO:0003723; P:GO:0006396	P:mRNA 5'-splice site recognition; F:RNA binding; P:RNA processing	Smp_149300.1	Uncharacterized protein
TRINITY_GG_230_c19_g1_i1_len_491_path_[937	74	99	22	35	28	89	69.9288	89.0575	37.9092	26.354	19.8612	101.881	6.12781	6.47666	5.24447	4.71995	4.31188	6.67074	Schistosoma mansoni strain Puerto Rico chromosome W, complete genome	gi|360043576|emb|HE601631.1|
TRINITY_GG_1218_c14_g2_i1_len_449_path_[1143	0	2	0	2	2	0	0	1.79914	0	1.50594	1.41866	0	0	0.847308	0	0.590664	0.504526	0	Schistosoma rodhaini genome assembly S_rodhaini_Burundi ,scaffold SROB_scaffold0005367	gi|686667247|emb|LL962345.1|
TRINITY_GG_1453_c41_g1_i1_len_253_path_[231	18	3	0	4	10	0	17.0097	2.69871	0	3.01188	7.09329	0	4.08829	1.43227	0	1.59066	2.82645	0	Schistosoma mansoni strain Puerto Rico chromosome 4, complete genome	gi|353231633|emb|HE601627.1|
TRINITY_GG_2698_c10_g1_i1_len_221_path_[199	0	0	0	2	1	0	0	0	0	1.50594	0.709329	0	0	0	0	0.590664	-0.495474	0	Schistosoma mansoni receptor tyrosine phosphatase type r2a,putative partial mRNA	gi|1084311670|ref|XM_018797987.1|	receptor tyrosine phosphatase type r2a,	F:GO:0004721; F:GO:0004725; P:GO:0006470; F:GO:0016791; P:GO:0016311; P:GO:0035335; F:GO:0016787	F:phosphoprotein phosphatase activity; F:protein tyrosine phosphatase activity; P:protein dephosphorylation; F:phosphatase activity; P:dephosphorylation; P:peptidyl-tyrosine dephosphorylation; F:hydrolase activity	Smp_144050.1	Receptor tyrosine phosphatase type r2a,putative
TRINITY_GG_809_c115_g1_i1_len_215_path_[193	0	0	0	0	5	0	0	0	0	0	3.54664	0	0	0	0	0	1.82645	0	Schistosoma mansoni strain Puerto Rico chromosome 1, complete genome	gi|353228410|emb|HE601624.1|
TRINITY_GG_1537_c30_g1_i1_len_270_path_[495	8	0	0	0	13	0	7.55987	0	0	0	9.22127	0	2.91836	0	0	0	3.20497	0	Schistosoma mansoni hypothetical protein partial mRNA	gi|1084298047|ref|XM_018797038.1|	hypothetical protein Smp_070170	C:GO:0005634; F:GO:0018024; F:GO:0008168; F:GO:0016740; P:GO:0051568; P:GO:0032259	C:nucleus; F:histone-lysine N-methyltransferase activity; F:methyltransferase activity; F:transferase activity; P:histone H3-K4 methylation; P:methylation	Smp_070170.1	Uncharacterized protein
TRINITY_GG_912_c22_g1_i1_len_357_path_[335	0	3	0	1	4	8	0	2.69871	0	0.75297	2.83731	9.15783	0	1.43227	0	-0.409336	1.50453	3.19501	Schistosoma mansoni strain Puerto Rico chromosome 1, complete genome	gi|353228410|emb|HE601624.1|
TRINITY_GG_1375_c2_g1_i1_len_323_path_[601	0	2	0	2	6	0	0	1.79914	0	1.50594	4.25597	0	0	0.847308	0	0.590664	2.08949	0	Schistosoma mansoni hypothetical protein partial mRNA	gi|1084301102|ref|XM_018798729.1|	hypothetical protein Smp_134570, partial			Smp_134570.1	Uncharacterized protein (Fragment)
TRINITY_GG_2524_c123_g1_i1_len_309_path_[573	49	16	9	7	7	0	46.3042	14.3931	15.5083	5.27079	4.9653	0	5.53307	3.84731	3.95497	2.39802	2.31188	0	Schistosoma mansoni strain Puerto Rico chromosome 3, complete genome	gi|360042640|emb|HE601626.1|	hypothetical protein MS3_11500, partial
TRINITY_GG_2842_c0_g2_i1_len_649_path_[2595	14	21	0	13	15	18	13.2298	18.891	0	9.78861	10.6399	20.6051	3.72572	4.23963	0	3.2911	3.41142	4.36493	Schistosoma mansoni hypothetical protein partial mRNA	gi|1084311726|ref|XM_018797553.1|	hypothetical protein Smp_169520			Smp_169520.1	Uncharacterized protein
TRINITY_GG_2070_c56_g1_i1_len_248_path_[451	0	0	0	0	13	0	0	0	0	0	9.22127	0	0	0	0	0	3.20497	0	Schistosoma mansoni strain Puerto Rico chromosome 2, complete genome	gi|353230524|emb|HE601625.1|
TRINITY_DN12224_c2_g1_i1_len_229_path_[413	24	14	239	5	3	49	22.6796	12.594	411.831	3.76485	2.12799	56.0917	4.50332	3.65466	8.68591	1.91259	1.08949	5.80972
TRINITY_GG_1714_c5_g1_i1_len_380_path_[1568	0	7	0	12	16	14	0	6.29699	0	9.03564	11.3493	16.0262	0	2.65466	0	3.17563	3.50453	4.00236	Schistosoma mansoni putative trimeric G-protein alpha o subunit partial mRNA	gi|1084300542|ref|XM_018798421.1|	Guanine nucleotide-binding G(o) subunit alpha	F:GO:0000166; F:GO:0005525; P:GO:0007186; P:GO:0007165; F:GO:0003924; F:GO:0019001; P:GO:0007188; F:GO:0031683; F:GO:0004871	F:nucleotide binding; F:GTP binding; P:G-protein coupled receptor signaling pathway; P:signal transduction; F:GTPase activity; F:guanyl nucleotide binding; P:adenylate cyclase-modulating G-protein coupled receptor signaling pathway; F:G-protein beta/gamma-subunit complex binding; F:signal transducer activity	Smp_016630.1	Putative trimeric G-protein alpha o subunit
TRINITY_GG_668_c109_g1_i1_len_951_path_[1856	212	242	197	243	185	134	200.337	217.696	339.459	182.972	131.226	153.394	7.64628	7.76617	8.40709	7.51548	7.03591	7.26109	Schistosoma mansoni putative rho2 GTPase partial mRNA	gi|1084292068|ref|XM_018794758.1|
TRINITY_GG_671_c31_g1_i1_len_760_path_[1475	1	1	6	2	6	5	0.944983	0.899571	10.3389	1.50594	4.25597	5.72364	-0.081639	-0.152692	3.37001	0.590664	2.08949	2.51693	Schistosoma mansoni putative rna recognition motif protein split ends partial mRNA	gi|1084291896|ref|XM_018794662.1|	rna recognition motif split ends	F:GO:0000166; F:GO:0003676; C:GO:0005634; P:GO:0000398	F:nucleotide binding; F:nucleic acid binding; C:nucleus; P:mRNA splicing, via spliceosome	Smp_048160.1	Putative rna recognition motif protein split ends
TRINITY_GG_2162_c0_g1_i1_len_783_path_[6052	16	10	17	12	18	11	15.1197	8.99571	29.2934	9.03564	12.7679	12.592	3.91836	3.16924	4.87251	3.17563	3.67445	3.65444	Schistosoma mansoni putative protein serine/threonine kinase partial mRNA	gi|1084294250|ref|XM_018795967.1|	serine threonine kinase	F:GO:0016740	F:transferase activity	Smp_123020.1	Uncharacterized protein
TRINITY_GG_1550_c12_g1_i1_len_357_path_[335	4	5	0	7	7	0	3.77993	4.49785	0	5.27079	4.9653	0	1.91836	2.16924	0	2.39802	2.31188	0	Schistosoma mansoni strain Puerto Rico chromosome 4, complete genome	gi|353231633|emb|HE601627.1|
TRINITY_GG_293_c8_g1_i1_len_255_path_[233	0	0	0	1	5	0	0	0	0	0.75297	3.54664	0	0	0	0	-0.409336	1.82645	0	Schistosoma mansoni putative titin partial mRNA	gi|1084305870|ref|XM_018790295.1|	putative titin	F:GO:0005509	F:calcium ion binding	Smp_163920.1	Putative titin
TRINITY_GG_265_c45_g1_i1_len_645_path_[623	0	3	0	5	7	0	0	2.69871	0	3.76485	4.9653	0	0	1.43227	0	1.91259	2.31188	0	Schistosoma mansoni putative clathrin coat associated protein ap-50 partial mRNA	gi|1084305631|ref|XM_018790192.1|	clathrin coat associated ap-50	C:GO:0005634; F:GO:0019948; P:GO:0016192; P:GO:0016925; P:GO:0015031; C:GO:0030131; C:GO:0005829; F:GO:0008641; P:GO:0006886; P:GO:0006810; P:GO:0007346	C:nucleus; F:SUMO activating enzyme activity; P:vesicle-mediated transport; P:protein sumoylation; P:protein transport; C:clathrin adaptor complex; C:cytosol; F:small protein activating enzyme activity; P:intracellular protein transport; P:transport; P:regulation of mitotic cell cycle	Smp_026540.1	Putative clathrin coat associated protein ap-50
TRINITY_GG_359_c10_g1_i1_len_522_path_[5187	0	13	10	2	30	36	0	11.6944	17.2314	1.50594	21.2799	41.2102	0	3.54775	4.10697	0.590664	4.41142	5.36493	Schistosoma mansoni hypothetical protein partial mRNA	gi|1084305040|ref|XM_018789939.1|	hypothetical protein Smp_146440			Smp_146440.1	Uncharacterized protein
TRINITY_GG_264_c1_g1_i1_len_458_path_[871	171	48	231	101	23	89	161.592	43.1794	398.046	76.05	16.3146	101.881	7.33621	5.43227	8.63679	6.24888	4.02809	6.67074	Schistosoma mansoni putative sodium/chloride dependent neurotransmitter transporter partial mRNA	gi|1084305454|ref|XM_018790115.1|	unknown			Smp_143800.1	Transporter
TRINITY_GG_272_c12_g1_i1_len_2232_path_[8899	50	49	20	50	110	62	47.2492	44.079	34.4629	37.6485	78.0262	70.9732	5.56222	5.46202	5.10697	5.23452	6.28589	6.1492	Schistosoma mansoni putative e1b-55kD-associated protein partial mRNA	gi|1084305306|ref|XM_018790049.1|	putative e1b-55kD-associated protein			Smp_062720.1	Putative e1b-55kD-associated protein
TRINITY_GG_2173_c9_g1_i1_len_556_path_[534	6	4	0	7	8	0	5.6699	3.59828	0	5.27079	5.67463	0	2.50332	1.84731	0	2.39802	2.50453	0	Schistosoma mansoni putative centrosomal protein of 63 kDa (Cep63 protein) partial mRNA	gi|1084294098|ref|XM_018795882.1|	centrosomal of 63 kDa (Cep63 )			Smp_156520.1	Putative centrosomal protein of 63 kDa (Cep63 protein)
TRINITY_GG_2309_c0_g1_i1_len_2920_path_[5853	111	185	42	271	380	83	104.893	166.421	72.372	204.055	269.545	95.0125	6.71278	7.37869	6.17736	7.67281	8.07438	6.57004	Schistosoma mansoni putative glucose transport protein partial mRNA	gi|1084293984|ref|XM_018795818.1|	glucose transport	F:GO:0022891; P:GO:0055085; F:GO:0022857; C:GO:0016020; C:GO:0016021; P:GO:0006810; F:GO:0005215	F:substrate-specific transmembrane transporter activity; P:transmembrane transport; F:transmembrane transporter activity; C:membrane; C:integral component of membrane; P:transport; F:transporter activity	Smp_012440.1	Glucose transport protein (Putative glucose transport protein)
TRINITY_GG_52_c8_g1_i1_len_421_path_[797	0	0	0	1	8	6	0	0	0	0.75297	5.67463	6.86837	0	0	0	-0.409336	2.50453	2.77997	Schistosoma mansoni strain Puerto Rico chromosome W, complete genome	gi|360043576|emb|HE601631.1|
TRINITY_GG_1433_c57_g1_i1_len_1459_path_[2873	15	19	5	28	9	13	14.1748	17.0918	8.61572	21.0832	6.38396	14.8815	3.82525	4.09524	3.10697	4.39802	2.67445	3.89545	Schistosoma mansoni strain Puerto Rico chromosome 4, complete genome	gi|353231633|emb|HE601627.1|
TRINITY_GG_218_c9_g1_i1_len_1313_path_[1291	35	39	30	34	32	37	33.0744	35.0833	51.6943	25.601	22.6985	42.355	5.04764	5.13271	5.69193	4.67813	4.50453	5.40446	Schistosoma mansoni hypothetical protein partial mRNA	gi|1084304026|ref|XM_018789521.1|	hypothetical protein Smp_025340	C:GO:0070847; C:GO:0016592; F:GO:0001104; P:GO:0006357	C:core mediator complex; C:mediator complex; F:RNA polymerase II transcription cofactor activity; P:regulation of transcription from RNA polymerase II promoter	Smp_025340.1	Uncharacterized protein
TRINITY_GG_2674_c19_g1_i1_len_538_path_[1031	2	1	0	2	5	0	1.88997	0.899571	0	1.50594	3.54664	0	0.918361	-0.152692	0	0.590664	1.82645	0	Schistosoma mansoni strain Puerto Rico chromosome 5, complete genome	gi|353232596|emb|HE601628.1|
TRINITY_GG_2739_c45_g1_i1_len_850_path_[1655	3	2	0	4	8	0	2.83495	1.79914	0	3.01188	5.67463	0	1.50332	0.847308	0	1.59066	2.50453	0	Schistosoma mansoni pcd6 interacting protein-related partial mRNA	gi|1084308022|ref|XM_018791315.1|	pcd6 interacting -related	F:GO:0004725; P:GO:0006470; P:GO:0035335	F:protein tyrosine phosphatase activity; P:protein dephosphorylation; P:peptidyl-tyrosine dephosphorylation	Smp_075810.1	Pcd6 interacting protein-related
TRINITY_GG_2392_c11_g1_i1_len_2498_path_[5049	133	169	48	200	206	118	125.683	152.027	82.7109	150.594	146.122	135.078	6.97364	7.24819	6.37001	7.23452	7.19103	7.07765	Schistosoma mansoni lamin, putative partial mRNA	gi|1084307788|ref|XM_018791382.1|	lamin, putative	F:GO:0016491; P:GO:0008152; F:GO:0005198; P:GO:0055114; C:GO:0005882	F:oxidoreductase activity; P:metabolic process; F:structural molecule activity; P:oxidation-reduction process; C:intermediate filament	Smp_159900.1	Lamin, putative
TRINITY_GG_393_c8_g1_i1_len_239_path_[433	0	0	0	0	9	0	0	0	0	0	6.38396	0	0	0	0	0	2.67445	0	Schistosoma mansoni hypothetical protein partial mRNA	gi|1084302001|ref|XM_018788560.1|	hypothetical protein Smp_141900	C:GO:0005634; C:GO:0005813; P:GO:0060271	C:nucleus; C:centrosome; P:cilium assembly	Smp_141900.1	Uncharacterized protein
TRINITY_GG_2625_c1_g1_i1_len_242_path_[820	18	38	0	44	29	81	17.0097	34.1837	0	33.1307	20.5705	92.723	4.08829	5.09524	0	5.0501	4.36251	6.53486	Schistosoma mansoni strain Puerto Rico chromosome 1, complete genome	gi|353228410|emb|HE601624.1|
TRINITY_GG_1834_c0_g1_i1_len_1228_path_[2449	11	8	10	19	30	9	10.3948	7.19656	17.2314	14.3064	21.2799	10.3026	3.37779	2.84731	4.10697	3.83859	4.41142	3.36493	Schistosoma mansoni multiple pdz domain protein, putative partial mRNA	gi|1084314211|ref|XM_018792419.1|	multiple pdz domain			Smp_168960.1	Multiple pdz domain protein, putative
TRINITY_GG_1068_c10_g1_i1_len_4930_path_[9815	12	14	9	14	18	10	11.3398	12.594	15.5083	10.5416	12.7679	11.4473	3.50332	3.65466	3.95497	3.39802	3.67445	3.51693	Schistosoma haematobium SEC23-interacting protein mRNA	gi|844869995|ref|XM_012944704.1|	SEC23-interacting protein	F:GO:0046872	F:metal ion binding	Smp_197190.1	SEC23-interacting protein (P125),putative
TRINITY_GG_2559_c9_g1_i1_len_1028_path_[2253	21	13	4	28	25	2	19.8447	11.6944	6.89257	21.0832	17.7332	2.28946	4.31068	3.54775	2.78504	4.39802	4.14838	1.19501	Schistosoma mansoni strain Puerto Rico chromosome 3, complete genome	gi|360042640|emb|HE601626.1|
TRINITY_GG_496_c5_g1_i1_len_390_path_[760	24	10	16	9	17	13	22.6796	8.99571	27.5703	6.77673	12.0586	14.8815	4.50332	3.16924	4.78504	2.76059	3.59199	3.89545	Schistosoma rodhaini genome assembly S_rodhaini_Burundi ,scaffold SROB_scaffold0002961	gi|689518631|emb|LL959939.1|	unnamed protein product			Smp_203990.1
TRINITY_GG_2041_c0_g2_i1_len_2796_path_[6407	6	6	3	8	13	2	5.6699	5.39742	5.16943	6.02376	9.22127	2.28946	2.50332	2.43227	2.37001	2.59066	3.20497	1.19501	Schistosoma mansoni hypothetical protein partial mRNA	gi|1084313534|ref|XM_018791131.1|	hypothetical protein Smp_212030			Smp_212030.1	Uncharacterized protein
TRINITY_GG_1951_c17_g1_i1_len_2925_path_[5953	38	54	18	46	65	44	35.9094	48.5768	31.0166	34.6366	46.1064	50.368	5.16629	5.6022	4.95497	5.11423	5.52689	5.65444	Schistosoma mansoni hypothetical protein partial mRNA	gi|1084307447|ref|XM_018791520.1|	hypothetical protein Smp_122830	P:GO:0034063; C:GO:0010494; P:GO:0010603; C:GO:0016020; C:GO:0016021; F:GO:0003723	P:stress granule assembly; C:cytoplasmic stress granule; P:regulation of cytoplasmic mRNA processing body assembly; C:membrane; C:integral component of membrane; F:RNA binding	Smp_122830.1	Uncharacterized protein
TRINITY_GG_423_c18_g1_i1_len_516_path_[494	9	4	0	5	10	0	8.50485	3.59828	0	3.76485	7.09329	0	3.08829	1.84731	0	1.91259	2.82645	0	Schistosoma mansoni strain Puerto Rico chromosome W, complete genome	gi|360043576|emb|HE601631.1|
TRINITY_GG_718_c25_g1_i1_len_343_path_[321	17	7	0	6	6	0	16.0647	6.29699	0	4.51782	4.25597	0	4.00582	2.65466	0	2.17563	2.08949	0	Schistosoma mansoni strain Puerto Rico chromosome 1, complete genome	gi|353228410|emb|HE601624.1|	gag pol poly	F:GO:0003676; P:GO:0015074	F:nucleic acid binding; P:DNA integration	Smp_167710.1	Uncharacterized protein
TRINITY_GG_1260_c83_g1_i1_len_338_path_[631	0	0	0	1	8	0	0	0	0	0.75297	5.67463	0	0	0	0	-0.409336	2.50453	0	Schistosoma mansoni zinc finger transcription factor gli2 partial mRNA	gi|1084310346|ref|XM_018790404.1|	zinc finger transcription factor gli2	F:GO:0003676; F:GO:0046872; P:GO:0006355; P:GO:0007224; F:GO:0046983; C:GO:0035301	F:nucleic acid binding; F:metal ion binding; P:regulation of transcription, DNA-templated; P:smoothened signaling pathway; F:protein dimerization activity; C:Hedgehog signaling complex	Smp_000530.1	Zinc finger transcription factor gli2
TRINITY_GG_106_c28_g1_i1_len_202_path_[359	0	0	0	0	6	0	0	0	0	0	4.25597	0	0	0	0	0	2.08949	0	Schistosoma mansoni strain Puerto Rico chromosome W, complete genome	gi|360043576|emb|HE601631.1|	hypothetical protein MS3_02765, partial
TRINITY_GG_1527_c65_g1_i1_len_442_path_[839	0	1	0	3	7	0	0	0.899571	0	2.25891	4.9653	0	0	-0.152692	0	1.17563	2.31188	0	Schistosoma mansoni strain Puerto Rico chromosome 4, complete genome	gi|353231633|emb|HE601627.1|
TRINITY_GG_508_c0_g3_i1_len_215_path_[2938	6	20	0	50	61	30	5.6699	17.9914	0	37.6485	43.2691	34.3419	2.50332	4.16924	0	5.23452	5.43526	5.1019	Schistosoma mansoni CDP-diacylglycerol--inositol 3-phosphatidyltransferase partial mRNA	gi|1084306152|ref|XM_018791991.1|
TRINITY_GG_805_c4_g1_i3_len_1174_path_[2434	12	16	0	18	13	0	11.3398	14.3931	0	13.5535	9.22127	0	3.50332	3.84731	0	3.76059	3.20497	0	Schistosoma mansoni strain Puerto Rico chromosome 1, complete genome	gi|353228410|emb|HE601624.1|	hypothetical protein Smp_052780	C:GO:0016020; C:GO:0016021	C:membrane; C:integral component of membrane	Smp_052780.1	Uncharacterized protein
TRINITY_GG_309_c16_g1_i1_len_567_path_[545	4	2	9	3	7	0	3.77993	1.79914	15.5083	2.25891	4.9653	0	1.91836	0.847308	3.95497	1.17563	2.31188	0	Schistosoma mansoni putative kalirin partial mRNA	gi|1084305707|ref|XM_018790224.1|	putative kalirin	P:GO:0035023; F:GO:0005089; P:GO:0043547	P:regulation of Rho protein signal transduction; F:Rho guanyl-nucleotide exchange factor activity; P:positive regulation of GTPase activity	Smp_162970.1	Putative kalirin
TRINITY_GG_1856_c6_g1_i1_len_280_path_[258	0	0	0	3	7	0	0	0	0	2.25891	4.9653	0	0	0	0	1.17563	2.31188	0	Schistosoma rodhaini genome assembly S_rodhaini_Burundi ,scaffold SROB_scaffold0015053	gi|686672341|emb|LL972155.1|	Transcription factor 7-like 2	C:GO:0005634; P:GO:0016055; P:GO:0006355; P:GO:0006357	C:nucleus; P:Wnt signaling pathway; P:regulation of transcription, DNA-templated; P:regulation of transcription from RNA polymerase II promoter
TRINITY_GG_2192_c8_g1_i1_len_218_path_[391	14	0	0	9	6	0	13.2298	0	0	6.77673	4.25597	0	3.72572	0	0	2.76059	2.08949	0	Schistosoma mansoni putative chl1 helicase homolog partial mRNA	gi|1084293826|ref|XM_018795731.1|	chl1 helicase homolog	F:GO:0003676; F:GO:0003677; F:GO:0005524; P:GO:0032508; F:GO:0016818; F:GO:0008026; F:GO:0004386; F:GO:0004003	F:nucleic acid binding; F:DNA binding; F:ATP binding; P:DNA duplex unwinding; F:hydrolase activity, acting on acid anhydrides, in phosphorus-containing anhydrides; F:ATP-dependent helicase activity; F:helicase activity; F:ATP-dependent DNA helicase activity	Smp_130210.1	Putative chl1 helicase homolog
TRINITY_GG_2534_c20_g1_i1_len_470_path_[895	12	3	0	4	8	0	11.3398	2.69871	0	3.01188	5.67463	0	3.50332	1.43227	0	1.59066	2.50453	0	Schistosoma mansoni translational activator gcn1-related partial mRNA	gi|1084296582|ref|XM_018799618.1|	translational activator gcn1-related	P:GO:0006417; F:GO:0019901; P:GO:0045859; F:GO:0043022; P:GO:0033554; P:GO:0033674; F:GO:0019887	P:regulation of translation; F:protein kinase binding; P:regulation of protein kinase activity; F:ribosome binding; P:cellular response to stress; P:positive regulation of kinase activity; F:protein kinase regulator activity	Smp_134860.1	Translational activator gcn1-related
TRINITY_GG_1273_c0_g1_i1_len_4030_path_[8320	53	14	15	21	61	9	50.0841	12.594	25.8472	15.8124	43.2691	10.3026	5.64628	3.65466	4.69193	3.98298	5.43526	3.36493	Schistosoma mansoni ankyrin 2,3/unc44, putative partial mRNA	gi|1084314438|ref|XM_018792352.1|	Ankyrin-3	P:GO:0007165; C:GO:0016020; C:GO:0016021	P:signal transduction; C:membrane; C:integral component of membrane	Smp_139110.1	Ankyrin 2,3/unc44, putative (Fragment)
TRINITY_GG_1574_c7_g1_i1_len_694_path_[1368	140	209	191	229	237	223	132.298	188.01	329.12	172.43	168.111	255.274	7.04764	7.55467	8.36247	7.42987	7.39327	7.99591	Schistosoma mansoni strain Puerto Rico chromosome 4, complete genome	gi|353231633|emb|HE601627.1|	Universal stress	P:GO:0006950	P:response to stress	Smp_202690.1	Uncharacterized protein Smp_202690
TRINITY_GG_28_c57_g1_i1_len_317_path_[589	5	2	0	7	11	0	4.72492	1.79914	0	5.27079	7.80262	0	2.24029	0.847308	0	2.39802	2.96396	0	Schistosoma mansoni putative fibrocystin l partial mRNA	gi|1084301418|ref|XM_018799937.1|	fibrocystin l			Smp_057790.1	Putative fibrocystin l
TRINITY_GG_2572_c2_g1_i1_len_214_path_[192	0	0	0	0	7	0	0	0	0	0	4.9653	0	0	0	0	0	2.31188	0	Schistosoma mansoni strain Puerto Rico chromosome 3, complete genome	gi|360042640|emb|HE601626.1|
TRINITY_GG_365_c1_g1_i1_len_215_path_[437	0	0	0	0	0	0	0	0	0	0	0	0	0	0	0	0	0	0	Schistosoma mansoni strain Puerto Rico chromosome W, complete genome	gi|360043576|emb|HE601631.1|
TRINITY_GG_947_c45_g1_i1_len_339_path_[633	4	2	0	3	8	0	3.77993	1.79914	0	2.25891	5.67463	0	1.91836	0.847308	0	1.17563	2.50453	0	Schistosoma mansoni putative development and differentiation-enhancing factor, ddef partial mRNA	gi|1084291254|ref|XM_018794305.1|	development and differentiation-enhancing ddef	F:GO:0005096; P:GO:0043547	F:GTPase activator activity; P:positive regulation of GTPase activity	Smp_196880.1	Putative development and differentiation-enhancing factor, ddef
TRINITY_GG_384_c6_g1_i1_len_1384_path_[1362	65	54	14	46	85	24	61.4239	48.5768	24.124	34.6366	60.2929	27.4735	5.94073	5.6022	4.5924	5.11423	5.91392	4.77997	Schistosoma mansoni Mername-AA021 peptidase (M24 family) partial mRNA	gi|1084301860|ref|XM_018788483.1|	Mername-AA021 peptidase (M24 family)	F:GO:0016757; C:GO:0005813; P:GO:0006508; F:GO:0008235; F:GO:0004177; F:GO:0016740; P:GO:0006886; F:GO:0017137; F:GO:0016787	F:transferase activity, transferring glycosyl groups; C:centrosome; P:proteolysis; F:metalloexopeptidase activity; F:aminopeptidase activity; F:transferase activity; P:intracellular protein transport; F:Rab GTPase binding; F:hydrolase activity	Smp_196060.1	Methionine aminopeptidase (EC 3.4.11.18)
TRINITY_GG_755_c1_g2_i1_len_764_path_[2198	11	3	0	6	7	2	10.3948	2.69871	0	4.51782	4.9653	2.28946	3.37779	1.43227	0	2.17563	2.31188	1.19501	Schistosoma mansoni hypothetical protein partial mRNA	gi|1084289710|ref|XM_018793447.1|	hypothetical protein Smp_133140			Smp_133140.1	Uncharacterized protein
TRINITY_GG_2524_c129_g1_i1_len_311_path_[289	0	0	0	3	11	0	0	0	0	2.25891	7.80262	0	0	0	0	1.17563	2.96396	0	Schistosoma mansoni ubiquitin ligase E3 alpha-related partial mRNA	gi|1084296472|ref|XM_018799557.1|	ubiquitin ligase E3 alpha-related	F:GO:0061630; F:GO:0008270; C:GO:0000151; P:GO:0071596; C:GO:0005737; F:GO:0016874; P:GO:0016567	F:ubiquitin protein ligase activity; F:zinc ion binding; C:ubiquitin ligase complex; P:ubiquitin-dependent protein catabolic process via the N-end rule pathway; C:cytoplasm; F:ligase activity; P:protein ubiquitination	Smp_138450.1	Ubiquitin ligase E3 alpha-related
TRINITY_GG_1104_c12_g1_i1_len_1945_path_[3845	7	10	2	18	16	7	6.61488	8.99571	3.44629	13.5535	11.3493	8.0131	2.72572	3.16924	1.78504	3.76059	3.50453	3.00236	Schistosoma haematobium Prestin mRNA	gi|844851951|ref|XM_012940376.1|	Prestin	P:GO:0008272; F:GO:0008271; P:GO:0055085; C:GO:0016020; C:GO:0016021; P:GO:1902358; P:GO:0006810; F:GO:0015116	P:sulfate transport; F:secondary active sulfate transmembrane transporter activity; P:transmembrane transport; C:membrane; C:integral component of membrane; P:sulfate transmembrane transport; P:transport; F:sulfate transmembrane transporter activity	Smp_145320.1	Putative sulfate transporter
TRINITY_GG_2784_c0_g1_i1_len_892_path_[1815	1	2	0	8	13	0	0.944983	1.79914	0	6.02376	9.22127	0	-0.081639	0.847308	0	2.59066	3.20497	0	Schistosoma mansoni hypothetical protein partial mRNA	gi|1084312904|ref|XM_018792976.1|	hypothetical protein Smp_176240	C:GO:0016020; C:GO:0016021	C:membrane; C:integral component of membrane	Smp_176240.1	Uncharacterized protein
TRINITY_GG_608_c0_g1_i1_len_586_path_[1171	2	0	8	3	9	10	1.88997	0	13.7851	2.25891	6.38396	11.4473	0.918361	0	3.78504	1.17563	2.67445	3.51693	Schistosoma mansoni strain Puerto Rico chromosome 3, complete genome	gi|360042640|emb|HE601626.1|
TRINITY_GG_2281_c14_g1_i1_len_520_path_[995	106	151	60	143	123	93	100.168	135.835	103.389	107.675	87.2474	106.46	6.64628	7.08571	6.69193	6.75054	6.44704	6.73416	Schistosoma mansoni strain Puerto Rico chromosome 2, complete genome	gi|353230524|emb|HE601625.1|
TRINITY_GG_942_c3_g1_i1_len_467_path_[445	3	7	0	8	11	5	2.83495	6.29699	0	6.02376	7.80262	5.72364	1.50332	2.65466	0	2.59066	2.96396	2.51693	Schistosoma mansoni putative DNA mismatch repair protein MLH1 partial mRNA	gi|1084292267|ref|XM_018794868.1|	DNA mismatch repair MLH1	C:GO:0005712; F:GO:0016887; F:GO:0005524; C:GO:0032389; P:GO:0006298; F:GO:0030983; C:GO:0000795; F:GO:0003697	C:chiasma; F:ATPase activity; F:ATP binding; C:MutLalpha complex; P:mismatch repair; F:mismatched DNA binding; C:synaptonemal complex; F:single-stranded DNA binding	Smp_009550.1	Putative DNA mismatch repair protein MLH1
TRINITY_GG_932_c7_g1_i2_len_1811_path_[3748	21	16	0	28	23	20	19.8447	14.3931	0	21.0832	16.3146	22.8946	4.31068	3.84731	0	4.39802	4.02809	4.51693	Schistosoma haematobium hypothetical protein mRNA	gi|844849309|ref|XM_012939849.1|	hypothetical protein MS3_03782			Smp_158560.1	Serine/threonine kinase
TRINITY_GG_2570_c0_g1_i1_len_2792_path_[5558	35	38	9	55	66	21	33.0744	34.1837	15.5083	41.4134	46.8157	24.0393	5.04764	5.09524	3.95497	5.37202	5.54892	4.58732	Schistosoma mansoni strain Puerto Rico chromosome 3, complete genome	gi|360042640|emb|HE601626.1|	ectonucleotide pyrophosphatase phosphodiesterase	F:GO:0003824; P:GO:0008152; C:GO:0016020; C:GO:0016021; C:GO:0005886	F:catalytic activity; P:metabolic process; C:membrane; C:integral component of membrane; C:plasma membrane	Smp_084890.1	Putative ectonucleotide pyrophosphatase/phosphodiesterase
TRINITY_GG_2524_c0_g2_i1_len_297_path_[637	0	0	0	3	1	0	0	0	0	2.25891	0.709329	0	0	0	0	1.17563	-0.495474	0	Schistosoma mansoni strain Puerto Rico chromosome 3, complete genome	gi|360042640|emb|HE601626.1|				Smp_120960.1
TRINITY_GG_1433_c53_g1_i1_len_284_path_[523	0	5	0	5	8	0	0	4.49785	0	3.76485	5.67463	0	0	2.16924	0	1.91259	2.50453	0	Schistosoma mansoni strain Puerto Rico chromosome 4, complete genome	gi|353231633|emb|HE601627.1|
TRINITY_GG_2120_c2_g1_i1_len_2483_path_[4921	17	10	7	17	18	14	16.0647	8.99571	12.062	12.8005	12.7679	16.0262	4.00582	3.16924	3.5924	3.67813	3.67445	4.00236	Schistosoma mansoni strain Puerto Rico chromosome 2, complete genome	gi|353230524|emb|HE601625.1|	hypothetical protein MS3_05182			Smp_178990.1	Uncharacterized protein
TRINITY_GG_1573_c62_g1_i1_len_316_path_[294	0	0	0	2	3	0	0	0	0	1.50594	2.12799	0	0	0	0	0.590664	1.08949	0	Schistosoma mansoni putative zinc finger protein partial mRNA	gi|1084297661|ref|XM_018796825.1|	zinc finger	F:GO:0003676; F:GO:0046872	F:nucleic acid binding; F:metal ion binding	Smp_135600.1	Putative zinc finger protein
TRINITY_GG_2233_c46_g1_i1_len_255_path_[233	0	0	0	3	3	0	0	0	0	2.25891	2.12799	0	0	0	0	1.17563	1.08949	0	Schistosoma mansoni strain Puerto Rico chromosome 2, complete genome	gi|353230524|emb|HE601625.1|
TRINITY_GG_1976_c69_g1_i1_len_222_path_[399	0	0	0	0	4	0	0	0	0	0	2.83731	0	0	0	0	0	1.50453	0	Schistosoma rodhaini genome assembly S_rodhaini_Burundi ,scaffold SROB_scaffold0004027	gi|689519518|emb|LL961005.1|	hypothetical protein Smp_160390
TRINITY_GG_2608_c0_g1_i1_len_3440_path_[5227	26	23	6	26	45	13	24.5696	20.6901	10.3389	19.5772	31.9198	14.8815	4.6188	4.37087	3.37001	4.2911	4.99638	3.89545	Schistosoma mansoni peptide alpha-n-acetyltransferase-related partial mRNA	gi|1084296024|ref|XM_018799308.1|	peptide alpha-n-acetyltransferase-related	C:GO:0031416; P:GO:0017196; F:GO:0016740; F:GO:0004596	C:NatB complex; P:N-terminal peptidyl-methionine acetylation; F:transferase activity; F:peptide alpha-N-acetyltransferase activity	Smp_026250.3	Peptide alpha-n-acetyltransferase-related
TRINITY_GG_2119_c125_g1_i1_len_230_path_[208	0	0	0	0	9	0	0	0	0	0	6.38396	0	0	0	0	0	2.67445	0	Schistosoma mansoni hypothetical protein partial mRNA	gi|1084295072|ref|XM_018796423.1|	hypothetical protein Smp_146950			Smp_146950.1	Uncharacterized protein
TRINITY_GG_1451_c2_g1_i1_len_369_path_[723	83	96	96	97	65	38	78.4336	86.3588	165.422	73.0381	46.1064	43.4997	6.2934	6.43227	7.37001	6.19058	5.52689	5.44293	Schistosoma mansoni strain Puerto Rico chromosome 4, complete genome	gi|353231633|emb|HE601627.1|
TRINITY_GG_2578_c17_g1_i1_len_3068_path_[6091	9	11	8	10	13	7	8.50485	9.89528	13.7851	7.5297	9.22127	8.0131	3.08829	3.30674	3.78504	2.91259	3.20497	3.00236	Schistosoma haematobium Rho GTPase-activating protein 5 mRNA	gi|844852356|ref|XM_012940450.1|	LOW QUALITY PROTEIN: hypothetical protein Smp_164580	C:GO:0005737; P:GO:0043087	C:cytoplasm; P:regulation of GTPase activity	Smp_164580.1	Uncharacterized protein
TRINITY_GG_898_c99_g1_i1_len_261_path_[239	8	13	0	2	8	0	7.55987	11.6944	0	1.50594	5.67463	0	2.91836	3.54775	0	0.590664	2.50453	0	Schistosoma mansoni strain Puerto Rico chromosome 1, complete genome	gi|353228410|emb|HE601624.1|
TRINITY_GG_2238_c24_g1_i1_len_1927_path_[1905	13	16	2	16	13	8	12.2848	14.3931	3.44629	12.0475	9.22127	9.15783	3.6188	3.84731	1.78504	3.59066	3.20497	3.19501	Schistosoma haematobium GPI ethanolamine phosphate transferase 1 mRNA	gi|844839492|ref|XM_012937461.1|	GPI ethanolamine phosphate transferase 1	C:GO:0005789; P:GO:0006506; C:GO:0016020; C:GO:0016021; F:GO:0016740	C:endoplasmic reticulum membrane; P:GPI anchor biosynthetic process; C:membrane; C:integral component of membrane; F:transferase activity	Smp_065130.2	Uncharacterized protein
TRINITY_GG_1042_c6_g1_i3_len_244_path_[2184	50	146	195	49	74	99	47.2492	131.337	336.013	36.8955	52.4903	113.328	5.56222	7.03713	8.39237	5.20537	5.71398	6.82436	Schistosoma mansoni egg protein CP391S-like partial mRNA	gi|1084313003|ref|XM_018792632.1|	hypothetical protein Smp_175670.1	C:GO:0016020; C:GO:0016021	C:membrane; C:integral component of membrane	Smp_175670.1	Uncharacterized protein
TRINITY_GG_1989_c51_g1_i1_len_211_path_[377	0	0	0	2	10	0	0	0	0	1.50594	7.09329	0	0	0	0	0.590664	2.82645	0	Schistosoma mansoni ubiquitin-specific peptidase 9X (C19 family) partial mRNA	gi|1084308967|ref|XM_018790842.1|	ubiquitin-specific peptidase 9X (C19 family)	P:GO:0016579; C:GO:0005634; C:GO:0005737; P:GO:0006511; F:GO:0036459	P:protein deubiquitination; C:nucleus; C:cytoplasm; P:ubiquitin-dependent protein catabolic process; F:thiol-dependent ubiquitinyl hydrolase activity	Smp_153690.1	Ubiquitin-specific peptidase 9X (C19 family)
TRINITY_GG_2667_c67_g1_i1_len_429_path_[813	9	17	0	15	10	11	8.50485	15.2927	0	11.2946	7.09329	12.592	3.08829	3.93477	0	3.49755	2.82645	3.65444	Schistosoma mansoni strain Puerto Rico chromosome 5, complete genome	gi|353232596|emb|HE601628.1|	activating signal cointegrator 1 complex subunit helc1	F:GO:0000166; F:GO:0003676; F:GO:0005524; F:GO:0004386; F:GO:0016787	F:nucleotide binding; F:nucleic acid binding; F:ATP binding; F:helicase activity; F:hydrolase activity	Smp_156920.1	Putative activating signal cointegrator 1 complex subunit 3, helc1
TRINITY_GG_2353_c3_g1_i1_len_391_path_[369	3	6	0	4	7	0	2.83495	5.39742	0	3.01188	4.9653	0	1.50332	2.43227	0	1.59066	2.31188	0	Schistosoma mansoni sox transcription factor partial mRNA	gi|1084311354|ref|XM_018798953.1|	sox transcription factor			Smp_076600.1	Sox transcription factor
TRINITY_GG_382_c0_g1_i1_len_2367_path_[4714	111	88	25	97	183	74	104.893	79.1622	43.0786	73.0381	129.807	84.7099	6.71278	6.30674	5.4289	6.19058	7.02023	6.40446	Schistosoma mansoni putative polypyrimidine tract binding protein partial mRNA	gi|1084301989|ref|XM_018788554.1|	polypyrimidine tract binding	F:GO:0000166; F:GO:0003676	F:nucleotide binding; F:nucleic acid binding	Smp_036590.1	Putative polypyrimidine tract binding protein
TRINITY_GG_740_c0_g1_i1_len_1456_path_[6105	6	4	0	11	17	4	5.6699	3.59828	0	8.28267	12.0586	4.57891	2.50332	1.84731	0	3.0501	3.59199	2.19501	Schistosoma mansoni strain Puerto Rico chromosome 1, complete genome	gi|353228410|emb|HE601624.1|	hypothetical protein Smp_020130			Smp_020130.1	Uncharacterized protein
TRINITY_GG_2665_c2_g1_i1_len_529_path_[1904	33	42	0	59	31	67	31.1845	37.782	0	44.4252	21.9892	76.6968	4.96276	5.23963	0	5.47331	4.45872	6.26109	Schistosoma mansoni putative ribonuclease z, chloroplast partial mRNA	gi|1084299084|ref|XM_018797612.1|	ank Accession Number CAD22100 RNase Z in Arabidopsis thaliana			Smp_153350.1	Putative ribonuclease z, chloroplast
TRINITY_GG_350_c1_g2_i1_len_371_path_[742	52	742	220	328	601	219	49.1391	667.481	379.092	246.974	426.307	250.696	5.6188	9.38258	8.5664	7.94822	8.73575	7.96979	Schistosoma mansoni polyubiquitin mRNA, partial cds	gi|4105407|gb|AF045474.1|AF045474	polyubiquitin isoform X2			Smp_046690.1	Putative ubiquitin (Ribosomal protein L40)
TRINITY_GG_299_c11_g1_i1_len_300_path_[278	0	0	0	2	6	0	0	0	0	1.50594	4.25597	0	0	0	0	0.590664	2.08949	0	Schistosoma mansoni hypothetical protein partial mRNA	gi|1084305646|ref|XM_018790199.1|	hypothetical protein Smp_136460			Smp_136460.1	Uncharacterized protein
TRINITY_GG_1859_c8_g1_i1_len_252_path_[230	0	3	0	1	5	0	0	2.69871	0	0.75297	3.54664	0	0	1.43227	0	-0.409336	1.82645	0	Schistosoma rodhaini genome assembly S_rodhaini_Burundi ,scaffold SROB_scaffold0000282	gi|686665217|emb|LL957260.1|
TRINITY_GG_1027_c2_g1_i1_len_657_path_[635	3	5	0	9	10	6	2.83495	4.49785	0	6.77673	7.09329	6.86837	1.50332	2.16924	0	2.76059	2.82645	2.77997	Schistosoma mansoni carbonic anhydrase-related partial mRNA	gi|1084312883|ref|XM_018793120.1|	carbonic anhydrase XIII	C:GO:0016020; C:GO:0016021; F:GO:0016829; F:GO:0004089	C:membrane; C:integral component of membrane; F:lyase activity; F:carbonate dehydratase activity	Smp_180870.1	Carbonic anhydrase-related (Fragment)
TRINITY_GG_128_c12_g1_i1_len_938_path_[1831	17	21	18	22	15	16	16.0647	18.891	31.0166	16.5653	10.6399	18.3157	4.00582	4.23963	4.95497	4.0501	3.41142	4.19501	Schistosoma haematobium DNA repair protein complementing XP-C cells-like protein mRNA	gi|844866383|ref|XM_012943845.1|	DNA repair complementing XP-C cells	F:GO:0003677; C:GO:0005634; P:GO:0006289; F:GO:0003684	F:DNA binding; C:nucleus; P:nucleotide-excision repair; F:damaged DNA binding	Smp_021550.1	Putative dna repair protein xp-C / rad4
TRINITY_GG_711_c17_g2_i1_len_2023_path_[6667	28	22	22	43	64	18	26.4595	19.7906	37.9092	32.3777	45.397	20.6051	4.72572	4.30674	5.24447	5.01693	5.50453	4.36493	Schistosoma mansoni putative granulin partial mRNA	gi|1084291346|ref|XM_018794356.1|	putative granulin			Smp_170550.1	Putative granulin
TRINITY_GG_2324_c18_g1_i1_len_577_path_[1109	0	4	0	5	8	0	0	3.59828	0	3.76485	5.67463	0	0	1.84731	0	1.91259	2.50453	0	Schistosoma mansoni putative dna2/nam7 helicase family member partial mRNA	gi|1084294682|ref|XM_018796206.1|	dna2 nam7 helicase family member	F:GO:0004386	F:helicase activity	Smp_124640.1	Putative dna2/nam7 helicase family member
TRINITY_GG_21_c0_g1_i1_len_2262_path_[4530	47	50	31	90	116	41	44.4142	44.9785	53.4175	67.7673	82.2821	46.9339	5.47295	5.49116	5.73924	6.08252	6.36251	5.55256	Schistosoma mansoni o-acyltransferase (membrane bound) domain containing protein, putative partial mRNA	gi|1084313413|ref|XM_018791388.1|	o-acyltransferase (membrane bound) domain containing	F:GO:0016746; C:GO:0016020; C:GO:0016021; F:GO:0016740	F:transferase activity, transferring acyl groups; C:membrane; C:integral component of membrane; F:transferase activity	Smp_079860.2	O-acyltransferase (Membrane bound) domain containing protein, putative
TRINITY_GG_405_c66_g1_i1_len_538_path_[1031	85	50	57	48	20	27	80.3236	44.9785	98.2192	36.1426	14.1866	30.9077	6.32775	5.49116	6.61793	5.17563	3.82645	4.94989	Schistosoma mansoni similar to 16 kDa calcium-binding protein partial mRNA	gi|1084302267|ref|XM_018788708.1|	16 kDa calcium-binding	F:GO:0005509	F:calcium ion binding	Smp_033010.1	Similar to 16 kDa calcium-binding protein
TRINITY_GG_2681_c1_g1_i1_len_314_path_[643	5	0	0	4	9	0	4.72492	0	0	3.01188	6.38396	0	2.24029	0	0	1.59066	2.67445	0	Schistosoma mansoni strain Puerto Rico chromosome 5, complete genome	gi|353232596|emb|HE601628.1|
TRINITY_GG_1009_c10_g1_i1_len_1111_path_[2462	53	74	25	68	58	46	50.0841	66.5682	43.0786	51.202	41.1411	52.6575	5.64628	6.05676	5.4289	5.67813	5.36251	5.71857	Schistosoma mansoni hypothetical protein partial mRNA	gi|1084290604|ref|XM_018793945.1|	hypothetical protein Smp_136140	F:GO:0000166; F:GO:0003676; C:GO:0016020; C:GO:0016021	F:nucleotide binding; F:nucleic acid binding; C:membrane; C:integral component of membrane	Smp_213770.1
TRINITY_GG_1389_c146_g1_i1_len_204_path_[363	0	0	0	3	4	0	0	0	0	2.25891	2.83731	0	0	0	0	1.17563	1.50453	0	Schistosoma rodhaini genome assembly S_rodhaini_Burundi ,scaffold SROB_scaffold0003467	gi|689519063|emb|LL960445.1|
TRINITY_GG_95_c7_g1_i1_len_1548_path_[1526	10	21	2	13	13	13	9.44983	18.891	3.44629	9.78861	9.22127	14.8815	3.24029	4.23963	1.78504	3.2911	3.20497	3.89545	Schistosoma mansoni family C50 non-peptidase homologue (C50 family) partial mRNA	gi|1084304839|ref|XM_018789852.1|	family C50 non-peptidase homologue (C50 family)	C:GO:0005634; C:GO:0005813; C:GO:0072686; C:GO:0005737; P:GO:1901970; P:GO:0006508; F:GO:0004197; P:GO:0051307; F:GO:0008233	C:nucleus; C:centrosome; C:mitotic spindle; C:cytoplasm; P:positive regulation of mitotic sister chromatid separation; P:proteolysis; F:cysteine-type endopeptidase activity; P:meiotic chromosome separation; F:peptidase activity	Smp_167810.1	Family C50 non-peptidase homologue (C50 family)
TRINITY_GG_809_c76_g1_i1_len_529_path_[507	15	20	29	21	16	32	14.1748	17.9914	49.9712	15.8124	11.3493	36.6313	3.82525	4.16924	5.64302	3.98298	3.50453	5.19501	Schistosoma mansoni strain Puerto Rico chromosome 1, complete genome	gi|353228410|emb|HE601624.1|
TRINITY_GG_1617_c4_g1_i1_len_2167_path_[2145	14	20	10	14	15	7	13.2298	17.9914	17.2314	10.5416	10.6399	8.0131	3.72572	4.16924	4.10697	3.39802	3.41142	3.00236	Schistosoma mansoni hypothetical protein partial mRNA	gi|1084313399|ref|XM_018791476.1|	hypothetical protein Smp_176150			Smp_176150.1	Uncharacterized protein
TRINITY_GG_186_c46_g1_i1_len_358_path_[671	0	2	0	3	6	0	0	1.79914	0	2.25891	4.25597	0	0	0.847308	0	1.17563	2.08949	0	Schistosoma mansoni strain Puerto Rico chromosome W, complete genome	gi|360043576|emb|HE601631.1|
TRINITY_GG_1648_c0_g1_i1_len_319_path_[593	30	46	24	40	18	30	28.3495	41.3802	41.3554	30.1188	12.7679	34.3419	4.82525	5.37087	5.37001	4.91259	3.67445	5.1019	Schistosoma rodhaini genome assembly S_rodhaini_Burundi ,scaffold SROB_scaffold0023648	gi|689532054|emb|LL982344.1|
TRINITY_GG_2263_c1_g1_i1_len_571_path_[1097	15	7	9	9	10	7	14.1748	6.29699	15.5083	6.77673	7.09329	8.0131	3.82525	2.65466	3.95497	2.76059	2.82645	3.00236	Schistosoma mansoni strain Puerto Rico chromosome 2, complete genome	gi|353230524|emb|HE601625.1|	SJCHGC08751 protein, partial
TRINITY_GG_2233_c10_g1_i1_len_1082_path_[2316	46	53	0	53	49	46	43.4692	47.6772	0	39.9074	34.7571	52.6575	5.44192	5.57523	0	5.31858	5.11924	5.71857	Schistosoma mansoni hypothetical protein partial mRNA	gi|1084294550|ref|XM_018796132.1|	hypothetical protein Smp_071880.1			Smp_071880.1	Uncharacterized protein
TRINITY_GG_2119_c102_g1_i1_len_620_path_[598	44	12	8	6	27	22	41.5793	10.7948	13.7851	4.51782	19.1519	25.184	5.37779	3.43227	3.78504	2.17563	4.25941	4.65444	Schistosoma mansoni strain Puerto Rico chromosome 2, complete genome	gi|353230524|emb|HE601625.1|
TRINITY_GG_359_c10_g3_i1_len_397_path_[5156	0	0	0	0	0	0	0	0	0	0	0	0	0	0	0	0	0	0	Schistosoma mansoni hypothetical protein partial mRNA	gi|1084305040|ref|XM_018789939.1|	hypothetical protein Smp_146440			Smp_146440.1	Uncharacterized protein
TRINITY_GG_2341_c2_g1_i1_len_364_path_[342	4	3	0	1	8	0	3.77993	2.69871	0	0.75297	5.67463	0	1.91836	1.43227	0	-0.409336	2.50453	0	Schistosoma rodhaini genome assembly S_rodhaini_Burundi ,scaffold SROB_scaffold0016434	gi|686673339|emb|LL973624.1|	hypothetical protein Smp_185420, partial			Smp_185420.1	Uncharacterized protein (Fragment)
TRINITY_GG_2524_c121_g1_i1_len_1434_path_[2823	20	23	22	41	51	26	18.8997	20.6901	37.9092	30.8718	36.1758	29.7629	4.24029	4.37087	5.24447	4.94822	5.17695	4.89545	Schistosoma mansoni putative methionine-tRNA synthetase partial mRNA	gi|1084296542|ref|XM_018799595.1|	Methionine--tRNA cytoplasmic	F:GO:0000166; P:GO:0006418; F:GO:0005524; F:GO:0004812; F:GO:0004825; C:GO:0005737; P:GO:0006431; F:GO:0016874; P:GO:0006412	F:nucleotide binding; P:tRNA aminoacylation for protein translation; F:ATP binding; F:aminoacyl-tRNA ligase activity; F:methionine-tRNA ligase activity; C:cytoplasm; P:methionyl-tRNA aminoacylation; F:ligase activity; P:translation	Smp_040770.1	Putative methionine-tRNA synthetase (EC 6.1.1.10)
TRINITY_GG_671_c22_g1_i1_len_427_path_[809	17	25	0	13	9	0	16.0647	22.4893	0	9.78861	6.38396	0	4.00582	4.49116	0	3.2911	2.67445	0	Schistosoma mansoni strain Puerto Rico chromosome 1, complete genome	gi|353228410|emb|HE601624.1|
TRINITY_GG_1260_c61_g1_i1_len_427_path_[809	0	1	0	2	8	0	0	0.899571	0	1.50594	5.67463	0	0	-0.152692	0	0.590664	2.50453	0	Schistosoma mansoni zinc finger transcription factor gli2 partial mRNA	gi|1084310346|ref|XM_018790404.1|	zinc finger transcription factor gli2	F:GO:0003676; F:GO:0003700; F:GO:0046872; P:GO:0009952; P:GO:0006355; P:GO:0007224; F:GO:0046983; P:GO:0048568; C:GO:0035301; P:GO:0009953	F:nucleic acid binding; F:transcription factor activity, sequence-specific DNA binding; F:metal ion binding; P:anterior/posterior pattern specification; P:regulation of transcription, DNA-templated; P:smoothened signaling pathway; F:protein dimerization activity; P:embryonic organ development; C:Hedgehog signaling complex; P:dorsal/ventral pattern formation	Smp_000530.1	Zinc finger transcription factor gli2
TRINITY_GG_809_c148_g1_i1_len_261_path_[477	8	0	0	0	4	0	7.55987	0	0	0	2.83731	0	2.91836	0	0	0	1.50453	0	Schistosoma rodhaini genome assembly S_rodhaini_Burundi ,scaffold SROB_scaffold0010161	gi|689523179|emb|LL967149.1|	hypothetical protein Smp_161860			Smp_161860.1	Uncharacterized protein
TRINITY_GG_2712_c1_g1_i1_len_655_path_[635	15	7	0	13	12	0	14.1748	6.29699	0	9.78861	8.51194	0	3.82525	2.65466	0	3.2911	3.08949	0	Schistosoma rodhaini genome assembly S_rodhaini_Burundi ,scaffold SROB_scaffold0006441	gi|689521236|emb|LL963420.1|
TRINITY_GG_668_c76_g1_i1_len_780_path_[1505	206	208	180	303	320	163	194.667	187.111	310.166	228.15	226.985	186.591	7.60486	7.54775	8.2769	7.83384	7.82645	7.54373	Schistosoma mansoni putative rho2 GTPase partial mRNA	gi|1084292068|ref|XM_018794758.1|	Rho-related GTP-binding	F:GO:0005525; P:GO:0007264; C:GO:0005622	F:GTP binding; P:small GTPase mediated signal transduction; C:intracellular	Smp_072140.1	Putative rho2 GTPase
TRINITY_GG_484_c1_g1_i1_len_340_path_[318	289	528	190	567	520	309	273.1	474.973	327.397	426.934	368.851	353.721	8.09329	8.8917	8.3549	8.73787	8.52689	8.46647	Schistosoma mansoni sec61 gamma subunit, putative partial mRNA	gi|1084313206|ref|XM_018792154.1|	transport Sec61 subunit	P:GO:0071806; P:GO:0006605; F:GO:0015450; C:GO:0016020; P:GO:0015031; C:GO:0016021; P:GO:0006886; C:GO:0005622	P:protein transmembrane transport; P:protein targeting; F:P-P-bond-hydrolysis-driven protein transmembrane transporter activity; C:membrane; P:protein transport; C:integral component of membrane; P:intracellular protein transport; C:intracellular	Smp_036940.1	Sec61 gamma subunit, putative
TRINITY_GG_702_c50_g1_i1_len_1166_path_[1144	4	1	0	3	8	1	3.77993	0.899571	0	2.25891	5.67463	1.14473	1.91836	-0.152692	0	1.17563	2.50453	0.195005	Schistosoma mansoni hypothetical protein partial mRNA	gi|1084288914|ref|XM_018793005.1|	hypothetical protein Smp_196600			Smp_196600.1	Uncharacterized protein
TRINITY_GG_681_c1_g1_i1_len_1783_path_[3596	18	9	0	24	22	8	17.0097	8.09614	0	18.0713	15.6052	9.15783	4.08829	3.01723	0	4.17563	3.96396	3.19501	Schistosoma mansoni strain Puerto Rico chromosome 1, complete genome	gi|353228410|emb|HE601624.1|	hypothetical protein Smp_037780			Smp_037780.1	Uncharacterized protein
TRINITY_GG_514_c5_g1_i1_len_711_path_[1938	36	22	32	23	24	16	34.0194	19.7906	55.1406	17.3183	17.0239	18.3157	5.08829	4.30674	5.78504	4.11423	4.08949	4.19501	Schistosoma rodhaini genome assembly S_rodhaini_Burundi ,scaffold SROB_scaffold0002019	gi|689517809|emb|LL958997.1|
TRINITY_GG_826_c14_g3_i1_len_383_path_[8154	7	9	0	16	30	0	6.61488	8.09614	0	12.0475	21.2799	0	2.72572	3.01723	0	3.59066	4.41142	0	Schistosoma mansoni putative atp-dependent RNA helicase partial mRNA	gi|1084292467|ref|XM_018794979.1|	atp-dependent RNA helicase	F:GO:0000166; F:GO:0003676; F:GO:0005524; C:GO:0005737; C:GO:0005681; F:GO:0008026; F:GO:0004386; P:GO:0000398; F:GO:0003723; F:GO:0004004; F:GO:0016787	F:nucleotide binding; F:nucleic acid binding; F:ATP binding; C:cytoplasm; C:spliceosomal complex; F:ATP-dependent helicase activity; F:helicase activity; P:mRNA splicing, via spliceosome; F:RNA binding; F:ATP-dependent RNA helicase activity; F:hydrolase activity	Smp_157510.1	Putative atp-dependent RNA helicase
TRINITY_GG_377_c0_g2_i1_len_1153_path_[2287	13	2	7	11	12	4	12.2848	1.79914	12.062	8.28267	8.51194	4.57891	3.6188	0.847308	3.5924	3.0501	3.08949	2.19501	Schistosoma haematobium nicotinic acetylcholine receptor non-alpha subunit precursor ShAR2beta mRNA, complete cds	gi|62005620|gb|AY876013.1|	nicotinic acetylcholine receptor non-alpha subunit precursor 2beta	F:GO:0005216; P:GO:0006811; C:GO:0045211; P:GO:0034220; P:GO:0098655; C:GO:0016020; C:GO:0016021; C:GO:0030054; F:GO:0005230; C:GO:0045202; P:GO:0006810; C:GO:0005886	F:ion channel activity; P:ion transport; C:postsynaptic membrane; P:ion transmembrane transport; P:cation transmembrane transport; C:membrane; C:integral component of membrane; C:cell junction; F:extracellular ligand-gated ion channel activity; C:synapse; P:transport; C:plasma membrane	Smp_142690.1	NAChR subunit (ShAR1-beta2-like)
TRINITY_GG_30_c6_g1_i1_len_404_path_[382	0	4	0	0	4	0	0	3.59828	0	0	2.83731	0	0	1.84731	0	0	1.50453	0	Schistosoma mansoni strain Puerto Rico chromosome W, complete genome	gi|360043576|emb|HE601631.1|
TRINITY_GG_218_c11_g1_i1_len_510_path_[975	4	8	0	7	9	0	3.77993	7.19656	0	5.27079	6.38396	0	1.91836	2.84731	0	2.39802	2.67445	0	Schistosoma mansoni hypothetical protein partial mRNA	gi|1084304044|ref|XM_018789527.1|	hypothetical protein Smp_135920			Smp_135920.1	Uncharacterized protein
TRINITY_GG_2228_c0_g1_i1_len_613_path_[1262	65	41	55	70	38	51	61.4239	36.8824	94.7729	52.7079	26.9545	58.3811	5.94073	5.20486	6.5664	5.71995	4.75245	5.86743	Schistosoma mansoni strain Puerto Rico chromosome 2, complete genome	gi|353230524|emb|HE601625.1|	uncharacterized protein Smp_201600			Smp_201600.1	Uncharacterized protein Smp_201600
TRINITY_GG_2645_c13_g1_i3_len_431_path_[919	0	0	13	0	40	41	0	0	22.4009	0	28.3731	46.9339	0	0	4.48548	0	4.82645	5.55256	Schistosoma haematobium Membrane-bound transcription factor site-1 protease mRNA	gi|844872241|ref|XM_012945293.1|	site-1 peptidase (S08 family)	P:GO:0006508; F:GO:0004252; F:GO:0016787	P:proteolysis; F:serine-type endopeptidase activity; F:hydrolase activity	Smp_154140.1	Site-1 peptidase (S08 family) (EC 3.4.21.112)
TRINITY_GG_1667_c14_g1_i1_len_2880_path_[5809	11	15	5	19	17	5	10.3948	13.4936	8.61572	14.3064	12.0586	5.72364	3.37779	3.7542	3.10697	3.83859	3.59199	2.51693	Schistosoma mansoni hypothetical protein partial mRNA	gi|1084299542|ref|XM_018797865.1|	hypothetical protein Smp_162220	F:GO:0046872	F:metal ion binding	Smp_162220.1	Uncharacterized protein
TRINITY_GG_304_c0_g1_i1_len_1222_path_[2698	75	24	13	66	152	54	70.8738	21.5897	22.4009	49.696	107.818	61.8153	6.14718	4.43227	4.48548	5.63506	6.75245	5.94989	Schistosoma mansoni strain Puerto Rico chromosome 1, complete genome	gi|353228410|emb|HE601624.1|	TPA_exp: pol poly			Smp_182910.1	Uncharacterized protein
TRINITY_GG_2108_c17_g1_i1_len_597_path_[575	2	6	0	22	17	10	1.88997	5.39742	0	16.5653	12.0586	11.4473	0.918361	2.43227	0	4.0501	3.59199	3.51693	Schistosoma mansoni strain Puerto Rico chromosome 2, complete genome	gi|353230524|emb|HE601625.1|	hypothetical protein T265_02890	F:GO:0005509; C:GO:0030286; P:GO:0007017	F:calcium ion binding; C:dynein complex; P:microtubule-based process	Smp_133650.1	Uncharacterized protein
TRINITY_GG_2589_c4_g1_i1_len_596_path_[574	10	12	0	21	20	10	9.44983	10.7948	0	15.8124	14.1866	11.4473	3.24029	3.43227	0	3.98298	3.82645	3.51693	Schistosoma mansoni strain Puerto Rico chromosome 3, complete genome	gi|360042640|emb|HE601626.1|
TRINITY_GG_1389_c77_g1_i1_len_495_path_[945	14	8	0	12	8	22	13.2298	7.19656	0	9.03564	5.67463	25.184	3.72572	2.84731	0	3.17563	2.50453	4.65444	Schistosoma mansoni alpha 1-3 fucosyltransferase (FucTA) mRNA, complete cds	gi|7960044|gb|AF183577.1|AF183577	AF183577_1alpha 1-3 fucosyltransferase	F:GO:0016757; F:GO:0017083; F:GO:0008417; C:GO:0032580; P:GO:0036065; C:GO:0016020; C:GO:0016021; P:GO:0006486; C:GO:0005794; F:GO:0016740	F:transferase activity, transferring glycosyl groups; F:4-galactosyl-N-acetylglucosaminide 3-alpha-L-fucosyltransferase activity; F:fucosyltransferase activity; C:Golgi cisterna membrane; P:fucosylation; C:membrane; C:integral component of membrane; P:protein glycosylation; C:Golgi apparatus; F:transferase activity	Smp_211180.1	Alpha(1,3)fucosyltransferase,putative (EC 2.4.1.214)
TRINITY_GG_1671_c6_g1_i1_len_413_path_[5005	6	8	0	4	8	0	5.6699	7.19656	0	3.01188	5.67463	0	2.50332	2.84731	0	1.59066	2.50453	0	Schistosoma mansoni strain Puerto Rico chromosome 6, complete genome	gi|353232888|emb|HE601629.1|
TRINITY_GG_2718_c0_g1_i1_len_1166_path_[2287	15	9	3	15	10	15	14.1748	8.09614	5.16943	11.2946	7.09329	17.1709	3.82525	3.01723	2.37001	3.49755	2.82645	4.1019	Schistosoma mansoni serine/threonine kinase partial mRNA	gi|1084314197|ref|XM_018792420.1|	serine threonine kinase	P:GO:0046777; F:GO:0004672; F:GO:0004683; P:GO:0006468; F:GO:0009931; C:GO:0005634; F:GO:0005524; F:GO:0005516; C:GO:0005737; P:GO:0016310; P:GO:0018105; F:GO:0016301; P:GO:0035556	P:protein autophosphorylation; F:protein kinase activity; F:calmodulin-dependent protein kinase activity; P:protein phosphorylation; F:calcium-dependent protein serine/threonine kinase activity; C:nucleus; F:ATP binding; F:calmodulin binding; C:cytoplasm; P:phosphorylation; P:peptidyl-serine phosphorylation; F:kinase activity; P:intracellular signal transduction	Smp_199420.1	Serine/threonine kinase
TRINITY_GG_985_c60_g1_i1_len_375_path_[705	4	3	0	12	7	0	3.77993	2.69871	0	9.03564	4.9653	0	1.91836	1.43227	0	3.17563	2.31188	0	Schistosoma mansoni strain Puerto Rico chromosome 1, complete genome	gi|353228410|emb|HE601624.1|
TRINITY_GG_745_c16_g1_i1_len_370_path_[348	0	0	0	0	4	7	0	0	0	0	2.83731	8.0131	0	0	0	0	1.50453	3.00236	Schistosoma mansoni strain Puerto Rico chromosome 1, complete genome	gi|353228410|emb|HE601624.1|
TRINITY_GG_1751_c16_g1_i1_len_218_path_[196	14	0	0	6	3	0	13.2298	0	0	4.51782	2.12799	0	3.72572	0	0	2.17563	1.08949	0	Schistosoma mansoni strain Puerto Rico chromosome 6, complete genome	gi|353232888|emb|HE601629.1|
TRINITY_GG_649_c16_g1_i1_len_643_path_[1241	192	65	49	210	275	89	181.437	58.4721	84.434	158.124	195.065	101.881	7.50332	5.86968	6.39975	7.30491	7.60781	6.67074	Schistosoma mansoni strain Puerto Rico chromosome 5, complete genome	gi|353232596|emb|HE601628.1|	TPA: endonuclease-reverse transcriptase			Smp_186960.1	Pol-related
TRINITY_GG_1417_c0_g1_i1_len_422_path_[799	0	1	14	2	6	0	0	0.899571	24.124	1.50594	4.25597	0	0	-0.152692	4.5924	0.590664	2.08949	0	Schistosoma mansoni strain Puerto Rico chromosome 4, complete genome	gi|353231633|emb|HE601627.1|	SJCHGC04639 protein, partial	P:GO:0007154; P:GO:0007275; C:GO:0016020; C:GO:0016021	P:cell communication; P:multicellular organism development; C:membrane; C:integral component of membrane	Smp_050520.1	Notch
TRINITY_GG_205_c11_g1_i1_len_333_path_[311	5	2	0	5	6	0	4.72492	1.79914	0	3.76485	4.25597	0	2.24029	0.847308	0	1.91259	2.08949	0	Schistosoma mansoni strain Puerto Rico chromosome W, complete genome	gi|360043576|emb|HE601631.1|
TRINITY_GG_1775_c0_g1_i1_len_851_path_[5856	22	49	5	35	31	21	20.7896	44.079	8.61572	26.354	21.9892	24.0393	4.37779	5.46202	3.10697	4.71995	4.45872	4.58732	Schistosoma mansoni strain Puerto Rico chromosome 6, complete genome	gi|353232888|emb|HE601629.1|	Trithorax group osa	F:GO:0003677; C:GO:0090544; P:GO:0006338	F:DNA binding; C:BAF-type complex; P:chromatin remodeling	Smp_156170.1	Uncharacterized protein
TRINITY_GG_283_c9_g1_i1_len_592_path_[1139	5	1	0	4	8	7	4.72492	0.899571	0	3.01188	5.67463	8.0131	2.24029	-0.152692	0	1.59066	2.50453	3.00236	Schistosoma mansoni strain Puerto Rico chromosome W, complete genome	gi|360043576|emb|HE601631.1|	rna-binding related	F:GO:0003676; F:GO:0003723	F:nucleic acid binding; F:RNA binding	Smp_163680.1	Rna-binding protein related
TRINITY_GG_243_c7_g1_i1_len_201_path_[359	0	0	0	6	21	0	0	0	0	4.51782	14.8959	0	0	0	0	2.17563	3.89684	0	Schistosoma mansoni strain Puerto Rico chromosome W, complete genome	gi|360043576|emb|HE601631.1|
TRINITY_GG_28_c11_g1_i2_len_637_path_[3274	17	5	7	15	17	5	16.0647	4.49785	12.062	11.2946	12.0586	5.72364	4.00582	2.16924	3.5924	3.49755	3.59199	2.51693	Schistosoma mansoni strain Puerto Rico chromosome W, complete genome	gi|360043576|emb|HE601631.1|
TRINITY_GG_36_c6_g1_i1_len_215_path_[385	0	0	0	5	5	0	0	0	0	3.76485	3.54664	0	0	0	0	1.91259	1.82645	0	Schistosoma mansoni strain Puerto Rico chromosome W, complete genome	gi|360043576|emb|HE601631.1|
TRINITY_GG_190_c23_g1_i1_len_351_path_[329	0	2	0	1	4	0	0	1.79914	0	0.75297	2.83731	0	0	0.847308	0	-0.409336	1.50453	0	Schistosoma mansoni strain Puerto Rico chromosome W, complete genome	gi|360043576|emb|HE601631.1|
TRINITY_GG_256_c2_g1_i1_len_903_path_[1795	12	3	0	5	8	8	11.3398	2.69871	0	3.76485	5.67463	9.15783	3.50332	1.43227	0	1.91259	2.50453	3.19501	Schistosoma mansoni strain Puerto Rico chromosome W, complete genome	gi|360043576|emb|HE601631.1|
TRINITY_GG_1735_c17_g1_i1_len_704_path_[682	10	13	13	15	22	24	9.44983	11.6944	22.4009	11.2946	15.6052	27.4735	3.24029	3.54775	4.48548	3.49755	3.96396	4.77997	Schistosoma mansoni putative golgi associated, gamma adaptin ear containing,arf binding protein 1 (gga1) partial mRNA	gi|1084300720|ref|XM_018798519.1|	golgi gamma adaptin ear containing,arf binding 1 (gga1)	P:GO:0016192; C:GO:0030131; P:GO:0006886; C:GO:0005622	P:vesicle-mediated transport; C:clathrin adaptor complex; P:intracellular protein transport; C:intracellular	Smp_164030.1	Putative golgi associated, gamma adaptin ear containing,arf binding protein 1 (Gga1)
TRINITY_GG_1752_c0_g1_i1_len_796_path_[1897	77	89	27	147	110	27	72.7637	80.0618	46.5249	110.687	78.0262	30.9077	6.18515	6.32304	5.53993	6.79034	6.28589	4.94989	Schistosoma haematobium hypothetical protein mRNA	gi|844870947|ref|XM_012944933.1|	hypothetical protein MS3_09106	C:GO:0016020; C:GO:0016021	C:membrane; C:integral component of membrane	Smp_142010.2	Methionine aminopeptidase (EC 3.4.11.18)
TRINITY_GG_1453_c66_g1_i1_len_223_path_[401	0	0	0	0	11	0	0	0	0	0	7.80262	0	0	0	0	0	2.96396	0	Schistosoma mansoni strain Puerto Rico chromosome 4, complete genome	gi|353231633|emb|HE601627.1|
TRINITY_GG_1412_c0_g1_i1_len_1325_path_[2653	43	30	68	53	76	57	40.6343	26.9871	117.174	39.9074	53.909	65.2495	5.34463	4.7542	6.87251	5.31858	5.75245	6.0279	Schistosoma mansoni putative annexin partial mRNA	gi|1084297244|ref|XM_018796592.1|	putative annexin	F:GO:0005509; F:GO:0005544	F:calcium ion binding; F:calcium-dependent phospholipid binding	Smp_045560.1	Annexin
TRINITY_GG_1511_c1_g1_i1_len_734_path_[712	5	1	0	7	9	0	4.72492	0.899571	0	5.27079	6.38396	0	2.24029	-0.152692	0	2.39802	2.67445	0	Schistosoma mansoni strain Puerto Rico chromosome 4, complete genome	gi|353231633|emb|HE601627.1|	Transmembrane 63B	C:GO:0016020; C:GO:0016021	C:membrane; C:integral component of membrane	Smp_131030.1	Putative metazoan probable membrane protein
TRINITY_GG_1078_c2_g1_i1_len_249_path_[227	0	4	0	4	8	0	0	3.59828	0	3.01188	5.67463	0	0	1.84731	0	1.59066	2.50453	0	Schistosoma rodhaini genome assembly S_rodhaini_Burundi ,scaffold SROB_scaffold0000297	gi|686665232|emb|LL957275.1|
TRINITY_GG_413_c3_g1_i1_len_280_path_[515	0	0	0	1	7	13	0	0	0	0.75297	4.9653	14.8815	0	0	0	-0.409336	2.31188	3.89545	Schistosoma mansoni strain Puerto Rico chromosome W, complete genome	gi|360043576|emb|HE601631.1|
TRINITY_GG_193_c0_g1_i1_len_216_path_[194	30	6	0	9	16	0	28.3495	5.39742	0	6.77673	11.3493	0	4.82525	2.43227	0	2.76059	3.50453	0	Schistosoma mansoni strain Puerto Rico chromosome W, complete genome	gi|360043576|emb|HE601631.1|
TRINITY_GG_1671_c8_g2_i1_len_1166_path_[3134	9	7	0	8	11	6	8.50485	6.29699	0	6.02376	7.80262	6.86837	3.08829	2.65466	0	2.59066	2.96396	2.77997	Schistosoma mansoni myotubularin-related protein partial mRNA	gi|1084299734|ref|XM_018797972.1|	myotubularin-related protein			Smp_123210.1	Myotubularin-related protein
TRINITY_GG_146_c21_g1_i1_len_217_path_[389	15	0	0	11	9	0	14.1748	0	0	8.28267	6.38396	0	3.82525	0	0	3.0501	2.67445	0	Schistosoma mansoni strain Puerto Rico chromosome W, complete genome	gi|360043576|emb|HE601631.1|
TRINITY_GG_668_c117_g1_i1_len_1442_path_[1420	3	2	3	5	10	4	2.83495	1.79914	5.16943	3.76485	7.09329	4.57891	1.50332	0.847308	2.37001	1.91259	2.82645	2.19501	Schistosoma mansoni putative unc-13 (munc13) partial mRNA	gi|1084292119|ref|XM_018794785.1|	unc-13 (munc13)	F:GO:0046872; F:GO:0019992; P:GO:0007268; P:GO:0035556; C:GO:0005622	F:metal ion binding; F:diacylglycerol binding; P:chemical synaptic transmission; P:intracellular signal transduction; C:intracellular	Smp_172040.1	Putative unc-13 (Munc13)
TRINITY_GG_2667_c53_g1_i1_len_875_path_[859	10	7	5	29	40	4	9.44983	6.29699	8.61572	21.8361	28.3731	4.57891	3.24029	2.65466	3.10697	4.44865	4.82645	2.19501	Schistosoma mansoni putative marvel-containing potential lipid raft-associated protein partial mRNA	gi|1084299220|ref|XM_018797687.1|	marvel-containing potential lipid raft-associated	C:GO:0016020; C:GO:0016021	C:membrane; C:integral component of membrane	Smp_044750.1	Putative marvel-containing potential lipid raft-associated protein
TRINITY_GG_1912_c15_g1_i1_len_277_path_[509	14	11	0	20	22	41	13.2298	9.89528	0	15.0594	15.6052	46.9339	3.72572	3.30674	0	3.91259	3.96396	5.55256	Schistosoma rodhaini genome assembly S_rodhaini_Burundi ,scaffold SROB_scaffold0012027	gi|686670803|emb|LL969037.1|
TRINITY_GG_2464_c16_g1_i1_len_214_path_[383	0	0	0	0	10	0	0	0	0	0	7.09329	0	0	0	0	0	2.82645	0	Schistosoma mansoni factor for adipocyte differentiation, putative partial mRNA	gi|1084309835|ref|XM_018790549.1|	Fibronectin type III domain-containing 3B	C:GO:0016020; C:GO:0016021	C:membrane; C:integral component of membrane	Smp_175050.1	Factor for adipocyte differentiation, putative
TRINITY_GG_1608_c1_g1_i1_len_247_path_[498	0	0	0	3	11	0	0	0	0	2.25891	7.80262	0	0	0	0	1.17563	2.96396	0	Schistosoma rodhaini genome assembly S_rodhaini_Burundi ,scaffold SROB_scaffold0013286	gi|689525254|emb|LL970316.1|
TRINITY_GG_820_c1_g1_i1_len_1900_path_[3800	51	78	37	68	78	50	48.1942	70.1665	63.7563	51.202	55.3276	57.2364	5.59079	6.13271	5.9945	5.67813	5.78993	5.83886	Schistosoma mansoni putative arginyl-tRNA synthetase partial mRNA	gi|1084289660|ref|XM_018793419.1|	Arginine--tRNA ligase, cytoplasmic, partial	F:GO:0000166; P:GO:0006418; F:GO:0005524; F:GO:0004812; F:GO:0004814; C:GO:0005737; P:GO:0006420; F:GO:0016874; P:GO:0006412	F:nucleotide binding; P:tRNA aminoacylation for protein translation; F:ATP binding; F:aminoacyl-tRNA ligase activity; F:arginine-tRNA ligase activity; C:cytoplasm; P:arginyl-tRNA aminoacylation; F:ligase activity; P:translation	Smp_133280.1	Putative arginyl-tRNA synthetase (EC 6.1.1.19)
TRINITY_GG_745_c15_g1_i1_len_2465_path_[2443	18	19	12	13	23	7	17.0097	17.0918	20.6777	9.78861	16.3146	8.0131	4.08829	4.09524	4.37001	3.2911	4.02809	3.00236	Schistosoma mansoni hypothetical protein partial mRNA	gi|1084289854|ref|XM_018793528.1|	hypothetical protein Smp_167850			Smp_167850.1	Uncharacterized protein
TRINITY_GG_165_c15_g1_i1_len_485_path_[7713	83	97	22	79	57	50	78.4336	87.2583	37.9092	59.4846	40.4317	57.2364	6.2934	6.44722	5.24447	5.89445	5.33742	5.83886	Schistosoma mansoni putative dna-directed rna polymerase II subunit partial mRNA	gi|1084302695|ref|XM_018788946.1|	dna-directed rna polymerase II subunit	F:GO:0003677; F:GO:0016779; F:GO:0001055; F:GO:0003899; F:GO:0032549; P:GO:0006351; P:GO:0006366; F:GO:0016740; C:GO:0005665	F:DNA binding; F:nucleotidyltransferase activity; F:RNA polymerase II activity; F:DNA-directed 5'-3' RNA polymerase activity; F:ribonucleoside binding; P:transcription, DNA-templated; P:transcription from RNA polymerase II promoter; F:transferase activity; C:DNA-directed RNA polymerase II, core complex	Smp_130680.1	DNA-directed RNA polymerase subunit beta (EC 2.7.7.6)
TRINITY_GG_809_c139_g1_i1_len_205_path_[183	18	0	0	0	4	0	17.0097	0	0	0	2.83731	0	4.08829	0	0	0	1.50453	0	Schistosoma mansoni putative scythe/bat3 partial mRNA	gi|1084290288|ref|XM_018793770.1|
TRINITY_GG_2940_c0_g1_i1_len_1295_path_[2569	7	12	3	20	18	6	6.61488	10.7948	5.16943	15.0594	12.7679	6.86837	2.72572	3.43227	2.37001	3.91259	3.67445	2.77997	Schistosoma mansoni hypothetical protein partial mRNA	gi|1084308625|ref|XM_018791026.1|	hypothetical protein Smp_144660	C:GO:0005634; C:GO:0005737; F:GO:0004674; P:GO:0006468; P:GO:0035556	C:nucleus; C:cytoplasm; F:protein serine/threonine kinase activity; P:protein phosphorylation; P:intracellular signal transduction	Smp_144660.1	Uncharacterized protein
TRINITY_GG_669_c5_g1_i1_len_389_path_[367	10	9	0	6	9	7	9.44983	8.09614	0	4.51782	6.38396	8.0131	3.24029	3.01723	0	2.17563	2.67445	3.00236	Schistosoma mansoni hypothetical protein partial mRNA	gi|1084291858|ref|XM_018794641.1|	hypothetical protein Smp_171790			Smp_171790.1	Uncharacterized protein
TRINITY_GG_1924_c7_g1_i1_len_207_path_[369	0	7	0	3	8	0	0	6.29699	0	2.25891	5.67463	0	0	2.65466	0	1.17563	2.50453	0	Schistosoma rodhaini genome assembly S_rodhaini_Burundi ,scaffold SROB_scaffold0003072	gi|689518742|emb|LL960050.1|	hypothetical protein MS3_05621, partial			Smp_186960.1	Pol-related
TRINITY_GG_2409_c2_g1_i1_len_285_path_[263	0	5	0	2	10	13	0	4.49785	0	1.50594	7.09329	14.8815	0	2.16924	0	0.590664	2.82645	3.89545	Schistosoma rodhaini genome assembly S_rodhaini_Burundi ,scaffold SROB_scaffold0004534	gi|689519832|emb|LL961512.1|
TRINITY_GG_170_c5_g1_i1_len_646_path_[1395	26	29	0	5	14	30	24.5696	26.0875	0	3.76485	9.9306	34.3419	4.6188	4.70529	0	1.91259	3.31188	5.1019	Schistosoma mansoni hypothetical protein partial mRNA	gi|1084302667|ref|XM_018788930.1|	hypothetical protein Smp_015480			Smp_015480.1	Uncharacterized protein
TRINITY_GG_2282_c9_g1_i1_len_2325_path_[4856	19	20	2	29	20	10	17.9547	17.9914	3.44629	21.8361	14.1866	11.4473	4.16629	4.16924	1.78504	4.44865	3.82645	3.51693	Schistosoma mansoni strain Puerto Rico chromosome 2, complete genome	gi|353230524|emb|HE601625.1|	hypothetical protein Smp_047500			Smp_047500.1	Uncharacterized protein
TRINITY_GG_1723_c13_g1_i1_len_932_path_[1868	19	27	18	36	24	15	17.9547	24.2884	31.0166	27.1069	17.0239	17.1709	4.16629	4.6022	4.95497	4.76059	4.08949	4.1019	Schistosoma mansoni hypothetical protein partial mRNA	gi|1084300624|ref|XM_018798466.1|	hypothetical protein Smp_009420.1			Smp_009420.1	Uncharacterized protein
TRINITY_GG_2219_c2_g1_i1_len_237_path_[429	11	13	0	14	10	0	10.3948	11.6944	0	10.5416	7.09329	0	3.37779	3.54775	0	3.39802	2.82645	0	Schistosoma mansoni strain Puerto Rico chromosome 2, complete genome	gi|353230524|emb|HE601625.1|
TRINITY_GG_2725_c4_g1_i1_len_255_path_[233	0	0	0	5	7	0	0	0	0	3.76485	4.9653	0	0	0	0	1.91259	2.31188	0	Schistosoma rodhaini genome assembly S_rodhaini_Burundi ,scaffold SROB_scaffold0004772	gi|689520080|emb|LL961750.1|
TRINITY_GG_2457_c9_g1_i1_len_240_path_[218	0	0	0	5	3	0	0	0	0	3.76485	2.12799	0	0	0	0	1.91259	1.08949	0	Schistosoma mansoni C-terminal pdz ligand of neuronal nitric oxide synthase protein, putative partial mRNA	gi|1084309776|ref|XM_018790525.1|	C-terminal pdz ligand of neuronal nitric oxide synthase			Smp_163650.1	C-terminal pdz ligand of neuronal nitric oxide synthase protein, putative
TRINITY_GG_2944_c3_g1_i1_len_276_path_[254	0	0	0	3	9	0	0	0	0	2.25891	6.38396	0	0	0	0	1.17563	2.67445	0	Schistosoma mansoni hypothetical protein partial mRNA	gi|1084314238|ref|XM_018792406.1|	hypothetical protein Smp_194070	C:GO:0016020; C:GO:0016021; F:GO:0035091	C:membrane; C:integral component of membrane; F:phosphatidylinositol binding	Smp_194070.1	Uncharacterized protein
TRINITY_GG_2569_c0_g1_i1_len_1265_path_[1243	24	18	0	22	15	9	22.6796	16.1923	0	16.5653	10.6399	10.3026	4.50332	4.01723	0	4.0501	3.41142	3.36493	Schistosoma mansoni putative protein SENSITIVITY TO RED LIGHT REDUCED partial mRNA	gi|1084296330|ref|XM_018799478.1|	SENSITIVITY TO RED LIGHT REDUCED			Smp_084520.1	Uncharacterized protein
TRINITY_GG_1914_c39_g1_i1_len_201_path_[179	0	0	0	6	6	0	0	0	0	4.51782	4.25597	0	0	0	0	2.17563	2.08949	0	Schistosoma rodhaini genome assembly S_rodhaini_Burundi ,scaffold SROB_scaffold0001877	gi|689517732|emb|LL958855.1|
TRINITY_GG_2119_c134_g1_i1_len_252_path_[459	18	10	0	20	12	0	17.0097	8.99571	0	15.0594	8.51194	0	4.08829	3.16924	0	3.91259	3.08949	0	Schistosoma mansoni hypothetical protein partial mRNA	gi|1084295050|ref|XM_018796411.1|	hypothetical protein Smp_157960			Smp_157960.1	Uncharacterized protein
TRINITY_GG_1537_c15_g3_i1_len_1773_path_[3718	16	31	17	25	37	27	15.1197	27.8867	29.2934	18.8243	26.2452	30.9077	3.91836	4.8015	4.87251	4.23452	4.71398	4.94989	Schistosoma mansoni fip1-like 1 protein partial mRNA	gi|1084298079|ref|XM_018797056.1|	fip1-like 1			Smp_070070.1	Fip1-like 1 protein
TRINITY_GG_1327_c17_g1_i1_len_806_path_[1567	12	4	0	8	12	4	11.3398	3.59828	0	6.02376	8.51194	4.57891	3.50332	1.84731	0	2.59066	3.08949	2.19501	Schistosoma mansoni hypothetical protein partial mRNA	gi|1084300870|ref|XM_018798601.1|	hypothetical protein Smp_127820	C:GO:0016020; C:GO:0016021	C:membrane; C:integral component of membrane	Smp_127820.1	Uncharacterized protein
TRINITY_GG_1405_c0_g1_i1_len_1955_path_[3957	23	42	40	36	43	31	21.7346	37.782	68.9257	27.1069	30.5011	35.4866	4.44192	5.23963	6.10697	4.76059	4.93079	5.1492	Schistosoma mansoni putative annexin partial mRNA	gi|1084297252|ref|XM_018796596.1|	putative annexin	F:GO:0005509; F:GO:0005544	F:calcium ion binding; F:calcium-dependent phospholipid binding	Smp_045500.1	Annexin
TRINITY_GG_310_c0_g1_i1_len_503_path_[961	235	523	84	371	341	282	222.071	470.475	144.744	279.352	241.881	322.813	7.79488	8.87798	7.17736	8.12594	7.91815	8.33456	Schistosoma mansoni putative small nuclear ribonucleoprotein Sm D2 partial mRNA	gi|1084305744|ref|XM_018790240.1|	small nuclear ribonucleo Sm D2	P:GO:0008380; C:GO:0030529; C:GO:0071013; C:GO:0071011; C:GO:0046540; C:GO:0005682; C:GO:0019013; C:GO:0030532; C:GO:0005686; C:GO:0005685; P:GO:0000387	P:RNA splicing; C:intracellular ribonucleoprotein complex; C:catalytic step 2 spliceosome; C:precatalytic spliceosome; C:U4/U6 x U5 tri-snRNP complex; C:U5 snRNP; C:viral nucleocapsid; C:small nuclear ribonucleoprotein complex; C:U2 snRNP; C:U1 snRNP; P:spliceosomal snRNP assembly	Smp_075560.1	Putative small nuclear ribonucleoprotein Sm D2
TRINITY_GG_348_c6_g1_i1_len_1479_path_[1457	6	13	5	19	23	8	5.6699	11.6944	8.61572	14.3064	16.3146	9.15783	2.50332	3.54775	3.10697	3.83859	4.02809	3.19501	Schistosoma haematobium ATPase family AAA domain-containing protein 1-B mRNA	gi|844842422|ref|XM_012938099.1|	ATPase family AAA domain-containing 1-B	F:GO:0000166; F:GO:0005524	F:nucleotide binding; F:ATP binding	Smp_198450.1	Uncharacterized protein
TRINITY_GG_424_c2_g2_i1_len_524_path_[1187	53	49	20	58	49	109	50.0841	44.079	34.4629	43.6723	34.7571	124.775	5.64628	5.46202	5.10697	5.44865	5.11924	6.96319	Schistosoma mansoni strain Puerto Rico chromosome W, complete genome	gi|360043576|emb|HE601631.1|	hypothetical protein Smp_102330			Smp_102330.1	Uncharacterized protein
TRINITY_GG_424_c21_g1_i1_len_2457_path_[2437	18	5	3	11	21	10	17.0097	4.49785	5.16943	8.28267	14.8959	11.4473	4.08829	2.16924	2.37001	3.0501	3.89684	3.51693	Schistosoma mansoni strain Puerto Rico chromosome W, complete genome	gi|360043576|emb|HE601631.1|	hypothetical protein MS3_04834	C:GO:0016020; C:GO:0016021	C:membrane; C:integral component of membrane	Smp_119110.1	Uncharacterized protein
TRINITY_GG_157_c32_g2_i1_len_1525_path_[3351	0	0	0	2	10	0	0	0	0	1.50594	7.09329	0	0	0	0	0.590664	2.82645	0	Schistosoma haematobium Netrin receptor UNC5B mRNA	gi|844861394|ref|XM_012942636.1|	Netrin receptor UNC5B	P:GO:0007165; C:GO:0016020; C:GO:0016021	P:signal transduction; C:membrane; C:integral component of membrane	Smp_165440.1	Putative netrin receptor unc5
TRINITY_GG_1670_c4_g1_i1_len_1688_path_[2757	23	16	9	25	27	16	21.7346	14.3931	15.5083	18.8243	19.1519	18.3157	4.44192	3.84731	3.95497	4.23452	4.25941	4.19501	Schistosoma mansoni phosphomannomutase partial mRNA	gi|1084299842|ref|XM_018798032.1|	phosphomannomutase	F:GO:0004615; C:GO:0005737; P:GO:0009298; F:GO:0016853	F:phosphomannomutase activity; C:cytoplasm; P:GDP-mannose biosynthetic process; F:isomerase activity	Smp_087860.1	Phosphomannomutase (EC 5.4.2.8)
TRINITY_GG_2576_c40_g1_i1_len_2702_path_[2682	23	27	8	32	38	19	21.7346	24.2884	13.7851	24.095	26.9545	21.7498	4.44192	4.6022	3.78504	4.59066	4.75245	4.44293	Schistosoma haematobium DNA topoisomerase 3-beta-1 mRNA	gi|844853062|ref|XM_012940610.1|	prokaryotic DNA topoisomerase	F:GO:0003677; F:GO:0003916; F:GO:0003917; P:GO:0006265; F:GO:0016853	F:DNA binding; F:DNA topoisomerase activity; F:DNA topoisomerase type I activity; P:DNA topological change; F:isomerase activity	Smp_169790.1	DNA topoisomerase (EC 5.99.1.2)
TRINITY_GG_2135_c27_g1_i1_len_487_path_[465	0	1	11	3	5	0	0	0.899571	18.9546	2.25891	3.54664	0	0	-0.152692	4.24447	1.17563	1.82645	0	Schistosoma mansoni serine/threonine kinase partial mRNA	gi|1084292950|ref|XM_018795244.1|	serine threonine kinase	F:GO:0000166; F:GO:0005524; F:GO:0004672; P:GO:0016310; F:GO:0016740; F:GO:0004674; P:GO:0006468; F:GO:0016301	F:nucleotide binding; F:ATP binding; F:protein kinase activity; P:phosphorylation; F:transferase activity; F:protein serine/threonine kinase activity; P:protein phosphorylation; F:kinase activity	Smp_139800.1	Serine/threonine kinase
TRINITY_GG_1532_c28_g1_i1_len_557_path_[1069	8	8	9	7	10	4	7.55987	7.19656	15.5083	5.27079	7.09329	4.57891	2.91836	2.84731	3.95497	2.39802	2.82645	2.19501	Schistosoma mansoni gtpase activating protein-related partial mRNA	gi|1084298025|ref|XM_018797026.1|	gtpase activating -related	C:GO:0005769; P:GO:0031338; P:GO:0090630; F:GO:0005096; P:GO:0006886; F:GO:0017137; P:GO:0001881	C:early endosome; P:regulation of vesicle fusion; P:activation of GTPase activity; F:GTPase activator activity; P:intracellular protein transport; F:Rab GTPase binding; P:receptor recycling	Smp_207030.1	Gtpase activating protein-related
TRINITY_GG_745_c7_g1_i1_len_1495_path_[3145	36	69	12	59	55	38	34.0194	62.0704	20.6777	44.4252	39.0131	43.4997	5.08829	5.95583	4.37001	5.47331	5.28589	5.44293	Schistosoma mansoni actin-related protein 10, arp10 partial mRNA	gi|1084289846|ref|XM_018793524.1|	actin-related arp10			Smp_093230.1	Actin-related protein 10, arp10
TRINITY_GG_2667_c41_g1_i1_len_266_path_[487	78	21	38	14	31	46	73.7087	18.891	65.4795	10.5416	21.9892	52.6575	6.20376	4.23963	6.03297	3.39802	4.45872	5.71857	Schistosoma mansoni strain Puerto Rico chromosome 5, complete genome	gi|353232596|emb|HE601628.1|
TRINITY_GG_809_c105_g1_i1_len_1403_path_[1381	27	27	3	37	28	17	25.5146	24.2884	5.16943	27.8599	19.8612	19.4604	4.67325	4.6022	2.37001	4.80012	4.31188	4.28247	Schistosoma mansoni putative vacuolar protein sorting vps41 partial mRNA	gi|1084290364|ref|XM_018793811.1|	vacuolar sorting vps41	F:GO:0008270; P:GO:0035542; P:GO:0016192; C:GO:0033263; F:GO:0051020; C:GO:0005770; P:GO:0042144; P:GO:0006886; P:GO:0006623; C:GO:0030897	F:zinc ion binding; P:regulation of SNARE complex assembly; P:vesicle-mediated transport; C:CORVET complex; F:GTPase binding; C:late endosome; P:vacuole fusion, non-autophagic; P:intracellular protein transport; P:protein targeting to vacuole; C:HOPS complex	Smp_073110.1	Putative vacuolar protein sorting vps41
TRINITY_GG_1837_c1_g1_i1_len_875_path_[1730	149	106	23	102	206	72	140.803	95.3545	39.6323	76.8029	146.122	82.4204	7.13753	6.57523	5.3086	6.26309	7.19103	6.36493	Schistosoma mansoni strain Puerto Rico chromosome 2, complete genome	gi|353230524|emb|HE601625.1|	LOW QUALITY PROTEIN: hypothetical protein Smp_181700	C:GO:0016020; C:GO:0016021	C:membrane; C:integral component of membrane	Smp_187110.1	Uncharacterized protein
TRINITY_GG_17_c11_g1_i1_len_417_path_[851	1348	1103	390	1016	374	1035	1273.84	992.226	672.026	765.018	265.289	1184.79	10.315	9.95453	9.39237	9.57935	8.05142	10.2104	Schistosoma mansoni strain Puerto Rico chromosome 1, complete genome	gi|353228410|emb|HE601624.1|
TRINITY_GG_1450_c17_g1_i1_len_254_path_[463	0	3	0	10	10	18	0	2.69871	0	7.5297	7.09329	20.6051	0	1.43227	0	2.91259	2.82645	4.36493	Schistosoma mansoni strain Puerto Rico chromosome 4, complete genome	gi|353231633|emb|HE601627.1|
TRINITY_GG_2640_c1_g1_i1_len_1282_path_[2519	3	3	0	13	12	0	2.83495	2.69871	0	9.78861	8.51194	0	1.50332	1.43227	0	3.2911	3.08949	0	Schistosoma mansoni strain Puerto Rico chromosome 5, complete genome	gi|353232596|emb|HE601628.1|	sh3 and multiple ankyrin repeat domains 1,2 (shank1,2)			Smp_143930.1	Putative sh3 and multiple ankyrin repeat domains protein 1,2 (Shank1,2)
TRINITY_GG_1119_c0_g1_i1_len_606_path_[584	79	83	0	60	48	59	74.6537	74.6644	0	45.1782	34.0478	67.539	6.22214	6.22235	0	5.49755	5.08949	6.07765	Schistosoma mansoni strain Puerto Rico chromosome W, complete genome	gi|360043576|emb|HE601631.1|
TRINITY_GG_2553_c6_g1_i3_len_2429_path_[5028	0	7	0	3	4	0	0	6.29699	0	2.25891	2.83731	0	0	2.65466	0	1.17563	1.50453	0	Schistosoma mansoni strain Puerto Rico chromosome 3, complete genome	gi|360042640|emb|HE601626.1|	ring finger 141	F:GO:0008270; F:GO:0046872	F:zinc ion binding; F:metal ion binding	Smp_181340.1	Family M14 non-peptidase homologue (M14 family)
TRINITY_GG_2873_c0_g1_i1_len_1128_path_[3810	0	0	0	0	0	0	0	0	0	0	0	0	0	0	0	0	0	0	Schistosoma rodhaini genome assembly S_rodhaini_Burundi ,scaffold SROB_scaffold0010815	gi|686671002|emb|LL967808.1|
TRINITY_GG_1906_c13_g1_i1_len_837_path_[815	6	0	0	5	8	0	5.6699	0	0	3.76485	5.67463	0	2.50332	0	0	1.91259	2.50453	0	Schistosoma rodhaini genome assembly S_rodhaini_Burundi ,scaffold SROB_scaffold0000268	gi|689516205|emb|LL957246.1|	Neuropilin and tolloid 1			Smp_124930.1	Neuropilin (Nrp) and tolloid (Tll)-like
TRINITY_GG_1322_c4_g1_i1_len_204_path_[182	0	0	0	6	6	0	0	0	0	4.51782	4.25597	0	0	0	0	2.17563	2.08949	0	Schistosoma mansoni nephrin related partial mRNA	gi|1084312727|ref|XM_018793610.1|	nephrin related	C:GO:0016020; C:GO:0016021	C:membrane; C:integral component of membrane	Smp_140170.1	Nephrin related
TRINITY_GG_1689_c1_g1_i1_len_460_path_[438	10	18	12	26	13	5	9.44983	16.1923	20.6777	19.5772	9.22127	5.72364	3.24029	4.01723	4.37001	4.2911	3.20497	2.51693	Schistosoma mansoni strain Puerto Rico chromosome 6, complete genome	gi|353232888|emb|HE601629.1|	hypothetical protein MS3_04751, partial	C:GO:0016020; C:GO:0016021	C:membrane; C:integral component of membrane	Smp_201920.1	Uncharacterized protein Smp_201920
TRINITY_GG_1957_c0_g1_i1_len_3024_path_[6017	9	12	8	17	14	11	8.50485	10.7948	13.7851	12.8005	9.9306	12.592	3.08829	3.43227	3.78504	3.67813	3.31188	3.65444	Schistosoma mansoni hypothetical protein partial mRNA	gi|1084312112|ref|XM_018795854.1|	hypothetical protein Smp_161260			Smp_161260.1	Uncharacterized protein
TRINITY_GG_672_c56_g1_i1_len_203_path_[181	0	7	0	0	4	0	0	6.29699	0	0	2.83731	0	0	2.65466	0	0	1.50453	0	Schistosoma mansoni strain Puerto Rico chromosome 1, complete genome	gi|353228410|emb|HE601624.1|
TRINITY_GG_293_c4_g2_i1_len_220_path_[2597	14	16	0	12	3	0	13.2298	14.3931	0	9.03564	2.12799	0	3.72572	3.84731	0	3.17563	1.08949	0	Schistosoma mansoni hypothetical protein partial mRNA	gi|1084305893|ref|XM_018790305.1|
TRINITY_GG_2392_c18_g1_i1_len_460_path_[875	3	2	12	8	13	20	2.83495	1.79914	20.6777	6.02376	9.22127	22.8946	1.50332	0.847308	4.37001	2.59066	3.20497	4.51693	Schistosoma rodhaini genome assembly S_rodhaini_Burundi ,scaffold SROB_scaffold0003954	gi|689519476|emb|LL960932.1|
TRINITY_GG_2142_c117_g1_i1_len_301_path_[279	0	4	0	3	4	0	0	3.59828	0	2.25891	2.83731	0	0	1.84731	0	1.17563	1.50453	0	Schistosoma mansoni hypothetical protein partial mRNA	gi|1084293162|ref|XM_018795361.1|	hypothetical protein Smp_021960	C:GO:0031965; C:GO:0005737; P:GO:0006606; F:GO:0008565; F:GO:0008139	C:nuclear membrane; C:cytoplasm; P:protein import into nucleus; F:protein transporter activity; F:nuclear localization sequence binding	Smp_021960.1	Uncharacterized protein
TRINITY_GG_2669_c79_g1_i1_len_320_path_[298	0	4	0	1	5	20	0	3.59828	0	0.75297	3.54664	22.8946	0	1.84731	0	-0.409336	1.82645	4.51693	Schistosoma mansoni strain Puerto Rico chromosome 5, complete genome	gi|353232596|emb|HE601628.1|
TRINITY_GG_749_c43_g1_i1_len_220_path_[198	28	5	0	8	9	0	26.4595	4.49785	0	6.02376	6.38396	0	4.72572	2.16924	0	2.59066	2.67445	0	Schistosoma rodhaini genome assembly S_rodhaini_Burundi ,scaffold SROB_scaffold0003131	gi|686666696|emb|LL960109.1|
TRINITY_GG_655_c46_g1_i1_len_243_path_[441	0	0	0	4	6	0	0	0	0	3.01188	4.25597	0	0	0	0	1.59066	2.08949	0	Schistosoma mansoni strain Puerto Rico chromosome 1, complete genome	gi|353228410|emb|HE601624.1|
TRINITY_GG_2180_c2_g1_i1_len_266_path_[487	0	6	0	6	8	0	0	5.39742	0	4.51782	5.67463	0	0	2.43227	0	2.17563	2.50453	0	Schistosoma mansoni putative radial spokehead-l partial mRNA	gi|1084294122|ref|XM_018795895.1|	radial spokehead-l			Smp_134660.1	Putative radial spokehead-l
TRINITY_GG_1108_c4_g1_i1_len_243_path_[441	10	0	0	1	4	0	9.44983	0	0	0.75297	2.83731	0	3.24029	0	0	-0.409336	1.50453	0	Schistosoma mansoni centrosomal protein of 72 kD (cep72 protein),putative partial mRNA	gi|1084308265|ref|XM_018791203.1|	centrosomal of 72 kD (cep72 ),			Smp_125930.1	Centrosomal protein of 72 kD (Cep72 protein),putative
TRINITY_GG_593_c3_g1_i1_len_1260_path_[2536	12	6	0	11	18	3	11.3398	5.39742	0	8.28267	12.7679	3.43419	3.50332	2.43227	0	3.0501	3.67445	1.77997	Schistosoma rodhaini genome assembly S_rodhaini_Burundi ,scaffold SROB_scaffold0002791	gi|689518582|emb|LL959769.1|
TRINITY_GG_266_c9_g5_i1_len_863_path_[11859	35	15	0	25	40	8	33.0744	13.4936	0	18.8243	28.3731	9.15783	5.04764	3.7542	0	4.23452	4.82645	3.19501	Schistosoma mansoni strain Puerto Rico chromosome W, complete genome	gi|360043576|emb|HE601631.1|
TRINITY_GG_2608_c5_g1_i1_len_251_path_[229	0	0	0	1	6	0	0	0	0	0.75297	4.25597	0	0	0	0	-0.409336	2.08949	0	Schistosoma mansoni strain Puerto Rico chromosome 3, complete genome	gi|360042640|emb|HE601626.1|
TRINITY_GG_1260_c93_g1_i1_len_216_path_[194	0	0	0	0	8	0	0	0	0	0	5.67463	0	0	0	0	0	2.50453	0	Schistosoma rodhaini genome assembly S_rodhaini_Burundi ,scaffold SROB_contig0004240	gi|689535173|emb|LL988637.1|	SJCHGC09318 protein, partial			Smp_199470.1	Acyl-CoA:glycerol-3-phosphate acyltransferase
TRINITY_GG_190_c30_g1_i1_len_408_path_[386	0	0	0	0	5	0	0	0	0	0	3.54664	0	0	0	0	0	1.82645	0	Schistosoma mansoni strain Puerto Rico chromosome W, complete genome	gi|360043576|emb|HE601631.1|
TRINITY_GG_1551_c11_g1_i1_len_1317_path_[1295	35	53	18	32	29	19	33.0744	47.6772	31.0166	24.095	20.5705	21.7498	5.04764	5.57523	4.95497	4.59066	4.36251	4.44293	Schistosoma mansoni putative hsp70 binding protein hspbp partial mRNA	gi|1084297533|ref|XM_018796752.1|	hsp70 binding hspbp	P:GO:0043086; F:GO:0004857	P:negative regulation of catalytic activity; F:enzyme inhibitor activity	Smp_066950.1	Putative hsp70 binding protein hspbp
TRINITY_GG_387_c0_g1_i1_len_314_path_[583	16	10	0	11	8	0	15.1197	8.99571	0	8.28267	5.67463	0	3.91836	3.16924	0	3.0501	2.50453	0	Schistosoma haematobium hypothetical protein mRNA	gi|844834613|ref|XM_012936433.1|	hypothetical protein MS3_00236	C:GO:0016020; C:GO:0016021	C:membrane; C:integral component of membrane	Smp_036470.1	Putative oxalate:formate antiporter
TRINITY_GG_2985_c11_g1_i1_len_991_path_[1937	4	5	0	8	8	3	3.77993	4.49785	0	6.02376	5.67463	3.43419	1.91836	2.16924	0	2.59066	2.50453	1.77997	Schistosoma mansoni hypothetical protein partial mRNA	gi|1084313149|ref|XM_018792674.1|	hypothetical protein T265_10932			Smp_168010.1	Uncharacterized protein (Fragment)
TRINITY_GG_157_c15_g2_i1_len_2047_path_[5070	73	54	9	58	91	60	68.9838	48.5768	15.5083	43.6723	64.5489	68.6837	6.10819	5.6022	3.95497	5.44865	6.01232	6.1019	Schistosoma mansoni putative bullous pemphigoid antigen 1, isoform 5 (BPA) (Hemidesmosomal plaque protein) (Dystonia musculorum protein) (Dystonin) partial mRNA	gi|1084303053|ref|XM_018789112.1|	bullous pemphigoid antigen isoform 5 (BPA) (Hemidesmosomal plaque ) (Dystonia musculorum ) (Dystonin)	P:GO:0001522; P:GO:0042254	P:pseudouridine synthesis; P:ribosome biogenesis	Smp_159110.1	Putative bullous pemphigoid antigen 1, isoform 5 (BPA) (Hemidesmosomal plaque protein) (Dystonia musculorum protein) (Dystonin)
TRINITY_GG_157_c322_g1_i1_len_220_path_[395	0	0	0	4	1	0	0	0	0	3.01188	0.709329	0	0	0	0	1.59066	-0.495474	0	Schistosoma mansoni strain Puerto Rico chromosome W, complete genome	gi|360043576|emb|HE601631.1|
TRINITY_GG_1664_c2_g1_i1_len_415_path_[864	9	18	0	16	25	6	8.50485	16.1923	0	12.0475	17.7332	6.86837	3.08829	4.01723	0	3.59066	4.14838	2.77997	Schistosoma haematobium hypothetical protein partial mRNA	gi|844842283|ref|XM_012938053.1|	hypothetical protein MS3_01923, partial	C:GO:0016020; C:GO:0016021	C:membrane; C:integral component of membrane	Smp_147160.1	Hypothetical Schistosoma spp. protein UPF0506
TRINITY_GG_1706_c22_g1_i1_len_228_path_[411	12	0	0	11	3	0	11.3398	0	0	8.28267	2.12799	0	3.50332	0	0	3.0501	1.08949	0	Schistosoma mansoni strain Puerto Rico chromosome 6, complete genome	gi|353232888|emb|HE601629.1|
TRINITY_GG_2559_c43_g1_i1_len_331_path_[617	23	28	0	35	36	9	21.7346	25.188	0	26.354	25.5358	10.3026	4.44192	4.65466	0	4.71995	4.67445	3.36493	Schistosoma mansoni choline kinase partial mRNA	gi|1084296952|ref|XM_018799824.1|	choline kinase	P:GO:0016310; F:GO:0016301	P:phosphorylation; F:kinase activity	Smp_015050.1	Choline kinase
TRINITY_GG_1736_c2_g1_i1_len_2049_path_[4102	11	6	4	11	24	1	10.3948	5.39742	6.89257	8.28267	17.0239	1.14473	3.37779	2.43227	2.78504	3.0501	4.08949	0.195005	Schistosoma mansoni putative amino acid transporter partial mRNA	gi|1084300484|ref|XM_018798389.1|	sodium-coupled neutral amino acid transporter 9	C:GO:0016020; C:GO:0016021	C:membrane; C:integral component of membrane	Smp_147070.1	Putative amino acid transporter
TRINITY_GG_849_c3_g1_i1_len_2243_path_[4517	25	27	18	46	39	19	23.6246	24.2884	31.0166	34.6366	27.6638	21.7498	4.56222	4.6022	4.95497	5.11423	4.78993	4.44293	Schistosoma mansoni putative divalent metal transporter DMT1B partial mRNA	gi|1084292405|ref|XM_018794944.1|	divalent metal transporter DMT1B	C:GO:0016020; C:GO:0016021; P:GO:0006810; F:GO:0005215	C:membrane; C:integral component of membrane; P:transport; F:transporter activity	Smp_099850.3	Putative divalent metal transporter DMT1B
TRINITY_GG_1723_c3_g2_i1_len_1348_path_[9974	10	5	6	11	20	5	9.44983	4.49785	10.3389	8.28267	14.1866	5.72364	3.24029	2.16924	3.37001	3.0501	3.82645	2.51693	Schistosoma haematobium Exportin-4 partial mRNA	gi|844837924|ref|XM_012937085.1|	Exportin-4, partial			Smp_016840.1	Uncharacterized protein
TRINITY_GG_1746_c11_g2_i1_len_3616_path_[3894	22	28	15	37	32	19	20.7896	25.188	25.8472	27.8599	22.6985	21.7498	4.37779	4.65466	4.69193	4.80012	4.50453	4.44293	Schistosoma mansoni hypothetical protein partial mRNA	gi|1084300060|ref|XM_018798152.1|	hypothetical protein Smp_164990			Smp_164990.1	Uncharacterized protein
TRINITY_GG_771_c4_g1_i1_len_202_path_[359	0	0	0	3	4	0	0	0	0	2.25891	2.83731	0	0	0	0	1.17563	1.50453	0	Schistosoma mansoni strain Puerto Rico chromosome 1, complete genome	gi|353228410|emb|HE601624.1|
TRINITY_GG_754_c4_g1_i1_len_313_path_[593	11	10	25	7	11	10	10.3948	8.99571	43.0786	5.27079	7.80262	11.4473	3.37779	3.16924	5.4289	2.39802	2.96396	3.51693	Schistosoma mansoni strain Puerto Rico chromosome 1, complete genome	gi|353228410|emb|HE601624.1|	Double zinc ribbon and ankyrin repeat-containing 1			Smp_133050.1	Uncharacterized protein
TRINITY_GG_749_c54_g1_i1_len_486_path_[464	5	4	0	10	14	0	4.72492	3.59828	0	7.5297	9.9306	0	2.24029	1.84731	0	2.91259	3.31188	0	Schistosoma mansoni strain Puerto Rico chromosome 1, complete genome	gi|353228410|emb|HE601624.1|
TRINITY_GG_969_c22_g1_i1_len_414_path_[783	6	1	0	2	5	6	5.6699	0.899571	0	1.50594	3.54664	6.86837	2.50332	-0.152692	0	0.590664	1.82645	2.77997	Schistosoma mansoni strain Puerto Rico chromosome 1, complete genome	gi|353228410|emb|HE601624.1|
TRINITY_GG_514_c11_g1_i1_len_378_path_[356	11	3	0	4	8	0	10.3948	2.69871	0	3.01188	5.67463	0	3.37779	1.43227	0	1.59066	2.50453	0	Schistosoma mansoni neural gene activation protein partial mRNA	gi|1084305994|ref|XM_018791921.1|	neural gene activation	F:GO:0003677; C:GO:0005634; P:GO:0006355; F:GO:0043565	F:DNA binding; C:nucleus; P:regulation of transcription, DNA-templated; F:sequence-specific DNA binding	Smp_027990.1	Neural gene activation protein
TRINITY_GG_1528_c11_g1_i1_len_2005_path_[3965	67	112	48	102	116	80	63.3139	100.752	82.7109	76.8029	82.2821	91.5783	5.98445	6.65466	6.37001	6.26309	6.36251	6.51693	Schistosoma mansoni seryl-tRNA synthetase partial mRNA	gi|1084297817|ref|XM_018796911.1|	seryl-tRNA synthetase	F:GO:0000166; P:GO:0006418; F:GO:0005524; F:GO:0004812; C:GO:0005737; F:GO:0004828; F:GO:0016874; P:GO:0006434	F:nucleotide binding; P:tRNA aminoacylation for protein translation; F:ATP binding; F:aminoacyl-tRNA ligase activity; C:cytoplasm; F:serine-tRNA ligase activity; F:ligase activity; P:seryl-tRNA aminoacylation	Smp_053610.1	Seryl-tRNA synthetase (EC 6.1.1.11)
TRINITY_GG_1643_c1_g1_i1_len_659_path_[1273	6	1	0	4	7	0	5.6699	0.899571	0	3.01188	4.9653	0	2.50332	-0.152692	0	1.59066	2.31188	0	Schistosoma mansoni ephrin receptor, putative partial mRNA	gi|1084310425|ref|XM_018790264.1|	ephrin receptor, putative	F:GO:0000166; P:GO:0018108; F:GO:0005524; F:GO:0004713; C:GO:0016020; C:GO:0016021; F:GO:0004672; P:GO:0016310; F:GO:0016740; P:GO:0006468; F:GO:0016301	F:nucleotide binding; P:peptidyl-tyrosine phosphorylation; F:ATP binding; F:protein tyrosine kinase activity; C:membrane; C:integral component of membrane; F:protein kinase activity; P:phosphorylation; F:transferase activity; P:protein phosphorylation; F:kinase activity	Smp_139480.1	Ephrin receptor, putative
TRINITY_GG_2392_c2_g2_i1_len_964_path_[4899	3	3	4	13	22	9	2.83495	2.69871	6.89257	9.78861	15.6052	10.3026	1.50332	1.43227	2.78504	3.2911	3.96396	3.36493	Schistosoma haematobium Aspartyl aminopeptidase mRNA	gi|844843501|ref|XM_012938395.1|	Aspartyl aminopeptidase	F:GO:0003677; F:GO:0008270; P:GO:0006508; F:GO:0004177	F:DNA binding; F:zinc ion binding; P:proteolysis; F:aminopeptidase activity	Smp_210610.1	Uncharacterized protein Smp_210610
TRINITY_GG_1235_c26_g1_i1_len_296_path_[274	18	14	0	5	13	12	17.0097	12.594	0	3.76485	9.22127	13.7367	4.08829	3.65466	0	1.91259	3.20497	3.77997	Schistosoma mansoni hypothetical protein partial mRNA	gi|1084311296|ref|XM_018799276.1|
TRINITY_GG_1246_c24_g1_i1_len_205_path_[369	0	7	0	0	0	0	0	6.29699	0	0	0	0	0	2.65466	0	0	0	0	Schistosoma rodhaini genome assembly S_rodhaini_Burundi ,scaffold SROB_contig0000265	gi|689527455|emb|LL974252.1|	reverse transcriptase	F:GO:0003964; P:GO:0006278	F:RNA-directed DNA polymerase activity; P:RNA-dependent DNA biosynthetic process
TRINITY_GG_1505_c4_g1_i1_len_1289_path_[2644	67	73	33	98	85	63	63.3139	65.6687	56.8637	73.7911	60.2929	72.1179	5.98445	6.03713	5.82944	6.20537	5.91392	6.17229	Schistosoma mansoni putative eukaryotic translation initiation factor 4h partial mRNA	gi|1084298771|ref|XM_018797439.1|	eukaryotic translation initiation factor 4h	C:GO:0005844; F:GO:0000166; F:GO:0003676; F:GO:0003743; P:GO:0001731; C:GO:0016281; F:GO:0034057; P:GO:0002181; F:GO:0033592; F:GO:0043024; P:GO:0006413; P:GO:0097010	C:polysome; F:nucleotide binding; F:nucleic acid binding; F:translation initiation factor activity; P:formation of translation preinitiation complex; C:eukaryotic translation initiation factor 4F complex; F:RNA strand-exchange activity; P:cytoplasmic translation; F:RNA strand annealing activity; F:ribosomal small subunit binding; P:translational initiation; P:eukaryotic translation initiation fac…	Smp_089060.1	Putative eukaryotic translation initiation factor 4h
TRINITY_GG_1667_c34_g1_i1_len_202_path_[359	0	0	0	3	6	0	0	0	0	2.25891	4.25597	0	0	0	0	1.17563	2.08949	0	Schistosoma mansoni strain Puerto Rico chromosome 6, complete genome	gi|353232888|emb|HE601629.1|
TRINITY_GG_424_c32_g1_i1_len_1136_path_[2227	3	1	0	4	8	1	2.83495	0.899571	0	3.01188	5.67463	1.14473	1.50332	-0.152692	0	1.59066	2.50453	0.195005	Schistosoma mansoni strain Puerto Rico chromosome W, complete genome	gi|360043576|emb|HE601631.1|
TRINITY_GG_1914_c6_g1_i2_len_765_path_[1884	15	6	0	10	13	23	14.1748	5.39742	0	7.5297	9.22127	26.3288	3.82525	2.43227	0	2.91259	3.20497	4.71857	Schistosoma mansoni hypothetical protein partial mRNA	gi|1084310868|ref|XM_018789031.1|	hypothetical protein Smp_132950	F:GO:0003677	F:DNA binding	Smp_132950.1	Uncharacterized protein
TRINITY_GG_2345_c1_g1_i1_len_5585_path_[11380	16	15	6	19	24	10	15.1197	13.4936	10.3389	14.3064	17.0239	11.4473	3.91836	3.7542	3.37001	3.83859	4.08949	3.51693	Schistosoma mansoni tho2 protein, putative partial mRNA	gi|1084312964|ref|XM_018792665.1|	tho2 protein, putative			Smp_086460.1	Tho2 protein, putative
TRINITY_GG_2524_c5_g1_i1_len_944_path_[1892	35	42	18	39	35	31	33.0744	37.782	31.0166	29.3658	24.8265	35.4866	5.04764	5.23963	4.95497	4.87607	4.63381	5.1492	Schistosoma mansoni strain Puerto Rico chromosome 3, complete genome	gi|360042640|emb|HE601626.1|
TRINITY_GG_672_c30_g1_i1_len_245_path_[449	0	0	0	6	4	0	0	0	0	4.51782	2.83731	0	0	0	0	2.17563	1.50453	0	Schistosoma mansoni strain Puerto Rico chromosome 1, complete genome	gi|353228410|emb|HE601624.1|
TRINITY_GG_384_c12_g1_i1_len_712_path_[690	5	3	0	4	8	3	4.72492	2.69871	0	3.01188	5.67463	3.43419	2.24029	1.43227	0	1.59066	2.50453	1.77997	Schistosoma mansoni strain Puerto Rico chromosome W, complete genome	gi|360043576|emb|HE601631.1|
TRINITY_GG_1573_c38_g1_i1_len_338_path_[631	36	24	64	49	33	26	34.0194	21.5897	110.281	36.8955	23.4078	29.7629	5.08829	4.43227	6.78504	5.20537	4.54892	4.89545	Schistosoma mansoni peptidylglycine alpha hydroxylating mono-oxygenase mRNA, complete cds	gi|28434484|gb|AY172995.2|	peptidylglycine alpha hydroxylating mono-oxygenase	F:GO:0016715; F:GO:0005507; F:GO:0003824; P:GO:0006518; C:GO:0016020; P:GO:0055114; F:GO:0004497	F:oxidoreductase activity, acting on paired donors, with incorporation or reduction of molecular oxygen, reduced ascorbate as one donor, and incorporation of one atom of oxygen; F:copper ion binding; F:catalytic activity; P:peptide metabolic process; C:membrane; P:oxidation-reduction process; F:monooxygenase activity	Smp_145300.1	Putative peptidylglycine alpha hydroxylating mono-oxygenase (Fragment)
TRINITY_GG_1370_c40_g1_i1_len_206_path_[367	0	0	0	0	10	0	0	0	0	0	7.09329	0	0	0	0	0	2.82645	0	Schistosoma mansoni strain Puerto Rico chromosome 7, complete genome	gi|353233529|emb|HE601630.1|	hypothetical protein Smp_140230	C:GO:0005813	C:centrosome	Smp_140230.1	Uncharacterized protein
TRINITY_GG_443_c6_g1_i1_len_220_path_[198	0	22	0	21	20	28	0	19.7906	0	15.8124	14.1866	32.0524	0	4.30674	0	3.98298	3.82645	5.00236	Schistosoma mansoni strain Puerto Rico chromosome 1, complete genome	gi|353228410|emb|HE601624.1|
TRINITY_GG_2644_c0_g2_i1_len_269_path_[1103	8	0	0	5	10	0	7.55987	0	0	3.76485	7.09329	0	2.91836	0	0	1.91259	2.82645	0	Schistosoma mansoni hypothetical protein partial mRNA	gi|1084299362|ref|XM_018797766.1|
TRINITY_GG_2687_c0_g1_i1_len_240_path_[435	432	281	52	209	375	310	408.233	252.779	89.6035	157.371	265.998	354.866	8.67325	7.98173	6.48548	7.29802	8.05527	8.47113	Schistosoma mansoni hypothetical protein partial mRNA	gi|1084293988|ref|XM_018795822.1|	hypothetical protein Smp_185370	F:GO:0003676; P:GO:0015074	F:nucleic acid binding; P:DNA integration	Smp_134030.1
TRINITY_GG_2142_c14_g2_i1_len_656_path_[6485	35	52	14	30	29	29	33.0744	46.7777	24.124	22.5891	20.5705	33.1971	5.04764	5.54775	4.5924	4.49755	4.36251	5.05299	Schistosoma mansoni strain Puerto Rico chromosome 2, complete genome	gi|353230524|emb|HE601625.1|
TRINITY_GG_1326_c0_g1_i1_len_332_path_[619	154	1008	67	769	219	994	145.527	906.767	115.451	579.034	155.343	1137.86	7.18515	9.82459	6.85113	9.1775	7.27931	10.1521	Schistosoma mansoni strain Puerto Rico chromosome 7, complete genome	gi|353233529|emb|HE601630.1|
TRINITY_GG_676_c8_g1_i1_len_687_path_[1329	14	13	0	7	10	3	13.2298	11.6944	0	5.27079	7.09329	3.43419	3.72572	3.54775	0	2.39802	2.82645	1.77997	Schistosoma mansoni strain Puerto Rico chromosome 1, complete genome	gi|353228410|emb|HE601624.1|
TRINITY_GG_230_c27_g1_i1_len_2059_path_[4073	4	2	2	3	14	2	3.77993	1.79914	3.44629	2.25891	9.9306	2.28946	1.91836	0.847308	1.78504	1.17563	3.31188	1.19501	Schistosoma haematobium Protein patched mRNA	gi|844844069|ref|XM_012938537.1|	Protein patched	C:GO:0016020; C:GO:0016021	C:membrane; C:integral component of membrane	Smp_131940.1	Putative patched 1
TRINITY_GG_2644_c14_g1_i1_len_280_path_[515	0	0	0	3	3	0	0	0	0	2.25891	2.12799	0	0	0	0	1.17563	1.08949	0	Schistosoma mansoni hypothetical protein partial mRNA	gi|1084299358|ref|XM_018797763.1|	hypothetical protein Smp_143910			Smp_143910.1	Uncharacterized protein
TRINITY_GG_418_c30_g1_i1_len_316_path_[295	0	2	0	2	6	0	0	1.79914	0	1.50594	4.25597	0	0	0.847308	0	0.590664	2.08949	0	Schistosoma mansoni putative hypothetical protein partial mRNA	gi|1084302321|ref|XM_018788738.1|				Smp_171970.1	Uncharacterized protein
TRINITY_GG_59_c8_g1_i1_len_2111_path_[4597	60	58	12	99	101	31	56.699	52.1751	20.6777	74.544	71.6422	35.4866	5.82525	5.70529	4.37001	6.22002	6.16274	5.1492	Schistosoma mansoni ceramidase partial mRNA	gi|1084303422|ref|XM_018789273.1|	Ferric-chelate reductase 1	C:GO:0016020; C:GO:0016021; P:GO:0055114	C:membrane; C:integral component of membrane; P:oxidation-reduction process	Smp_196110.1	Ceramidase (EC 3.5.1.23)
TRINITY_GG_795_c0_g1_i1_len_790_path_[1535	37	40	28	58	46	20	34.9644	35.9828	48.248	43.6723	32.6291	22.8946	5.12781	5.16924	5.5924	5.44865	5.02809	4.51693	Schistosoma mansoni putative methionine sulfoxide reductase partial mRNA	gi|1084290488|ref|XM_018793880.1|	methionine sulfoxide reductase	P:GO:0030091; P:GO:0006979; F:GO:0016671; P:GO:0055114; F:GO:0033743	P:protein repair; P:response to oxidative stress; F:oxidoreductase activity, acting on a sulfur group of donors, disulfide as acceptor; P:oxidation-reduction process; F:peptide-methionine (R)-S-oxide reductase activity	Smp_196790.1	Methionine sulfoxide reductase B2a (Putative methionine sulfoxide reductase)
TRINITY_GG_895_c20_g1_i1_len_1083_path_[1061	100	146	86	149	157	101	94.4983	131.337	148.19	112.193	111.365	115.618	6.56222	7.03713	7.21131	6.80983	6.79915	6.85322	Schistosoma mansoni strain Puerto Rico chromosome 1, complete genome	gi|353228410|emb|HE601624.1|	Transmembrane emp24 domain-containing	C:GO:0016020; C:GO:0016021; P:GO:0006810	C:membrane; C:integral component of membrane; P:transport	Smp_154960.1	Putative cop-coated vesicle membrane protein P24 (Emp24/gp25l family)
TRINITY_GG_1532_c44_g1_i1_len_462_path_[440	66	60	0	49	30	44	62.3689	53.9742	0	36.8955	21.2799	50.368	5.96276	5.7542	0	5.20537	4.41142	5.65444	Schistosoma mansoni strain Puerto Rico chromosome 4, complete genome	gi|353231633|emb|HE601627.1|
TRINITY_GG_961_c10_g1_i1_len_214_path_[523	92	78	0	25	93	31	86.9385	70.1665	0	18.8243	65.9676	35.4866	6.44192	6.13271	0	4.23452	6.04369	5.1492	Schistosoma rodhaini genome assembly S_rodhaini_Burundi ,scaffold SROB_scaffold0010983	gi|686669700|emb|LL967978.1|
TRINITY_GG_1498_c36_g2_i1_len_1227_path_[5085	1	26	23	16	28	21	0.944983	23.3888	39.6323	12.0475	19.8612	24.0393	-0.081639	4.54775	5.3086	3.59066	4.31188	4.58732	Schistosoma mansoni putative alpha-amylase partial mRNA	gi|1084298815|ref|XM_018797465.1|	putative alpha-amylase	P:GO:0005975; F:GO:0003824; P:GO:0008152; C:GO:0016020; C:GO:0016021; F:GO:0033942; F:GO:0016787; F:GO:0016798	P:carbohydrate metabolic process; F:catalytic activity; P:metabolic process; C:membrane; C:integral component of membrane; F:4-alpha-D-\{(1->4)-alpha-D-glucano}trehalose trehalohydrolase activity; F:hydrolase activity; F:hydrolase activity, acting on glycosyl bonds	Smp_052510.1	Putative alpha-amylase (EC 3.2.1.141)
TRINITY_GG_1527_c20_g1_i1_len_2234_path_[4423	12	11	8	14	22	8	11.3398	9.89528	13.7851	10.5416	15.6052	9.15783	3.50332	3.30674	3.78504	3.39802	3.96396	3.19501	Schistosoma mansoni RILP-like protein partial mRNA	gi|1084297913|ref|XM_018796964.1|	RILP-like protein 1, partial			Smp_153970.1	RILP-like protein
TRINITY_GG_1550_c15_g1_i1_len_219_path_[197	0	0	0	0	0	0	0	0	0	0	0	0	0	0	0	0	0	0	Schistosoma mansoni strain Puerto Rico chromosome 4, complete genome	gi|353231633|emb|HE601627.1|
TRINITY_GG_875_c13_g1_i1_len_582_path_[1119	101	70	59	101	74	34	95.4433	62.9699	101.665	76.05	52.4903	38.9208	6.57657	5.97659	6.66769	6.24888	5.71398	5.28247	Schistosoma mansoni hypothetical protein partial mRNA	gi|1084292847|ref|XM_018795190.1|	hypothetical protein Smp_001080			Smp_001080.1	Uncharacterized protein
TRINITY_GG_1112_c0_g1_i1_len_351_path_[777	53	66	71	108	95	82	50.0841	59.3717	122.343	81.3208	67.3862	93.8677	5.64628	5.8917	6.93479	6.34555	6.07438	6.55256	Schistosoma mansoni strain Puerto Rico chromosome 6, complete genome	gi|353232888|emb|HE601629.1|
TRINITY_GG_2672_c27_g4_i1_len_393_path_[207	3	4	0	13	16	13	2.83495	3.59828	0	9.78861	11.3493	14.8815	1.50332	1.84731	0	3.2911	3.50453	3.89545	Schistosoma mansoni strain Puerto Rico chromosome 5, complete genome	gi|353232596|emb|HE601628.1|
TRINITY_GG_2546_c12_g1_i1_len_4344_path_[8744	20	18	6	21	27	14	18.8997	16.1923	10.3389	15.8124	19.1519	16.0262	4.24029	4.01723	3.37001	3.98298	4.25941	4.00236	Schistosoma mansoni ran binding protein 9-related partial mRNA	gi|1084295934|ref|XM_018799258.1|	ran binding 9-related	F:GO:0046872	F:metal ion binding	Smp_210660.1	Ran binding protein 9-related
TRINITY_GG_2875_c2_g1_i1_len_338_path_[316	13	3	0	1	7	0	12.2848	2.69871	0	0.75297	4.9653	0	3.6188	1.43227	0	-0.409336	2.31188	0	Schistosoma mansoni similar to WD repeat domain 19-related partial mRNA	gi|1084307564|ref|XM_018791415.1|	WD repeat domain 19-related	C:GO:0005929; C:GO:0030991; P:GO:0035721	C:cilium; C:intraciliary transport particle A; P:intraciliary retrograde transport	Smp_000300.1	Similar to WD repeat domain 19-related
TRINITY_GG_384_c5_g1_i1_len_2162_path_[4491	0	2	0	3	12	0	0	1.79914	0	2.25891	8.51194	0	0	0.847308	0	1.17563	3.08949	0	Schistosoma mansoni strain Puerto Rico chromosome W, complete genome	gi|360043576|emb|HE601631.1|	hypothetical protein Smp_067580	C:GO:0031305; P:GO:0036444; C:GO:1990246; F:GO:0005262; C:GO:0016020; P:GO:0051560; C:GO:0016021; F:GO:0015292	C:integral component of mitochondrial inner membrane; P:mitochondrial calcium uptake; C:uniplex complex; F:calcium channel activity; C:membrane; P:mitochondrial calcium ion homeostasis; C:integral component of membrane; F:uniporter activity	Smp_067580.1	Uncharacterized protein
TRINITY_GG_947_c1_g1_i1_len_599_path_[3632	5	2	0	8	9	3	4.72492	1.79914	0	6.02376	6.38396	3.43419	2.24029	0.847308	0	2.59066	2.67445	1.77997	Schistosoma mansoni putative development and differentiation-enhancing factor, ddef partial mRNA	gi|1084291254|ref|XM_018794305.1|	development and differentiation-enhancing ddef	F:GO:0005096; P:GO:0043547	F:GTPase activator activity; P:positive regulation of GTPase activity	Smp_196880.1	Putative development and differentiation-enhancing factor, ddef
TRINITY_GG_393_c5_g1_i1_len_621_path_[599	5	2	0	3	7	0	4.72492	1.79914	0	2.25891	4.9653	0	2.24029	0.847308	0	1.17563	2.31188	0	Schistosoma mansoni hypothetical protein partial mRNA	gi|1084302001|ref|XM_018788560.1|	hypothetical protein Smp_141900	C:GO:0005634; C:GO:0005813; P:GO:0060271	C:nucleus; C:centrosome; P:cilium assembly	Smp_141900.1	Uncharacterized protein
TRINITY_GG_124_c1_g1_i1_len_307_path_[1001	22	4	26	17	50	32	20.7896	3.59828	44.8017	12.8005	35.4664	36.6313	4.37779	1.84731	5.48548	3.67813	5.14838	5.19501	Schistosoma mansoni strain Puerto Rico chromosome W, complete genome	gi|360043576|emb|HE601631.1|	endonuclease-reverse transcriptase	P:GO:0090305; F:GO:0003964; F:GO:0004519; P:GO:0006278	P:nucleic acid phosphodiester bond hydrolysis; F:RNA-directed DNA polymerase activity; F:endonuclease activity; P:RNA-dependent DNA biosynthetic process	Smp_191250.1	Uncharacterized protein
TRINITY_GG_555_c19_g1_i1_len_681_path_[659	10	1	2	1	7	0	9.44983	0.899571	3.44629	0.75297	4.9653	0	3.24029	-0.152692	1.78504	-0.409336	2.31188	0	Schistosoma mansoni strain Puerto Rico chromosome W, complete genome	gi|360043576|emb|HE601631.1|	hypothetical protein Smp_109320			Smp_109320.1	Uncharacterized protein
TRINITY_GG_985_c76_g1_i1_len_281_path_[517	7	0	0	4	7	0	6.61488	0	0	3.01188	4.9653	0	2.72572	0	0	1.59066	2.31188	0	Schistosoma mansoni strain Puerto Rico chromosome 1, complete genome	gi|353228410|emb|HE601624.1|
TRINITY_GG_286_c17_g1_i1_len_827_path_[1609	6	5	5	5	6	0	5.6699	4.49785	8.61572	3.76485	4.25597	0	2.50332	2.16924	3.10697	1.91259	2.08949	0	Schistosoma mansoni strain Puerto Rico chromosome W, complete genome	gi|360043576|emb|HE601631.1|
TRINITY_GG_2967_c6_g1_i1_len_208_path_[371	34	0	0	8	4	0	32.1294	0	0	6.02376	2.83731	0	5.00582	0	0	2.59066	1.50453	0	Schistosoma mansoni calcium-activated potassium channel partial mRNA	gi|1084313258|ref|XM_018791909.1|	calcium-activated potassium channel	F:GO:0015269; P:GO:0071805; P:GO:0055085; C:GO:0008076; F:GO:0005267; P:GO:0006810; P:GO:0006813; F:GO:0005249; F:GO:0005216; P:GO:0006811; C:GO:0016020; C:GO:0016021; F:GO:0060072	F:calcium-activated potassium channel activity; P:potassium ion transmembrane transport; P:transmembrane transport; C:voltage-gated potassium channel complex; F:potassium channel activity; P:transport; P:potassium ion transport; F:voltage-gated potassium channel activity; F:ion channel activity; P:ion transport; C:membrane; C:integral component of membrane; F:large conductance calcium-activated p…	Smp_166910.1	Calcium-activated potassium channel
TRINITY_GG_59_c0_g1_i1_len_1976_path_[7048	19	9	2	16	41	9	17.9547	8.09614	3.44629	12.0475	29.0825	10.3026	4.16629	3.01723	1.78504	3.59066	4.86208	3.36493	Schistosoma mansoni putative p53 regulated pa26 nuclear protein sestrin partial mRNA	gi|1084303399|ref|XM_018789263.1|	p53 regulated pa26 nuclear sestrin	C:GO:0005634; P:GO:1901031	C:nucleus; P:regulation of response to reactive oxygen species	Smp_147400.1	Putative p53 regulated pa26 nuclear protein sestrin
TRINITY_GG_2689_c0_g1_i1_len_366_path_[802	81	24	0	16	40	30	76.5437	21.5897	0	12.0475	28.3731	34.3419	6.25821	4.43227	0	3.59066	4.82645	5.1019	Schistosoma rodhaini genome assembly S_rodhaini_Burundi ,scaffold SROB_scaffold0012207	gi|689524600|emb|LL969220.1|	---NA---
TRINITY_GG_1714_c34_g1_i1_len_443_path_[841	0	1	0	5	8	0	0	0.899571	0	3.76485	5.67463	0	0	-0.152692	0	1.91259	2.50453	0	Schistosoma mansoni strain Puerto Rico chromosome 6, complete genome	gi|353232888|emb|HE601629.1|	isoforms A H I S	C:GO:0005634; P:GO:0006355; P:GO:0016055; P:GO:0006357	C:nucleus; P:regulation of transcription, DNA-templated; P:Wnt signaling pathway; P:regulation of transcription from RNA polymerase II promoter
TRINITY_GG_2583_c10_g1_i1_len_2290_path_[4535	11	8	0	16	11	9	10.3948	7.19656	0	12.0475	7.80262	10.3026	3.37779	2.84731	0	3.59066	2.96396	3.36493	Schistosoma mansoni hypothetical protein partial mRNA	gi|1084295470|ref|XM_018799000.1|	hypothetical protein Smp_137950.1			Smp_137950.2	Uncharacterized protein
TRINITY_GG_961_c30_g1_i1_len_2193_path_[4341	26	25	8	33	36	18	24.5696	22.4893	13.7851	24.848	25.5358	20.6051	4.6188	4.49116	3.78504	4.63506	4.67445	4.36493	Schistosoma mansoni fas-associated factor-related partial mRNA	gi|1084291030|ref|XM_018794181.1|	fas-associated factor-related			Smp_084610.1	Fas-associated factor-related
TRINITY_GG_1803_c16_g1_i1_len_1110_path_[1088	20	17	4	23	26	13	18.8997	15.2927	6.89257	17.3183	18.4425	14.8815	4.24029	3.93477	2.78504	4.11423	4.20497	3.89545	Schistosoma mansoni hypothetical protein partial mRNA	gi|1084308121|ref|XM_018791227.1|	hypothetical protein Smp_176490			Smp_176490.1	Uncharacterized protein
TRINITY_GG_931_c1_g1_i1_len_235_path_[213	0	4	0	8	7	0	0	3.59828	0	6.02376	4.9653	0	0	1.84731	0	2.59066	2.31188	0	Schistosoma mansoni hypothetical protein partial mRNA	gi|1084292183|ref|XM_018794822.1|	hypothetical protein Smp_168260	C:GO:0016020; C:GO:0016021	C:membrane; C:integral component of membrane	Smp_168260.1	Uncharacterized protein
TRINITY_GG_1976_c70_g1_i1_len_244_path_[222	0	11	0	25	5	0	0	9.89528	0	18.8243	3.54664	0	0	3.30674	0	4.23452	1.82645	0	Schistosoma rodhaini genome assembly S_rodhaini_Burundi ,scaffold SROB_scaffold0019214	gi|689528543|emb|LL976703.1|
TRINITY_GG_816_c0_g1_i1_len_208_path_[724	0	0	0	0	6	0	0	0	0	0	4.25597	0	0	0	0	0	2.08949	0	Schistosoma rodhaini genome assembly S_rodhaini_Burundi ,scaffold SROB_scaffold0017281	gi|686673934|emb|LL974546.1|
TRINITY_GG_1570_c10_g1_i1_len_318_path_[296	5	0	0	1	6	0	4.72492	0	0	0.75297	4.25597	0	2.24029	0	0	-0.409336	2.08949	0	Schistosoma mansoni strain Puerto Rico chromosome 4, complete genome	gi|353231633|emb|HE601627.1|
TRINITY_GG_875_c19_g1_i1_len_1758_path_[3471	20	18	9	27	28	16	18.8997	16.1923	15.5083	20.3302	19.8612	18.3157	4.24029	4.01723	3.95497	4.34555	4.31188	4.19501	Schistosoma mansoni 5'-amp-activated protein kinase gamma-2 non-catalytic subunit transcript variant 2 partial mRNA	gi|1084292859|ref|XM_018795196.1|	5 -AMP-activated kinase subunit gamma-2	C:GO:0016020; C:GO:0016021; P:GO:0016310; F:GO:0016301	C:membrane; C:integral component of membrane; P:phosphorylation; F:kinase activity	Smp_001030.1	5'-amp-activated protein kinase gamma-2 non-catalytic subunit transcript variant 2
TRINITY_GG_745_c27_g1_i1_len_3633_path_[3611	35	24	27	32	61	19	33.0744	21.5897	46.5249	24.095	43.2691	21.7498	5.04764	4.43227	5.53993	4.59066	5.43526	4.44293	Schistosoma mansoni serine/threonine kinase partial mRNA	gi|1084289878|ref|XM_018793541.1|	serine threonine kinase	F:GO:0000166; F:GO:0005524; F:GO:0004672; P:GO:0016310; P:GO:0006468; F:GO:0016301	F:nucleotide binding; F:ATP binding; F:protein kinase activity; P:phosphorylation; P:protein phosphorylation; F:kinase activity	Smp_014170.2	Non-specific serine/threonine protein kinase (EC 2.7.11.1)
TRINITY_GG_2084_c39_g1_i1_len_637_path_[1229	3	2	0	7	9	0	2.83495	1.79914	0	5.27079	6.38396	0	1.50332	0.847308	0	2.39802	2.67445	0	Schistosoma mansoni putative sorbin partial mRNA	gi|1084293368|ref|XM_018795476.1|	AF283511_1receptor kinase I-interacting SIP	P:GO:0016310; F:GO:0016301	P:phosphorylation; F:kinase activity	Smp_147670.1	Putative sorbin
TRINITY_GG_2646_c2_g1_i1_len_243_path_[441	0	4	0	0	5	0	0	3.59828	0	0	3.54664	0	0	1.84731	0	0	1.82645	0	Schistosoma mansoni hypothetical protein partial mRNA	gi|1084299342|ref|XM_018797755.1|	hypothetical protein Smp_143670	C:GO:0016020; C:GO:0016021	C:membrane; C:integral component of membrane	Smp_143670.1	Uncharacterized protein
TRINITY_GG_2119_c118_g1_i1_len_392_path_[370	0	6	0	10	9	0	0	5.39742	0	7.5297	6.38396	0	0	2.43227	0	2.91259	2.67445	0	Schistosoma rodhaini genome assembly S_rodhaini_Burundi ,scaffold SROB_scaffold0002074	gi|689517864|emb|LL959052.1|
TRINITY_GG_871_c3_g1_i1_len_394_path_[743	3	5	0	7	6	6	2.83495	4.49785	0	5.27079	4.25597	6.86837	1.50332	2.16924	0	2.39802	2.08949	2.77997	Schistosoma mansoni putative DNA replication licensing factor MCM1 partial mRNA	gi|1084292797|ref|XM_018795162.1|	DNA replication licensing factor MCM1	F:GO:0000166; F:GO:0003677; F:GO:0005524; P:GO:0006260	F:nucleotide binding; F:DNA binding; F:ATP binding; P:DNA replication	Smp_151560.1	Putative DNA replication licensing factor MCM1
TRINITY_GG_2874_c2_g1_i1_len_504_path_[963	7	17	10	15	15	17	6.61488	15.2927	17.2314	11.2946	10.6399	19.4604	2.72572	3.93477	4.10697	3.49755	3.41142	4.28247	Schistosoma mansoni oxidoreductase, short chain dehydrogenase/reductase family, putative partial mRNA	gi|1084307617|ref|XM_018791435.1|	short chain dehydrogenase reductase	F:GO:0016491; C:GO:0016020; C:GO:0016021; P:GO:0055114	F:oxidoreductase activity; C:membrane; C:integral component of membrane; P:oxidation-reduction process	Smp_000190.1	Oxidoreductase, short chain dehydrogenase/reductase family, putative
TRINITY_GG_1646_c0_g1_i1_len_1516_path_[1494	17	19	3	21	21	8	16.0647	17.0918	5.16943	15.8124	14.8959	9.15783	4.00582	4.09524	2.37001	3.98298	3.89684	3.19501	Schistosoma mansoni hypothetical protein partial mRNA	gi|1084310484|ref|XM_018790362.1|	hypothetical protein MS3_07726			Smp_139620.1	Uncharacterized protein
TRINITY_GG_509_c3_g1_i1_len_216_path_[6408	0	17	0	23	31	0	0	15.2927	0	17.3183	21.9892	0	0	3.93477	0	4.11423	4.45872	0	Schistosoma mansoni multiple ankyrin repeats single kh domain protein, putative partial mRNA	gi|1084306118|ref|XM_018791977.1|	multiple ankyrin repeats single kh domain			Smp_019260.2	Multiple ankyrin repeats single kh domain protein, putative
TRINITY_GG_47_c2_g1_i1_len_368_path_[346	8	3	0	3	5	0	7.55987	2.69871	0	2.25891	3.54664	0	2.91836	1.43227	0	1.17563	1.82645	0	Schistosoma mansoni strain Puerto Rico chromosome W, complete genome	gi|360043576|emb|HE601631.1|	---NA---
TRINITY_GG_2873_c14_g1_i1_len_696_path_[1347	20	21	0	0	32	5	18.8997	18.891	0	0	22.6985	5.72364	4.24029	4.23963	0	0	4.50453	2.51693	Schistosoma rodhaini genome assembly S_rodhaini_Burundi ,scaffold SROB_contig0004707	gi|689535905|emb|LL989627.1|	hypothetical protein Smp_000370			Smp_000370.1	Uncharacterized protein
TRINITY_GG_2822_c65_g1_i1_len_219_path_[197	0	0	0	0	3	0	0	0	0	0	2.12799	0	0	0	0	0	1.08949	0	Schistosoma rodhaini genome assembly S_rodhaini_Burundi ,scaffold SROB_scaffold0004637	gi|689519935|emb|LL961615.1|	reverse transcriptase			Smp_191250.1	Uncharacterized protein
TRINITY_GG_2290_c5_g1_i1_len_1455_path_[2948	34	57	21	57	55	30	32.1294	51.2755	36.186	42.9193	39.0131	34.3419	5.00582	5.6802	5.17736	5.42355	5.28589	5.1019	Schistosoma mansoni hypothetical protein partial mRNA	gi|1084293736|ref|XM_018795680.1|	hypothetical protein Smp_045250	P:GO:0006397	P:mRNA processing	Smp_045250.1	Uncharacterized protein
TRINITY_GG_2044_c1_g1_i1_len_3641_path_[7237	7	5	4	7	13	1	6.61488	4.49785	6.89257	5.27079	9.22127	1.14473	2.72572	2.16924	2.78504	2.39802	3.20497	0.195005	Schistosoma mansoni metallocarboxypeptidase D peptidase unit 2 (M14 family) partial mRNA	gi|1084313229|ref|XM_018792009.1|	metallocarboxypeptidase D peptidase unit 2 (M14 family)	F:GO:0008270; F:GO:0004180; F:GO:0004181; F:GO:0004185; C:GO:0005886; C:GO:0009986; C:GO:0005615; P:GO:0006518; C:GO:0016020; P:GO:0006508; C:GO:0016021; P:GO:0016485; F:GO:0016787	F:zinc ion binding; F:carboxypeptidase activity; F:metallocarboxypeptidase activity; F:serine-type carboxypeptidase activity; C:plasma membrane; C:cell surface; C:extracellular space; P:peptide metabolic process; C:membrane; P:proteolysis; C:integral component of membrane; P:protein processing; F:hydrolase activity	Smp_159890.1	Metallocarboxypeptidase D peptidase unit 2 (M14 family) (EC 3.4.17.12)
TRINITY_GG_2597_c17_g1_i1_len_201_path_[179	0	0	0	0	2	0	0	0	0	0	1.41866	0	0	0	0	0	0.504526	0	Schistosoma mansoni strain Puerto Rico chromosome 3, complete genome	gi|360042640|emb|HE601626.1|
TRINITY_GG_997_c7_g1_i1_len_305_path_[565	0	0	0	5	10	0	0	0	0	3.76485	7.09329	0	0	0	0	1.91259	2.82645	0	Schistosoma mansoni strain Puerto Rico chromosome 1, complete genome	gi|353228410|emb|HE601624.1|
TRINITY_GG_2926_c0_g1_i1_len_2077_path_[4211	25	25	11	22	43	21	23.6246	22.4893	18.9546	16.5653	30.5011	24.0393	4.56222	4.49116	4.24447	4.0501	4.93079	4.58732	Schistosoma mansoni DNA primase large subunit, putative partial mRNA	gi|1084313432|ref|XM_018792641.1|	DNA primase large	F:GO:0003896; P:GO:0006269	F:DNA primase activity; P:DNA replication, synthesis of RNA primer	Smp_079050.1	DNA primase large subunit, putative
TRINITY_GG_2621_c14_g1_i1_len_1794_path_[3543	18	16	4	23	20	21	17.0097	14.3931	6.89257	17.3183	14.1866	24.0393	4.08829	3.84731	2.78504	4.11423	3.82645	4.58732	Schistosoma mansoni glycosyltransferase partial mRNA	gi|1084296068|ref|XM_018799333.1|	glycosyltransferase	F:GO:0016740	F:transferase activity	Smp_052330.1	Glycosyltransferase
TRINITY_GG_1024_c63_g1_i1_len_1005_path_[983	3	1	0	4	6	2	2.83495	0.899571	0	3.01188	4.25597	2.28946	1.50332	-0.152692	0	1.59066	2.08949	1.19501	Schistosoma rodhaini genome assembly S_rodhaini_Burundi ,scaffold SROB_scaffold0016783	gi|689527213|emb|LL974010.1|	hypothetical protein Smp_176680			Smp_176680.1
TRINITY_GG_1769_c8_g1_i1_len_597_path_[1149	2	2	0	4	5	3	1.88997	1.79914	0	3.01188	3.54664	3.43419	0.918361	0.847308	0	1.59066	1.82645	1.77997	Schistosoma mansoni putative cationic amino acid transporter partial mRNA	gi|1084300182|ref|XM_018798221.1|	cationic amino acid transporter	C:GO:0005887; F:GO:0015179; P:GO:1902475; F:GO:0046872; F:GO:0015297; P:GO:0015807; C:GO:0016020; C:GO:0016021; F:GO:0015171; P:GO:0003333	C:integral component of plasma membrane; F:L-amino acid transmembrane transporter activity; P:L-alpha-amino acid transmembrane transport; F:metal ion binding; F:antiporter activity; P:L-amino acid transport; C:membrane; C:integral component of membrane; F:amino acid transmembrane transporter activity; P:amino acid transmembrane transport	Smp_127000.1	Putative cationic amino acid transporter
TRINITY_GG_710_c43_g1_i1_len_267_path_[489	8	0	0	8	5	0	7.55987	0	0	6.02376	3.54664	0	2.91836	0	0	2.59066	1.82645	0	Schistosoma mansoni hypothetical protein partial mRNA	gi|1084291324|ref|XM_018794344.1|	putative aquaporin-3	P:GO:0015793; F:GO:0015254; P:GO:0009992; P:GO:0071918; P:GO:0034220; F:GO:0015250; P:GO:0006810; F:GO:0005215; C:GO:0005887; P:GO:0006833; C:GO:0016020; C:GO:0016021; F:GO:0015204	P:glycerol transport; F:glycerol channel activity; P:cellular water homeostasis; P:urea transmembrane transport; P:ion transmembrane transport; F:water channel activity; P:transport; F:transporter activity; C:integral component of plasma membrane; P:water transport; C:membrane; C:integral component of membrane; F:urea transmembrane transporter activity	Smp_125220.1
TRINITY_GG_453_c5_g1_i1_len_599_path_[1153	0	1	0	4	9	0	0	0.899571	0	3.01188	6.38396	0	0	-0.152692	0	1.59066	2.67445	0	Schistosoma rodhaini genome assembly S_rodhaini_Burundi ,scaffold SROB_scaffold0005317	gi|686667197|emb|LL962295.1|
TRINITY_GG_2524_c61_g1_i1_len_313_path_[291	16	4	0	11	11	0	15.1197	3.59828	0	8.28267	7.80262	0	3.91836	1.84731	0	3.0501	2.96396	0	Schistosoma mansoni strain Puerto Rico chromosome 3, complete genome	gi|360042640|emb|HE601626.1|
TRINITY_GG_272_c44_g1_i1_len_553_path_[1061	111	71	145	102	103	104	104.893	63.8695	249.856	76.8029	73.0609	119.052	6.71278	5.99706	7.96495	6.26309	6.19103	6.89545	Schistosoma mansoni uncharacterized protein partial mRNA	gi|1084305215|ref|XM_018790013.1|	uncharacterized protein Smp_204260			Smp_204260.1	Uncharacterized protein
TRINITY_GG_786_c14_g1_i1_len_274_path_[252	7	0	0	1	12	0	6.61488	0	0	0.75297	8.51194	0	2.72572	0	0	-0.409336	3.08949	0	Schistosoma mansoni myst-related protein partial mRNA	gi|1084290786|ref|XM_018794045.1|
TRINITY_GG_424_c35_g1_i1_len_408_path_[771	0	0	0	1	8	0	0	0	0	0.75297	5.67463	0	0	0	0	-0.409336	2.50453	0	Schistosoma mansoni strain Puerto Rico chromosome W, complete genome	gi|360043576|emb|HE601631.1|
TRINITY_GG_2168_c1_g1_i1_len_1479_path_[1457	46	58	18	59	66	51	43.4692	52.1751	31.0166	44.4252	46.8157	58.3811	5.44192	5.70529	4.95497	5.47331	5.54892	5.86743	Schistosoma mansoni strain Puerto Rico chromosome 2, complete genome	gi|353230524|emb|HE601625.1|	hypothetical protein Smp_023170			Smp_023170.1	Uncharacterized protein
TRINITY_GG_186_c111_g1_i1_len_387_path_[729	0	1	0	2	6	0	0	0.899571	0	1.50594	4.25597	0	0	-0.152692	0	0.590664	2.08949	0	Schistosoma mansoni strain Puerto Rico chromosome W, complete genome	gi|360043576|emb|HE601631.1|
TRINITY_GG_1433_c46_g1_i1_len_238_path_[216	0	8	0	17	5	0	0	7.19656	0	12.8005	3.54664	0	0	2.84731	0	3.67813	1.82645	0	Schistosoma mansoni Peroxiredoxin, Prx4 partial mRNA	gi|1084297026|ref|XM_018796471.1|	Peroxiredoxin, Prx4	F:GO:0016209; F:GO:0016491; P:GO:0098869; P:GO:0055114; F:GO:0051920	F:antioxidant activity; F:oxidoreductase activity; P:cellular oxidant detoxification; P:oxidation-reduction process; F:peroxiredoxin activity	Smp_062900.1	Peroxiredoxin, Prx4
TRINITY_GG_2467_c8_g1_i1_len_1041_path_[2412	26	27	4	28	28	19	24.5696	24.2884	6.89257	21.0832	19.8612	21.7498	4.6188	4.6022	2.78504	4.39802	4.31188	4.44293	Schistosoma mansoni hypothetical protein partial mRNA	gi|1084295362|ref|XM_018798940.1|	hypothetical protein Smp_018400			Smp_018400.1	Uncharacterized protein
TRINITY_GG_975_c16_g1_i1_len_202_path_[359	0	30	0	6	6	0	0	26.9871	0	4.51782	4.25597	0	0	4.7542	0	2.17563	2.08949	0	Schistosoma mansoni putative ift20 partial mRNA	gi|1084289178|ref|XM_018793151.1|	putative ift20	P:GO:0051642; C:GO:0005813; P:GO:0042073; P:GO:0034067; C:GO:0005929; C:GO:0030992; C:GO:0005794; P:GO:0061512	P:centrosome localization; C:centrosome; P:intraciliary transport; P:protein localization to Golgi apparatus; C:cilium; C:intraciliary transport particle B; C:Golgi apparatus; P:protein localization to cilium	Smp_123910.1	Putative ift20
TRINITY_GG_2299_c26_g1_i1_len_210_path_[375	0	0	0	0	9	0	0	0	0	0	6.38396	0	0	0	0	0	2.67445	0	Schistosoma mansoni hypothetical protein partial mRNA	gi|1084293908|ref|XM_018795777.1|	hypothetical protein Smp_148410			Smp_148410.1	Uncharacterized protein
TRINITY_GG_153_c0_g1_i1_len_250_path_[228	0	0	0	0	6	0	0	0	0	0	4.25597	0	0	0	0	0	2.08949	0	Schistosoma mansoni strain Puerto Rico chromosome W, complete genome	gi|360043576|emb|HE601631.1|
TRINITY_GG_1540_c3_g1_i1_len_1695_path_[3394	43	68	13	81	82	33	40.6343	61.1708	22.4009	60.9906	58.165	37.776	5.34463	5.93477	4.48548	5.93051	5.86208	5.2394	Schistosoma mansoni putative phosphatidylethanolamine-binding protein partial mRNA	gi|1084297326|ref|XM_018796638.1|	putative phosphatidylethanolamine-binding protein			Smp_050700.1	Putative phosphatidylethanolamine-binding protein
TRINITY_GG_702_c33_g1_i1_len_952_path_[930	8	2	4	5	8	0	7.55987	1.79914	6.89257	3.76485	5.67463	0	2.91836	0.847308	2.78504	1.91259	2.50453	0	Schistosoma mansoni putative cyclic nucleotide-gated ion channel partial mRNA	gi|1084288794|ref|XM_018792939.1|	cyclic nucleotide-gated ion channel	F:GO:0005249; C:GO:0005887; F:GO:0005216; P:GO:0006811; P:GO:0042391; P:GO:0071805; P:GO:0055085; P:GO:0034220; C:GO:0016020; C:GO:0016021; P:GO:0006810	F:voltage-gated potassium channel activity; C:integral component of plasma membrane; F:ion channel activity; P:ion transport; P:regulation of membrane potential; P:potassium ion transmembrane transport; P:transmembrane transport; P:ion transmembrane transport; C:membrane; C:integral component of membrane; P:transport	Smp_105340.1	Putative cyclic nucleotide-gated ion channel
TRINITY_GG_1104_c19_g1_i1_len_256_path_[234	0	0	0	3	11	0	0	0	0	2.25891	7.80262	0	0	0	0	1.17563	2.96396	0	Schistosoma rodhaini genome assembly S_rodhaini_Burundi ,scaffold SROB_scaffold0000190	gi|689516378|emb|LL957168.1|
TRINITY_GG_416_c0_g1_i2_len_1014_path_[5056	24	23	9	12	8	11	22.6796	20.6901	15.5083	9.03564	5.67463	12.592	4.50332	4.37087	3.95497	3.17563	2.50453	3.65444	Schistosoma mansoni strain Puerto Rico chromosome W, complete genome	gi|360043576|emb|HE601631.1|	Synaptic vesicle 2-related	P:GO:0055085; F:GO:0022857; C:GO:0016020; C:GO:0016021; F:GO:0005215	P:transmembrane transport; F:transmembrane transporter activity; C:membrane; C:integral component of membrane; F:transporter activity	Smp_189850.1	Putative sugar transporter
TRINITY_GG_606_c1_g1_i1_len_355_path_[665	12	3	0	10	17	16	11.3398	2.69871	0	7.5297	12.0586	18.3157	3.50332	1.43227	0	2.91259	3.59199	4.19501	Schistosoma rodhaini genome assembly S_rodhaini_Burundi ,scaffold SROB_scaffold0022190	gi|689530577|emb|LL980328.1|
TRINITY_GG_1004_c4_g1_i1_len_532_path_[1019	2	3	0	3	11	0	1.88997	2.69871	0	2.25891	7.80262	0	0.918361	1.43227	0	1.17563	2.96396	0	Schistosoma mansoni strain Puerto Rico chromosome 1, complete genome	gi|353228410|emb|HE601624.1|	phosphatidylinositol-4,5-bisphosphate 3-kinase catalytic subunit alpha PI3K	C:GO:0005942; P:GO:0048015; P:GO:0036092; F:GO:0035091; P:GO:0046854; P:GO:0016310; F:GO:0016740; F:GO:0035005; F:GO:0016301; C:GO:0005622; C:GO:0005886; F:GO:0016303	C:phosphatidylinositol 3-kinase complex; P:phosphatidylinositol-mediated signaling; P:phosphatidylinositol-3-phosphate biosynthetic process; F:phosphatidylinositol binding; P:phosphatidylinositol phosphorylation; P:phosphorylation; F:transferase activity; F:1-phosphatidylinositol-4-phosphate 3-kinase activity; F:kinase activity; C:intracellular; C:plasma membrane; F:1-phosphatidylinositol-3-kinas…	Smp_172400.1	Phosphatidylinositol-4,5-bisphosphate 3-kinase catalytic subunit alpha PI3K (EC 2.7.1.154)
TRINITY_GG_1034_c0_g1_i1_len_1158_path_[2271	33	51	10	55	47	41	31.1845	45.8781	17.2314	41.4134	33.3384	46.9339	4.96276	5.51973	4.10697	5.37202	5.05912	5.55256	Schistosoma mansoni proteolipid protein, putative partial mRNA	gi|1084314371|ref|XM_018792382.1|	hypothetical protein MS3_10339	C:GO:0016020; C:GO:0016021	C:membrane; C:integral component of membrane	Smp_136810.1	Proteolipid protein, putative (Fragment)
TRINITY_GG_251_c25_g1_i1_len_207_path_[185	0	0	0	0	4	0	0	0	0	0	2.83731	0	0	0	0	0	1.50453	0	Schistosoma rodhaini genome assembly S_rodhaini_Burundi ,scaffold SROB_scaffold0000481	gi|689516572|emb|LL957459.1|
TRINITY_GG_2356_c0_g3_i1_len_984_path_[2281	22	24	21	22	18	29	20.7896	21.5897	36.186	16.5653	12.7679	33.1971	4.37779	4.43227	5.17736	4.0501	3.67445	5.05299	Schistosoma mansoni glycolipid transfer protein (gltp), putative partial mRNA	gi|1084311416|ref|XM_018799220.1|	glycolipid transfer (gltp)	F:GO:0051861; C:GO:0005737; F:GO:0017089; P:GO:0046836	F:glycolipid binding; C:cytoplasm; F:glycolipid transporter activity; P:glycolipid transport	Smp_076390.1	Glycolipid transfer protein (Gltp), putative
TRINITY_GG_710_c28_g1_i1_len_519_path_[993	0	1	0	2	7	4	0	0.899571	0	1.50594	4.9653	4.57891	0	-0.152692	0	0.590664	2.31188	2.19501	Schistosoma mansoni dual specificity kinase partial mRNA	gi|1084291310|ref|XM_018794336.1|	dual specificity kinase	F:GO:0000166; F:GO:0005524; F:GO:0004672; P:GO:0016310; P:GO:0006468; F:GO:0016301	F:nucleotide binding; F:ATP binding; F:protein kinase activity; P:phosphorylation; P:protein phosphorylation; F:kinase activity	Smp_125270.1	Dual specificity kinase
TRINITY_GG_2524_c71_g2_i1_len_228_path_[489	0	0	0	0	6	0	0	0	0	0	4.25597	0	0	0	0	0	2.08949	0	Schistosoma mansoni strain Puerto Rico chromosome 3, complete genome	gi|360042640|emb|HE601626.1|				Smp_030300.1	Putative thrombospondin (Fragment)
TRINITY_GG_898_c46_g1_i1_len_224_path_[202	13	10	0	12	7	0	12.2848	8.99571	0	9.03564	4.9653	0	3.6188	3.16924	0	3.17563	2.31188	0	Schistosoma mansoni putative zinc finger protein partial mRNA	gi|1084291642|ref|XM_018794521.1|				Smp_160730.1	Putative zinc finger protein
TRINITY_GG_2908_c62_g1_i1_len_234_path_[212	11	4	0	7	3	0	10.3948	3.59828	0	5.27079	2.12799	0	3.37779	1.84731	0	2.39802	1.08949	0	Schistosoma haematobium Junctophilin-3 partial mRNA	gi|844846326|ref|XM_012939100.1|	Junctophilin-3, partial
TRINITY_GG_2282_c18_g1_i1_len_1371_path_[1349	6	1	3	2	7	1	5.6699	0.899571	5.16943	1.50594	4.9653	1.14473	2.50332	-0.152692	2.37001	0.590664	2.31188	0.195005	Schistosoma mansoni hypothetical protein partial mRNA	gi|1084293572|ref|XM_018795589.1|	hypothetical protein Smp_147560	C:GO:0016592; F:GO:0001104; P:GO:0006357	C:mediator complex; F:RNA polymerase II transcription cofactor activity; P:regulation of transcription from RNA polymerase II promoter	Smp_147560.1	Uncharacterized protein
TRINITY_GG_275_c0_g1_i1_len_2452_path_[4859	14	17	9	20	20	5	13.2298	15.2927	15.5083	15.0594	14.1866	5.72364	3.72572	3.93477	3.95497	3.91259	3.82645	2.51693	Schistosoma mansoni putative rnase h (70) partial mRNA	gi|1084305152|ref|XM_018789987.1|	rnase h (70)	P:GO:0090502; F:GO:0003676; F:GO:0004523; F:GO:0016787	P:RNA phosphodiester bond hydrolysis, endonucleolytic; F:nucleic acid binding; F:RNA-DNA hybrid ribonuclease activity; F:hydrolase activity	Smp_071770.1	Putative rnase h (70) (EC 3.1.26.4)
TRINITY_GG_2645_c68_g1_i1_len_456_path_[434	50	8	0	37	70	5	47.2492	7.19656	0	27.8599	49.653	5.72364	5.56222	2.84731	0	4.80012	5.63381	2.51693	Schistosoma mansoni strain Puerto Rico chromosome 5, complete genome	gi|353232596|emb|HE601628.1|	TPA_exp: pol poly			Smp_190590.1	Uncharacterized protein
TRINITY_GG_2790_c4_g1_i1_len_404_path_[382	10	11	0	8	7	6	9.44983	9.89528	0	6.02376	4.9653	6.86837	3.24029	3.30674	0	2.59066	2.31188	2.77997	Schistosoma mansoni hypothetical protein partial mRNA	gi|1084311834|ref|XM_018797298.1|	hypothetical protein Smp_159000	P:GO:0031929; C:GO:0031931	P:TOR signaling; C:TORC1 complex	Smp_159000.1	Uncharacterized protein
TRINITY_GG_286_c19_g1_i1_len_344_path_[643	4	0	0	2	6	0	3.77993	0	0	1.50594	4.25597	0	1.91836	0	0	0.590664	2.08949	0	Schistosoma mansoni strain Puerto Rico chromosome W, complete genome	gi|360043576|emb|HE601631.1|
TRINITY_GG_718_c48_g1_i1_len_267_path_[489	0	12	0	13	8	0	0	10.7948	0	9.78861	5.67463	0	0	3.43227	0	3.2911	2.50453	0	Schistosoma mansoni strain Puerto Rico chromosome 1, complete genome	gi|353228410|emb|HE601624.1|
TRINITY_GG_1498_c28_g1_i1_len_3476_path_[6989	53	50	8	67	91	29	50.0841	44.9785	13.7851	50.449	64.5489	33.1971	5.64628	5.49116	3.78504	5.65675	6.01232	5.05299	Schistosoma japonicum isolate Anhui non-coing mRNA clone SJFCA0255|FSA001-P00005-J15	gi|257206828|emb|FN327372.1|	hypothetical protein T265_01773			Smp_151050.1	Uncharacterized protein
TRINITY_GG_1307_c21_g1_i1_len_308_path_[571	0	0	0	2	7	0	0	0	0	1.50594	4.9653	0	0	0	0	0.590664	2.31188	0	Schistosoma mansoni titin, putative partial mRNA	gi|1084311879|ref|XM_018796675.1|	titin, putative	F:GO:0000166; F:GO:0005524; F:GO:0004672; P:GO:0016310; F:GO:0016740; P:GO:0006468; F:GO:0016301	F:nucleotide binding; F:ATP binding; F:protein kinase activity; P:phosphorylation; F:transferase activity; P:protein phosphorylation; F:kinase activity	Smp_126240.1	Titin, putative
TRINITY_GG_2665_c11_g1_i1_len_376_path_[707	318	1128	345	1068	874	711	300.505	1014.72	594.485	804.172	619.953	813.902	8.23124	9.98686	9.2155	9.65136	9.27602	9.66871	Schistosoma mansoni strain Puerto Rico chromosome 5, complete genome	gi|353232596|emb|HE601628.1|
TRINITY_GG_555_c8_g1_i1_len_334_path_[312	5	7	0	7	10	0	4.72492	6.29699	0	5.27079	7.09329	0	2.24029	2.65466	0	2.39802	2.82645	0	Schistosoma mansoni strain Puerto Rico chromosome 3, complete genome	gi|360042640|emb|HE601626.1|
TRINITY_GG_2968_c0_g1_i1_len_319_path_[297	5	4	0	12	7	10	4.72492	3.59828	0	9.03564	4.9653	11.4473	2.24029	1.84731	0	3.17563	2.31188	3.51693	Schistosoma rodhaini genome assembly S_rodhaini_Burundi ,scaffold SROB_scaffold0005626	gi|689520792|emb|LL962604.1|
TRINITY_GG_2593_c8_g1_i1_len_420_path_[398	0	0	0	4	6	0	0	0	0	3.01188	4.25597	0	0	0	0	1.59066	2.08949	0	Schistosoma mansoni strain Puerto Rico chromosome 3, complete genome	gi|360042640|emb|HE601626.1|
TRINITY_GG_2876_c13_g1_i1_len_491_path_[469	5	0	0	1	6	0	4.72492	0	0	0.75297	4.25597	0	2.24029	0	0	-0.409336	2.08949	0	Schistosoma haematobium E3 ubiquitin-protein ligase HUWE1 mRNA	gi|844844743|ref|XM_012938671.1|	E3 ubiquitin- ligase HUWE1	F:GO:0004842; F:GO:0016874; P:GO:0016567	F:ubiquitin-protein transferase activity; F:ligase activity; P:protein ubiquitination
TRINITY_GG_2291_c4_g1_i1_len_359_path_[337	8	16	0	18	11	8	7.55987	14.3931	0	13.5535	7.80262	9.15783	2.91836	3.84731	0	3.76059	2.96396	3.19501	Schistosoma mansoni strain Puerto Rico chromosome 2, complete genome	gi|353230524|emb|HE601625.1|
TRINITY_GG_424_c42_g1_i1_len_225_path_[405	0	0	0	4	13	0	0	0	0	3.01188	9.22127	0	0	0	0	1.59066	3.20497	0	Schistosoma mansoni strain Puerto Rico chromosome W, complete genome	gi|360043576|emb|HE601631.1|
TRINITY_GG_2152_c7_g1_i1_len_1020_path_[998	23	16	4	14	15	5	21.7346	14.3931	6.89257	10.5416	10.6399	5.72364	4.44192	3.84731	2.78504	3.39802	3.41142	2.51693	Schistosoma mansoni strain Puerto Rico chromosome 2, complete genome	gi|353230524|emb|HE601625.1|	hypothetical protein Smp_001520	C:GO:0016020; C:GO:0016021	C:membrane; C:integral component of membrane	Smp_001520.1	Uncharacterized protein
TRINITY_GG_1699_c1_g1_i1_len_969_path_[1893	6	9	0	15	17	5	5.6699	8.09614	0	11.2946	12.0586	5.72364	2.50332	3.01723	0	3.49755	3.59199	2.51693	Schistosoma haematobium Anoctamin-1 mRNA	gi|844842058|ref|XM_012937978.1|	Anoctamin-1	C:GO:0016020; C:GO:0016021; F:GO:0046983	C:membrane; C:integral component of membrane; F:protein dimerization activity	Smp_035930.1	Uncharacterized protein
TRINITY_GG_2300_c23_g1_i1_len_495_path_[474	5	3	0	6	9	4	4.72492	2.69871	0	4.51782	6.38396	4.57891	2.24029	1.43227	0	2.17563	2.67445	2.19501	Schistosoma haematobium hypothetical protein partial mRNA	gi|844856588|ref|XM_012941514.1|	hypothetical protein MS3_05529, partial			Smp_135460.1	Putative thymidylate synthase (EC 2.1.1.45)
TRINITY_GG_2928_c1_g1_i2_len_2628_path_[5301	22	7	0	11	11	12	20.7896	6.29699	0	8.28267	7.80262	13.7367	4.37779	2.65466	0	3.0501	2.96396	3.77997	Schistosoma mansoni hypothetical protein partial mRNA	gi|1084313447|ref|XM_018792647.1|	structural constituent of ribosome	F:GO:0003735; C:GO:0005840; P:GO:0006412	F:structural constituent of ribosome; C:ribosome; P:translation	Smp_164780.1	Uncharacterized protein
TRINITY_GG_1682_c6_g1_i1_len_730_path_[1415	71	141	61	144	115	73	67.0938	126.839	105.112	108.428	81.5728	83.5652	6.06811	6.98686	6.71578	6.76059	6.35002	6.38483	Schistosoma mansoni putative methyltransferase partial mRNA	gi|1084299804|ref|XM_018798011.1|	putative methyltransferase	F:GO:0008168; F:GO:0016740; P:GO:0006139; P:GO:0032259	F:methyltransferase activity; F:transferase activity; P:nucleobase-containing compound metabolic process; P:methylation	Smp_172190.1	Putative methyltransferase
TRINITY_GG_1801_c1_g2_i1_len_4180_path_[8350	67	85	39	106	96	64	63.3139	76.4635	67.2026	79.8148	68.0956	73.2626	5.98445	6.2567	6.07045	6.31858	6.08949	6.19501	Schistosoma mansoni phospholipid-transporting atpase partial mRNA	gi|1084313351|ref|XM_018792661.1|	phospholipid-transporting atpase	C:GO:0000139; F:GO:0004012; C:GO:0005886; F:GO:0000287; F:GO:0000166; F:GO:0005524; C:GO:0005802; F:GO:0046872; P:GO:0045332; C:GO:0016020; C:GO:0016021; P:GO:0015914; P:GO:0048194; F:GO:0016787	C:Golgi membrane; F:phospholipid-translocating ATPase activity; C:plasma membrane; F:magnesium ion binding; F:nucleotide binding; F:ATP binding; C:trans-Golgi network; F:metal ion binding; P:phospholipid translocation; C:membrane; C:integral component of membrane; P:phospholipid transport; P:Golgi vesicle budding; F:hydrolase activity	Smp_104500.1	Phospholipid-transporting ATPase (EC 3.6.3.1)
TRINITY_GG_2912_c31_g1_i1_len_2346_path_[2324	13	8	0	5	14	6	12.2848	7.19656	0	3.76485	9.9306	6.86837	3.6188	2.84731	0	1.91259	3.31188	2.77997	Schistosoma mansoni hypothetical protein partial mRNA	gi|1084310656|ref|XM_018792747.1|	hypothetical protein Smp_179890			Smp_179890.1	Uncharacterized protein
TRINITY_GG_1444_c0_g1_i1_len_1420_path_[2820	37	39	19	49	41	37	34.9644	35.0833	32.7397	36.8955	29.0825	42.355	5.12781	5.13271	5.03297	5.20537	4.86208	5.40446	Schistosoma mansoni hypothetical protein partial mRNA	gi|1084297144|ref|XM_018796537.1|	hypothetical protein Smp_052140			Smp_052140.1	Uncharacterized protein
TRINITY_GG_2179_c2_g1_i1_len_210_path_[188	16	0	82	2	14	0	15.1197	0	141.298	1.50594	9.9306	0	3.91836	0	7.14259	0.590664	3.31188	0	Schistosoma mansoni strain Puerto Rico chromosome 2, complete genome	gi|353230524|emb|HE601625.1|
TRINITY_GG_1470_c32_g1_i1_len_266_path_[487	16	9	0	15	12	15	15.1197	8.09614	0	11.2946	8.51194	17.1709	3.91836	3.01723	0	3.49755	3.08949	4.1019	Schistosoma mansoni strain Puerto Rico chromosome 4, complete genome	gi|353231633|emb|HE601627.1|
TRINITY_GG_979_c2_g1_i1_len_207_path_[369	35	7	0	3	0	0	33.0744	6.29699	0	2.25891	0	0	5.04764	2.65466	0	1.17563	0	0	Schistosoma mansoni strain Puerto Rico chromosome 1, complete genome	gi|353228410|emb|HE601624.1|
TRINITY_GG_749_c32_g1_i1_len_226_path_[407	0	0	0	6	5	25	0	0	0	4.51782	3.54664	28.6182	0	0	0	2.17563	1.82645	4.83886	Schistosoma mansoni hypothetical protein partial mRNA	gi|1084289792|ref|XM_018793494.1|	hypothetical protein Smp_133040			Smp_133040.1	Uncharacterized protein
TRINITY_GG_2233_c67_g1_i1_len_292_path_[270	0	12	30	4	5	24	0	10.7948	51.6943	3.01188	3.54664	27.4735	0	3.43227	5.69193	1.59066	1.82645	4.77997	Schistosoma rodhaini genome assembly S_rodhaini_Burundi ,scaffold SROB_scaffold0000510	gi|689516601|emb|LL957488.1|	thyroid hormone receptor interactor	F:GO:0000166; F:GO:0005524	F:nucleotide binding; F:ATP binding	Smp_171260.1	Putative thyroid hormone receptor interactor
TRINITY_GG_718_c57_g1_i1_len_354_path_[663	61	69	0	38	27	32	57.644	62.0704	0	28.6129	19.1519	36.6313	5.8491	5.95583	0	4.83859	4.25941	5.19501	Schistosoma mansoni strain Puerto Rico chromosome 1, complete genome	gi|353228410|emb|HE601624.1|
TRINITY_GG_809_c92_g1_i1_len_1763_path_[3481	11	10	2	13	10	6	10.3948	8.99571	3.44629	9.78861	7.09329	6.86837	3.37779	3.16924	1.78504	3.2911	2.82645	2.77997	Schistosoma mansoni strain Puerto Rico chromosome 1, complete genome	gi|353228410|emb|HE601624.1|
TRINITY_GG_2183_c2_g1_i1_len_1568_path_[3091	3	1	5	4	7	1	2.83495	0.899571	8.61572	3.01188	4.9653	1.14473	1.50332	-0.152692	3.10697	1.59066	2.31188	0.195005	Schistosoma mansoni hypothetical protein partial mRNA	gi|1084294112|ref|XM_018795890.1|	hypothetical protein Smp_134670.1	P:GO:0051056; F:GO:0005096; P:GO:0043547	P:regulation of small GTPase mediated signal transduction; F:GTPase activator activity; P:positive regulation of GTPase activity	Smp_134670.1	Uncharacterized protein
TRINITY_GG_1046_c1_g1_i1_len_204_path_[437	0	14	0	3	16	0	0	12.594	0	2.25891	11.3493	0	0	3.65466	0	1.17563	3.50453	0	Schistosoma rodhaini genome assembly S_rodhaini_Burundi ,scaffold SROB_scaffold0000002	gi|689516138|emb|LL956980.1|
TRINITY_GG_1044_c6_g1_i1_len_275_path_[253	0	0	0	0	8	0	0	0	0	0	5.67463	0	0	0	0	0	2.50453	0	Schistosoma mansoni hypothetical protein partial mRNA	gi|1084309513|ref|XM_018790663.1|	LOW QUALITY PROTEIN: hypothetical protein Smp_150670	C:GO:0005737; P:GO:0061099; F:GO:0017124; F:GO:0004860; P:GO:0035556	C:cytoplasm; P:negative regulation of protein tyrosine kinase activity; F:SH3 domain binding; F:protein kinase inhibitor activity; P:intracellular signal transduction	Smp_150670.1	Uncharacterized protein
TRINITY_GG_2142_c226_g1_i1_len_239_path_[217	0	0	0	0	12	0	0	0	0	0	8.51194	0	0	0	0	0	3.08949	0	Schistosoma mansoni strain Puerto Rico chromosome 2, complete genome	gi|353230524|emb|HE601625.1|	hypothetical protein MS3_06734			Smp_058500.1
TRINITY_GG_1632_c0_g1_i1_len_463_path_[441	23	11	0	12	14	29	21.7346	9.89528	0	9.03564	9.9306	33.1971	4.44192	3.30674	0	3.17563	3.31188	5.05299	Schistosoma rodhaini genome assembly S_rodhaini_Burundi ,scaffold SROB_scaffold0003819	gi|689519407|emb|LL960797.1|	Integrator complex subunit 1			Smp_172720.1	Uncharacterized protein
TRINITY_GG_1283_c5_g1_i1_len_288_path_[266	13	0	0	6	9	13	12.2848	0	0	4.51782	6.38396	14.8815	3.6188	0	0	2.17563	2.67445	3.89545	Schistosoma mansoni hypothetical protein partial mRNA	gi|1084311774|ref|XM_018797431.1|	hypothetical protein Smp_179740, partial	C:GO:0016020; C:GO:0016021; C:GO:0005886	C:membrane; C:integral component of membrane; C:plasma membrane	Smp_179740.1	Uncharacterized protein (Fragment)
TRINITY_GG_1976_c50_g1_i1_len_308_path_[571	5	47	26	23	10	0	4.72492	42.2798	44.8017	17.3183	7.09329	0	2.24029	5.4019	5.48548	4.11423	2.82645	0	Schistosoma rodhaini genome assembly S_rodhaini_Burundi ,scaffold SROB_contig0006399	gi|686682098|emb|LL992410.1|
TRINITY_GG_1027_c0_g1_i1_len_348_path_[651	17	3	0	8	5	0	16.0647	2.69871	0	6.02376	3.54664	0	4.00582	1.43227	0	2.59066	1.82645	0	Schistosoma rodhaini genome assembly S_rodhaini_Burundi ,scaffold SROB_scaffold0012400	gi|689524793|emb|LL969413.1|
TRINITY_GG_2070_c0_g1_i1_len_2611_path_[5226	17	11	3	19	23	11	16.0647	9.89528	5.16943	14.3064	16.3146	12.592	4.00582	3.30674	2.37001	3.83859	4.02809	3.65444	Schistosoma haematobium hypothetical protein mRNA	gi|844841636|ref|XM_012937842.1|	hypothetical protein MS3_01703			Smp_068400.1	Uncharacterized protein
TRINITY_GG_996_c19_g1_i1_len_208_path_[186	17	0	0	0	7	0	16.0647	0	0	0	4.9653	0	4.00582	0	0	0	2.31188	0	Schistosoma mansoni strain Puerto Rico chromosome 1, complete genome	gi|353228410|emb|HE601624.1|
TRINITY_GG_2233_c47_g1_i1_len_467_path_[889	0	5	0	3	7	0	0	4.49785	0	2.25891	4.9653	0	0	2.16924	0	1.17563	2.31188	0	Schistosoma mansoni putative dna repair/transcription protein met18/mms19 partial mRNA	gi|1084294530|ref|XM_018796122.1|	dna repair transcription met18			Smp_171230.1	Putative dna repair/transcription protein met18/mms19 (Fragment)
TRINITY_GG_1801_c8_g1_i1_len_349_path_[327	8	8	0	17	8	8	7.55987	7.19656	0	12.8005	5.67463	9.15783	2.91836	2.84731	0	3.67813	2.50453	3.19501	Schistosoma rodhaini genome assembly S_rodhaini_Burundi ,scaffold SROB_scaffold0011783	gi|689524403|emb|LL968790.1|
TRINITY_GG_1498_c78_g1_i1_len_855_path_[833	5	12	5	15	12	12	4.72492	10.7948	8.61572	11.2946	8.51194	13.7367	2.24029	3.43227	3.10697	3.49755	3.08949	3.77997	Schistosoma mansoni putative cationic amino acid transporter partial mRNA	gi|1084298859|ref|XM_018797490.1|	cationic amino acid transporter	C:GO:0005887; F:GO:0015179; P:GO:1902475; F:GO:0015297; P:GO:0015807; C:GO:0016020; C:GO:0016021; F:GO:0015171; P:GO:0003333	C:integral component of plasma membrane; F:L-amino acid transmembrane transporter activity; P:L-alpha-amino acid transmembrane transport; F:antiporter activity; P:L-amino acid transport; C:membrane; C:integral component of membrane; F:amino acid transmembrane transporter activity; P:amino acid transmembrane transport	Smp_054010.1	Putative cationic amino acid transporter
TRINITY_GG_2004_c1_g1_i1_len_318_path_[748	4713	3541	463	3063	2347	1856	4453.71	3185.38	797.816	2306.35	1664.79	2124.62	12.1208	11.6372	9.63991	11.1714	10.7011	11.053	Schistosoma rodhaini genome assembly S_rodhaini_Burundi ,scaffold SROB_contig0002799	gi|686678301|emb|LL985335.1|
TRINITY_GG_614_c0_g1_i1_len_247_path_[449	222	239	188	388	296	134	209.786	214.997	323.951	292.152	209.961	153.394	7.71278	7.74818	8.33963	8.19058	7.71398	7.26109	Schistosoma mansoni hypothetical protein partial mRNA	gi|1084315486|ref|XM_018792066.1|	prefoldin subunit 4	C:GO:0016272; F:GO:0051082; P:GO:0006457	C:prefoldin complex; F:unfolded protein binding; P:protein folding	Smp_151230.1	Uncharacterized protein
TRINITY_GG_1044_c4_g1_i1_len_567_path_[1089	6	3	0	6	12	0	5.6699	2.69871	0	4.51782	8.51194	0	2.50332	1.43227	0	2.17563	3.08949	0	Schistosoma mansoni phosphatidylinositol 4-kinase partial mRNA	gi|1084309519|ref|XM_018790666.1|	phosphatidylinositol 4-kinase	P:GO:0048015; P:GO:0046854; F:GO:0004430; P:GO:0016310; F:GO:0016740; F:GO:0016301; C:GO:0005622; C:GO:0005886	P:phosphatidylinositol-mediated signaling; P:phosphatidylinositol phosphorylation; F:1-phosphatidylinositol 4-kinase activity; P:phosphorylation; F:transferase activity; F:kinase activity; C:intracellular; C:plasma membrane	Smp_150660.1	Phosphatidylinositol 4-kinase (EC 2.7.1.67)
TRINITY_GG_1796_c0_g1_i1_len_291_path_[537	6	2	0	10	4	0	5.6699	1.79914	0	7.5297	2.83731	0	2.50332	0.847308	0	2.91259	1.50453	0	Schistosoma haematobium Calcium-activated potassium channel subunit alpha-1 mRNA	gi|844855799|ref|XM_012941269.1|	Calcium-activated potassium channel subunit alpha-1	F:GO:0015269; P:GO:0006813; P:GO:0071805; C:GO:0016020; C:GO:0016021; F:GO:0060072	F:calcium-activated potassium channel activity; P:potassium ion transport; P:potassium ion transmembrane transport; C:membrane; C:integral component of membrane; F:large conductance calcium-activated potassium channel activity	Smp_166630.1	Uncharacterized protein
TRINITY_GG_868_c23_g1_i1_len_274_path_[252	0	3	0	3	8	0	0	2.69871	0	2.25891	5.67463	0	0	1.43227	0	1.17563	2.50453	0	Schistosoma mansoni strain Puerto Rico chromosome 1, complete genome	gi|353228410|emb|HE601624.1|
TRINITY_GG_1172_c4_g1_i1_len_212_path_[379	14	6	0	2	24	0	13.2298	5.39742	0	1.50594	17.0239	0	3.72572	2.43227	0	0.590664	4.08949	0	Schistosoma mansoni strain Puerto Rico chromosome 7, complete genome	gi|353233529|emb|HE601630.1|	hypothetical protein Smp_160230			Smp_160230.1
TRINITY_GG_2517_c0_g1_i1_len_569_path_[1159	20	20	26	33	38	11	18.8997	17.9914	44.8017	24.848	26.9545	12.592	4.24029	4.16924	5.48548	4.63506	4.75245	3.65444	Schistosoma mansoni putative proteolipid protein partial mRNA	gi|1084296744|ref|XM_018799707.1|	putative proteolipid protein	C:GO:0016020; C:GO:0016021	C:membrane; C:integral component of membrane	Smp_197460.1	Putative proteolipid protein
TRINITY_GG_2908_c55_g1_i1_len_426_path_[404	3	20	28	6	12	0	2.83495	17.9914	48.248	4.51782	8.51194	0	1.50332	4.16924	5.5924	2.17563	3.08949	0	Schistosoma rodhaini genome assembly S_rodhaini_Burundi ,scaffold SROB_scaffold0000117	gi|689516305|emb|LL957095.1|
TRINITY_GG_740_c3_g2_i1_len_519_path_[1026	21	24	0	30	25	16	19.8447	21.5897	0	22.5891	17.7332	18.3157	4.31068	4.43227	0	4.49755	4.14838	4.19501	Schistosoma mansoni strain Puerto Rico chromosome 1, complete genome	gi|353228410|emb|HE601624.1|
TRINITY_GG_805_c45_g1_i1_len_224_path_[202	0	0	0	2	5	0	0	0	0	1.50594	3.54664	0	0	0	0	0.590664	1.82645	0	Schistosoma mansoni putative metabotropic glutamate receptor partial mRNA	gi|1084290526|ref|XM_018793901.1|	metabotropic glutamate receptor	F:GO:0004930; P:GO:0007186; C:GO:0016020; C:GO:0016021	F:G-protein coupled receptor activity; P:G-protein coupled receptor signaling pathway; C:membrane; C:integral component of membrane	Smp_052660.1	Putative metabotropic glutamate receptor
TRINITY_GG_2004_c0_g1_i1_len_226_path_[562	775	374	125	602	337	229	732.362	336.439	215.393	453.288	239.044	262.143	9.51641	8.3942	7.75083	8.82428	7.90113	8.03421	Schistosoma rodhaini genome assembly S_rodhaini_Burundi ,scaffold SROB_scaffold0023665	gi|686678907|emb|LL982364.1|
TRINITY_GG_2477_c0_g1_i1_len_304_path_[282	0	2	0	4	12	0	0	1.79914	0	3.01188	8.51194	0	0	0.847308	0	1.59066	3.08949	0	Schistosoma mansoni strain Puerto Rico chromosome 3, complete genome	gi|360042640|emb|HE601626.1|
TRINITY_GG_2667_c44_g1_i1_len_1348_path_[2651	100	135	81	118	117	119	94.4983	121.442	139.575	88.8505	82.9915	136.223	6.56222	6.92412	7.12489	6.47331	6.37489	7.08982	Schistosoma mansoni putative rna-binding protein nob1 partial mRNA	gi|1084299262|ref|XM_018797711.1|	rna-binding nob1	P:GO:0090502; P:GO:0030490; P:GO:0000469; C:GO:0030688; F:GO:0004521	P:RNA phosphodiester bond hydrolysis, endonucleolytic; P:maturation of SSU-rRNA; P:cleavage involved in rRNA processing; C:preribosome, small subunit precursor; F:endoribonuclease activity	Smp_064510.1	Putative rna-binding protein nob1
TRINITY_GG_2771_c3_g1_i1_len_925_path_[903	3	6	9	6	9	4	2.83495	5.39742	15.5083	4.51782	6.38396	4.57891	1.50332	2.43227	3.95497	2.17563	2.67445	2.19501	Schistosoma mansoni hypothetical protein partial mRNA	gi|1084314022|ref|XM_018790676.1|	hypothetical protein Smp_176110			Smp_176110.1	Uncharacterized protein
TRINITY_GG_330_c39_g1_i1_len_333_path_[311	28	26	0	13	9	9	26.4595	23.3888	0	9.78861	6.38396	10.3026	4.72572	4.54775	0	3.2911	2.67445	3.36493	Schistosoma mansoni putative calcium-transporting atpase 2 (atpase 2) partial mRNA	gi|1084301746|ref|XM_018800118.1|
TRINITY_GG_2619_c9_g1_i1_len_1402_path_[2759	51	79	50	81	72	64	48.1942	71.0661	86.1572	60.9906	51.0717	73.2626	5.59079	6.15109	6.4289	5.93051	5.67445	6.19501	Schistosoma mansoni hypothetical protein partial mRNA	gi|1084295986|ref|XM_018799288.1|	hypothetical protein Smp_012980	F:GO:0003743; P:GO:0001731; C:GO:0005737; C:GO:0016282; P:GO:0002181; C:GO:0033290; P:GO:0006413; P:GO:0006446; C:GO:0005852; P:GO:0006412	F:translation initiation factor activity; P:formation of translation preinitiation complex; C:cytoplasm; C:eukaryotic 43S preinitiation complex; P:cytoplasmic translation; C:eukaryotic 48S preinitiation complex; P:translational initiation; P:regulation of translational initiation; C:eukaryotic translation initiation factor 3 complex; P:translation	Smp_012980.1	Eukaryotic translation initiation factor 3 subunit J (eIF3j)
TRINITY_GG_826_c27_g1_i1_len_235_path_[425	0	0	0	2	6	22	0	0	0	1.50594	4.25597	25.184	0	0	0	0.590664	2.08949	4.65444	Schistosoma mansoni cell polarity protein partial mRNA	gi|1084292501|ref|XM_018794997.1|	hypothetical protein MS3_08933			Smp_157550.1	Cell polarity protein
TRINITY_GG_1548_c16_g1_i1_len_407_path_[385	22	15	0	19	15	0	20.7896	13.4936	0	14.3064	10.6399	0	4.37779	3.7542	0	3.83859	3.41142	0	Schistosoma mansoni strain Puerto Rico chromosome 4, complete genome	gi|353231633|emb|HE601627.1|
TRINITY_GG_223_c0_g2_i1_len_5147_path_[10262	21	12	8	15	21	10	19.8447	10.7948	13.7851	11.2946	14.8959	11.4473	4.31068	3.43227	3.78504	3.49755	3.89684	3.51693	Schistosoma mansoni venus kinase receptor 2 mRNA, complete cds	gi|291278188|gb|GU270860.1|	venus kinase receptor 2	P:GO:0018108; P:GO:0006182; F:GO:0016829; F:GO:0004383; F:GO:0004672; P:GO:0006468; F:GO:0000166; F:GO:0005524; F:GO:0004713; C:GO:0016020; C:GO:0016021; P:GO:0016310; F:GO:0016301	P:peptidyl-tyrosine phosphorylation; P:cGMP biosynthetic process; F:lyase activity; F:guanylate cyclase activity; F:protein kinase activity; P:protein phosphorylation; F:nucleotide binding; F:ATP binding; F:protein tyrosine kinase activity; C:membrane; C:integral component of membrane; P:phosphorylation; F:kinase activity	Smp_153500.1	Guanylate cyclase (EC 4.6.1.2)
TRINITY_GG_1470_c11_g1_i1_len_1236_path_[6294	10	5	0	11	17	5	9.44983	4.49785	0	8.28267	12.0586	5.72364	3.24029	2.16924	0	3.0501	3.59199	2.51693	Schistosoma mansoni suppressor of variegation 4-20-related partial mRNA	gi|1084298219|ref|XM_018797134.1|	suppressor of variegation 4-20-related	P:GO:0034773; F:GO:0042799	P:histone H4-K20 trimethylation; F:histone methyltransferase activity (H4-K20 specific)	Smp_062530.1	Histone-lysine N-methyltransferase (EC 2.1.1.43)
TRINITY_GG_1408_c7_g1_i1_len_2059_path_[4073	9	3	13	7	11	6	8.50485	2.69871	22.4009	5.27079	7.80262	6.86837	3.08829	1.43227	4.48548	2.39802	2.96396	2.77997	Schistosoma mansoni hypothetical protein partial mRNA	gi|1084297278|ref|XM_018796611.1|	hypothetical protein Smp_038730.1			Smp_038730.5	Uncharacterized protein
TRINITY_GG_1573_c36_g1_i1_len_396_path_[747	7	4	0	7	5	0	6.61488	3.59828	0	5.27079	3.54664	0	2.72572	1.84731	0	2.39802	1.82645	0	Schistosoma mansoni strain Puerto Rico chromosome 4, complete genome	gi|353231633|emb|HE601627.1|	hypothetical protein Smp_135580			Smp_135580.1	Uncharacterized protein
TRINITY_GG_755_c9_g1_i1_len_779_path_[757	16	11	17	12	10	7	15.1197	9.89528	29.2934	9.03564	7.09329	8.0131	3.91836	3.30674	4.87251	3.17563	2.82645	3.00236	Schistosoma mansoni hypothetical protein partial mRNA	gi|1084289708|ref|XM_018793446.1|	hypothetical protein Smp_133150	C:GO:0017119; P:GO:0006891	C:Golgi transport complex; P:intra-Golgi vesicle-mediated transport	Smp_133150.1	Uncharacterized protein
TRINITY_GG_1258_c0_g2_i1_len_471_path_[924	24	8	0	11	12	0	22.6796	7.19656	0	8.28267	8.51194	0	4.50332	2.84731	0	3.0501	3.08949	0	Schistosoma rodhaini genome assembly S_rodhaini_Burundi ,scaffold SROB_scaffold0010643	gi|689523608|emb|LL967633.1|	Transmembrane 39A-	C:GO:0016020; C:GO:0016021	C:membrane; C:integral component of membrane
TRINITY_GG_1887_c1_g1_i1_len_335_path_[313	5	2	0	7	14	0	4.72492	1.79914	0	5.27079	9.9306	0	2.24029	0.847308	0	2.39802	3.31188	0	Schistosoma mansoni sterol response element binding protein cleavage-activating protein (fragment), putative partial mRNA	gi|1084315093|ref|XM_018795486.1|	sterol response element binding cleavage-activating (fragment)	C:GO:0016020; C:GO:0016021	C:membrane; C:integral component of membrane	Smp_210000.1	Sterol response element binding protein cleavage-activating protein, putative
TRINITY_GG_649_c12_g1_i1_len_717_path_[1389	42	81	38	84	76	33	39.6893	72.8652	65.4795	63.2495	53.909	37.776	5.31068	6.18716	6.03297	5.98298	5.75245	5.2394	Schistosoma mansoni putative 39s ribosomal protein L35, mitochondrial precursor partial mRNA	gi|1084290230|ref|XM_018793737.1|	39s ribosomal mitochondrial precursor	F:GO:0003735; C:GO:0005739; C:GO:0005840; C:GO:0005622; P:GO:0006412	F:structural constituent of ribosome; C:mitochondrion; C:ribosome; C:intracellular; P:translation	Smp_140550.1	Putative 39s ribosomal protein L35, mitochondrial
TRINITY_GG_1733_c11_g1_i1_len_324_path_[302	5	2	0	5	10	0	4.72492	1.79914	0	3.76485	7.09329	0	2.24029	0.847308	0	1.91259	2.82645	0	Schistosoma mansoni tripeptidyl-peptidase II (S08 family) partial mRNA	gi|1084300536|ref|XM_018798417.1|	Tripeptidyl-peptidase 2	P:GO:0006508; F:GO:0004252	P:proteolysis; F:serine-type endopeptidase activity	Smp_131220.1	Tripeptidyl-peptidase II (S08 family) (EC 3.4.14.10)
TRINITY_GG_2070_c2_g1_i1_len_903_path_[1789	1	14	5	2	9	0	0.944983	12.594	8.61572	1.50594	6.38396	0	-0.081639	3.65466	3.10697	0.590664	2.67445	0	Schistosoma mansoni strain Puerto Rico chromosome 2, complete genome	gi|353230524|emb|HE601625.1|
TRINITY_GG_969_c4_g1_i1_len_1190_path_[2384	79	91	74	116	117	85	74.6537	81.8609	127.513	87.3445	82.9915	97.3019	6.22214	6.3551	6.9945	6.44865	6.37489	6.6044	Schistosoma mansoni putative platelet-activating factor acetylhydrolase ib partial mRNA	gi|1084289264|ref|XM_018793200.1|	platelet-activating factor acetylhydrolase ib	F:GO:0003847; F:GO:0016787	F:1-alkyl-2-acetylglycerophosphocholine esterase activity; F:hydrolase activity	Smp_073600.1	Putative platelet-activating factor acetylhydrolase ib (EC 3.1.1.47)
TRINITY_GG_1453_c28_g1_i1_len_212_path_[190	0	0	0	0	0	0	0	0	0	0	0	0	0	0	0	0	0	0	Schistosoma mansoni putative ikappab kinase complex-associated protein partial mRNA	gi|1084298337|ref|XM_018797200.1|	ikappab kinase complex-associated	C:GO:0033588; P:GO:0006355; P:GO:0002098; P:GO:0016310; F:GO:0016301	C:Elongator holoenzyme complex; P:regulation of transcription, DNA-templated; P:tRNA wobble uridine modification; P:phosphorylation; F:kinase activity	Smp_144930.1	Elongator complex protein 1
TRINITY_GG_2652_c58_g1_i1_len_226_path_[204	0	15	0	2	4	51	0	13.4936	0	1.50594	2.83731	58.3811	0	3.7542	0	0.590664	1.50453	5.86743	Schistosoma mansoni strain Puerto Rico chromosome 5, complete genome	gi|353232596|emb|HE601628.1|
TRINITY_GG_1801_c14_g1_i1_len_227_path_[205	0	0	0	0	6	0	0	0	0	0	4.25597	0	0	0	0	0	2.08949	0	Schistosoma rodhaini genome assembly S_rodhaini_Burundi ,scaffold SROB_scaffold0018652	gi|686674737|emb|LL976073.1|
TRINITY_GG_2121_c2_g1_i1_len_628_path_[606	5	2	0	4	9	0	4.72492	1.79914	0	3.01188	6.38396	0	2.24029	0.847308	0	1.59066	2.67445	0	Schistosoma mansoni strain Puerto Rico chromosome 2, complete genome	gi|353230524|emb|HE601625.1|	hypothetical protein Smp_017350	C:GO:0016020; C:GO:0016021	C:membrane; C:integral component of membrane	Smp_017350.1	Uncharacterized protein
TRINITY_GG_1363_c53_g1_i1_len_338_path_[631	5	5	0	8	10	0	4.72492	4.49785	0	6.02376	7.09329	0	2.24029	2.16924	0	2.59066	2.82645	0	Schistosoma mansoni strain Puerto Rico chromosome 7, complete genome	gi|353233529|emb|HE601630.1|	hypothetical protein MS3_00524	C:GO:0016020; C:GO:0016021	C:membrane; C:integral component of membrane
TRINITY_GG_1481_c0_g2_i1_len_2403_path_[4823	19	23	12	33	25	14	17.9547	20.6901	20.6777	24.848	17.7332	16.0262	4.16629	4.37087	4.37001	4.63506	4.14838	4.00236	Schistosoma mansoni NAALADASE L peptidase (M28 family) partial mRNA	gi|1084297629|ref|XM_018796805.1|	NAALADASE L peptidase (M28 family)	F:GO:0004180; P:GO:0006508; F:GO:0016787	F:carboxypeptidase activity; P:proteolysis; F:hydrolase activity	Smp_135510.1	NAALADASE L peptidase (M28 family) (EC 3.4.17.21)
TRINITY_GG_1333_c19_g1_i1_len_203_path_[361	0	0	0	3	12	0	0	0	0	2.25891	8.51194	0	0	0	0	1.17563	3.08949	0	Schistosoma mansoni strain Puerto Rico chromosome 7, complete genome	gi|353233529|emb|HE601630.1|
TRINITY_GG_809_c114_g1_i1_len_650_path_[1255	0	2	0	6	7	3	0	1.79914	0	4.51782	4.9653	3.43419	0	0.847308	0	2.17563	2.31188	1.77997	Schistosoma mansoni strain Puerto Rico chromosome 1, complete genome	gi|353228410|emb|HE601624.1|	hypothetical protein Smp_161710			Smp_161710.1	Uncharacterized protein
TRINITY_GG_2338_c1_g1_i1_len_1766_path_[3588	10	5	0	9	18	3	9.44983	4.49785	0	6.77673	12.7679	3.43419	3.24029	2.16924	0	2.76059	3.67445	1.77997	Schistosoma rodhaini genome assembly S_rodhaini_Burundi ,scaffold SROB_scaffold0003019	gi|689518689|emb|LL959997.1|	hypothetical protein MS3_11317, partial			Smp_186960.1	Pol-related
TRINITY_GG_377_c13_g1_i1_len_3626_path_[7417	40	36	12	44	65	29	37.7993	32.3845	20.6777	33.1307	46.1064	33.1971	5.24029	5.01723	4.37001	5.0501	5.52689	5.05299	Schistosoma mansoni putative importin-beta 2 partial mRNA	gi|1084304701|ref|XM_018789792.1|	importin-beta 2	C:GO:0031965; C:GO:0005737; P:GO:0006607; P:GO:0000060; F:GO:0008565; C:GO:0034399; P:GO:0006886; P:GO:0000059; F:GO:0008536; F:GO:0008139; P:GO:0006610	C:nuclear membrane; C:cytoplasm; P:NLS-bearing protein import into nucleus; P:protein import into nucleus, translocation; F:protein transporter activity; C:nuclear periphery; P:intracellular protein transport; P:protein import into nucleus, docking; F:Ran GTPase binding; F:nuclear localization sequence binding; P:ribosomal protein import into nucleus	Smp_142770.1	Putative importin-beta 2
TRINITY_GG_1987_c15_g1_i1_len_415_path_[646	3	0	0	1	7	0	2.83495	0	0	0.75297	4.9653	0	1.50332	0	0	-0.409336	2.31188	0	Schistosoma haematobium Ryanodine receptor 2 mRNA	gi|844838231|ref|XM_012937167.1|	Ryanodine receptor 2	P:GO:0055085; F:GO:0005262; P:GO:0006810; C:GO:0005622; P:GO:0006874; F:GO:0005216; C:GO:0005623; F:GO:0005219; P:GO:0006811; F:GO:0005509; C:GO:0016020; P:GO:0006816; C:GO:0016021; P:GO:0070588; P:GO:0051209	P:transmembrane transport; F:calcium channel activity; P:transport; C:intracellular; P:cellular calcium ion homeostasis; F:ion channel activity; C:cell; F:ryanodine-sensitive calcium-release channel activity; P:ion transport; F:calcium ion binding; C:membrane; P:calcium ion transport; C:integral component of membrane; P:calcium ion transmembrane transport; P:release of sequestered calcium ion int…	Smp_163570.1	Ryanodine receptor related
TRINITY_GG_143_c0_g1_i1_len_483_path_[921	2	2	11	8	10	0	1.88997	1.79914	18.9546	6.02376	7.09329	0	0.918361	0.847308	4.24447	2.59066	2.82645	0	Schistosoma mansoni serine/threonine kinase partial mRNA	gi|1084304764|ref|XM_018789819.1|	serine threonine kinase	F:GO:0000166; C:GO:0005634; F:GO:0005524; C:GO:0005737; F:GO:0004672; P:GO:0016310; F:GO:0004674; P:GO:0006468; F:GO:0016301; P:GO:0035556	F:nucleotide binding; C:nucleus; F:ATP binding; C:cytoplasm; F:protein kinase activity; P:phosphorylation; F:protein serine/threonine kinase activity; P:protein phosphorylation; F:kinase activity; P:intracellular signal transduction	Smp_094190.1	Serine/threonine kinase
TRINITY_GG_1015_c32_g1_i1_len_904_path_[1763	10	17	5	20	28	21	9.44983	15.2927	8.61572	15.0594	19.8612	24.0393	3.24029	3.93477	3.10697	3.91259	4.31188	4.58732	Schistosoma mansoni putative ribosomal protein L5 partial mRNA	gi|1084290642|ref|XM_018793966.1|	ribosomal L5	C:GO:0016020; C:GO:0016021; C:GO:0005840	C:membrane; C:integral component of membrane; C:ribosome	Smp_173390.1	Putative ribosomal protein L5
TRINITY_GG_2892_c2_g1_i1_len_959_path_[937	13	4	0	11	10	2	12.2848	3.59828	0	8.28267	7.09329	2.28946	3.6188	1.84731	0	3.0501	2.82645	1.19501	Schistosoma rodhaini genome assembly S_rodhaini_Burundi ,scaffold SROB_scaffold0007564	gi|689522060|emb|LL964543.1|
TRINITY_GG_668_c53_g1_i1_len_1619_path_[3195	96	101	28	94	95	74	90.7184	90.8566	48.248	70.7792	67.3862	84.7099	6.50332	6.50552	5.5924	6.14525	6.07438	6.40446	Schistosoma mansoni hypothetical protein partial mRNA	gi|1084292127|ref|XM_018794792.1|	hypothetical protein Smp_091390.1			Smp_091390.2	Uncharacterized protein
TRINITY_GG_210_c17_g1_i1_len_393_path_[371	98	88	16	83	26	65	92.6084	79.1622	27.5703	62.4965	18.4425	74.4073	6.53307	6.30674	4.78504	5.9657	4.20497	6.21737	Schistosoma mansoni hypothetical protein partial mRNA	gi|1084303935|ref|XM_018789485.1|
TRINITY_GG_702_c36_g1_i1_len_1257_path_[1235	171	287	154	338	299	146	161.592	258.177	265.364	254.504	212.089	167.13	7.33621	8.01222	8.05183	7.99154	7.72853	7.38483	Schistosoma mansoni putative succinate dehydrogenase iron-sulfur protein partial mRNA	gi|1084288856|ref|XM_018792972.1|	succinate dehydrogenase iron-sulfur	F:GO:0008177; F:GO:0046872; F:GO:0016491; F:GO:0009055; C:GO:0005739; P:GO:0006099; P:GO:0055114; F:GO:0051538; F:GO:0051539; F:GO:0051536; F:GO:0051537; C:GO:0005743	F:succinate dehydrogenase (ubiquinone) activity; F:metal ion binding; F:oxidoreductase activity; F:electron carrier activity; C:mitochondrion; P:tricarboxylic acid cycle; P:oxidation-reduction process; F:3 iron, 4 sulfur cluster binding; F:4 iron, 4 sulfur cluster binding; F:iron-sulfur cluster binding; F:2 iron, 2 sulfur cluster binding; C:mitochondrial inner membrane	Smp_089640.2	Succinate dehydrogenase [ubiquinone] iron-sulfur subunit, mitochondrial (EC 1.3.5.1)
TRINITY_GG_702_c2_g1_i1_len_3611_path_[7163	12	5	10	12	35	4	11.3398	4.49785	17.2314	9.03564	24.8265	4.57891	3.50332	2.16924	4.10697	3.17563	4.63381	2.19501	Schistosoma mansoni hypothetical protein partial mRNA	gi|1084288844|ref|XM_018792967.1|	hypothetical protein Smp_171020	F:GO:0005509; C:GO:0016020; C:GO:0016021	F:calcium ion binding; C:membrane; C:integral component of membrane	Smp_171020.1	Uncharacterized protein
TRINITY_GG_63_c5_g1_i1_len_395_path_[373	20	5	16	4	11	6	18.8997	4.49785	27.5703	3.01188	7.80262	6.86837	4.24029	2.16924	4.78504	1.59066	2.96396	2.77997	Schistosoma mansoni strain Puerto Rico chromosome W, complete genome	gi|360043576|emb|HE601631.1|
TRINITY_GG_656_c2_g1_i1_len_2367_path_[4943	34	35	20	49	44	22	32.1294	31.485	34.4629	36.8955	31.2105	25.184	5.00582	4.97659	5.10697	5.20537	4.96396	4.65444	Schistosoma mansoni GTP-binding protein-related partial mRNA	gi|1084291882|ref|XM_018794655.1|	GTP-binding -related	F:GO:0005525; F:GO:0003924; C:GO:0005829; P:GO:0042254	F:GTP binding; F:GTPase activity; C:cytosol; P:ribosome biogenesis	Smp_147850.1	GTP-binding protein-related
TRINITY_GG_2119_c53_g1_i1_len_1311_path_[2577	23	30	5	35	33	16	21.7346	26.9871	8.61572	26.354	23.4078	18.3157	4.44192	4.7542	3.10697	4.71995	4.54892	4.19501	Schistosoma mansoni strain Puerto Rico chromosome 2, complete genome	gi|353230524|emb|HE601625.1|
TRINITY_GG_493_c11_g1_i1_len_1776_path_[1754	3	1	2	4	14	4	2.83495	0.899571	3.44629	3.01188	9.9306	4.57891	1.50332	-0.152692	1.78504	1.59066	3.31188	2.19501	Schistosoma haematobium Serine/threonine-protein kinase PAK 3 mRNA	gi|844851811|ref|XM_012940342.1|	Serine threonine- kinase PAK 3	P:GO:0016310; F:GO:0016301	P:phosphorylation; F:kinase activity	Smp_174480.1
TRINITY_GG_2729_c25_g1_i1_len_599_path_[1153	21	9	0	21	28	0	19.8447	8.09614	0	15.8124	19.8612	0	4.31068	3.01723	0	3.98298	4.31188	0	Schistosoma mansoni strain Puerto Rico chromosome 6, complete genome	gi|353232888|emb|HE601629.1|
TRINITY_GG_2445_c17_g1_i1_len_408_path_[386	25	38	0	29	17	30	23.6246	34.1837	0	21.8361	12.0586	34.3419	4.56222	5.09524	0	4.44865	3.59199	5.1019	Schistosoma rodhaini genome assembly S_rodhaini_Burundi ,scaffold SROB_scaffold0014438	gi|686671957|emb|LL971502.1|
TRINITY_GG_668_c40_g1_i1_len_418_path_[4009	51	102	28	72	49	52	48.1942	91.7562	48.248	54.2138	34.7571	59.5259	5.59079	6.51973	5.5924	5.76059	5.11924	5.89545	Schistosoma mansoni strain Puerto Rico chromosome 1, complete genome	gi|353228410|emb|HE601624.1|
TRINITY_GG_854_c2_g1_i1_len_678_path_[656	7	6	0	16	14	3	6.61488	5.39742	0	12.0475	9.9306	3.43419	2.72572	2.43227	0	3.59066	3.31188	1.77997	Schistosoma mansoni strain Puerto Rico chromosome 1, complete genome	gi|353228410|emb|HE601624.1|	Serine-rich adhesin for platelets	F:GO:0005516; P:GO:0036092; F:GO:0016740; F:GO:0008017; F:GO:0016303	F:calmodulin binding; P:phosphatidylinositol-3-phosphate biosynthetic process; F:transferase activity; F:microtubule binding; F:1-phosphatidylinositol-3-kinase activity	Smp_152130.1	Similar to Serine-rich adhesin for platelets (EC 2.7.1.137)
TRINITY_GG_1726_c2_g1_i1_len_1178_path_[1157	6	3	0	6	8	3	5.6699	2.69871	0	4.51782	5.67463	3.43419	2.50332	1.43227	0	2.17563	2.50453	1.77997	Schistosoma mansoni strain Puerto Rico chromosome 6, complete genome	gi|353232888|emb|HE601629.1|
TRINITY_GG_937_c13_g1_i1_len_831_path_[809	84	83	88	106	74	110	79.3786	74.6644	151.637	79.8148	52.4903	125.92	6.31068	6.22235	7.24447	6.31858	5.71398	6.97637	Schistosoma mansoni putative n-acetyltransferase mak3 partial mRNA	gi|1084292307|ref|XM_018794889.1|	n-acetyltransferase mak3	C:GO:0031417; P:GO:0006474; F:GO:0016740; F:GO:0004596; F:GO:0008080	C:NatC complex; P:N-terminal protein amino acid acetylation; F:transferase activity; F:peptide alpha-N-acetyltransferase activity; F:N-acetyltransferase activity	Smp_063580.2	Putative n-acetyltransferase mak3
TRINITY_GG_1942_c0_g1_i1_len_274_path_[503	15	5	0	5	8	0	14.1748	4.49785	0	3.76485	5.67463	0	3.82525	2.16924	0	1.91259	2.50453	0	Schistosoma rodhaini genome assembly S_rodhaini_Burundi ,scaffold SROB_scaffold0016675	gi|686673411|emb|LL973889.1|	hypothetical protein Smp_151800			Smp_151800.1	Uncharacterized protein
TRINITY_GG_674_c30_g1_i1_len_395_path_[745	7	11	0	4	11	0	6.61488	9.89528	0	3.01188	7.80262	0	2.72572	3.30674	0	1.59066	2.96396	0	Schistosoma mansoni strain Puerto Rico chromosome 1, complete genome	gi|353228410|emb|HE601624.1|
TRINITY_GG_745_c47_g1_i1_len_282_path_[260	0	0	0	2	5	0	0	0	0	1.50594	3.54664	0	0	0	0	0.590664	1.82645	0	Schistosoma mansoni strain Puerto Rico chromosome 1, complete genome	gi|353228410|emb|HE601624.1|	hypothetical protein MS3_00433, partial			Smp_120330.1
TRINITY_GG_2316_c2_g1_i1_len_490_path_[468	2	3	22	3	5	4	1.88997	2.69871	37.9092	2.25891	3.54664	4.57891	0.918361	1.43227	5.24447	1.17563	1.82645	2.19501	Schistosoma mansoni putative bollus pemphigoid antigen partial mRNA	gi|1084294636|ref|XM_018796181.1|	bollus pemphigoid antigen	P:GO:0007050	P:cell cycle arrest	Smp_135060.1	Putative bollus pemphigoid antigen
TRINITY_GG_2907_c6_g1_i1_len_249_path_[227	20	7	92	14	13	0	18.8997	6.29699	158.529	10.5416	9.22127	0	4.24029	2.65466	7.3086	3.39802	3.20497	0	Schistosoma rodhaini genome assembly S_rodhaini_Burundi ,scaffold SROB_contig0006010	gi|689537965|emb|LL991746.1|
TRINITY_GG_265_c13_g1_i1_len_285_path_[1366	0	7	0	26	69	0	0	6.29699	0	19.5772	48.9437	0	0	2.65466	0	4.2911	5.61305	0	Schistosoma mansoni hypothetical protein partial mRNA	gi|1084305590|ref|XM_018790174.1|	hypothetical protein Smp_073450			Smp_073450.1	Uncharacterized protein
TRINITY_GG_1433_c43_g1_i1_len_1787_path_[1765	5	7	6	10	33	9	4.72492	6.29699	10.3389	7.5297	23.4078	10.3026	2.24029	2.65466	3.37001	2.91259	4.54892	3.36493	Schistosoma mansoni filamin-related partial mRNA	gi|1084297036|ref|XM_018796477.1|	filamin-related	F:GO:0051015; F:GO:0003779	F:actin filament binding; F:actin binding	Smp_198050.1	Filamin-related
TRINITY_GG_320_c2_g1_i1_len_514_path_[983	6	6	0	10	12	4	5.6699	5.39742	0	7.5297	8.51194	4.57891	2.50332	2.43227	0	2.91259	3.08949	2.19501	Schistosoma mansoni strain Puerto Rico chromosome W, complete genome	gi|360043576|emb|HE601631.1|
TRINITY_GG_911_c21_g5_i1_len_1670_path_[4622	4410	905	707	706	0	753	4167.38	814.111	1218.26	531.597	0	861.98	12.0249	9.66908	10.2506	9.05419	0	9.75151	Schistosoma mansoni NADH dehydrogenase subunit 5 (NU5M) mRNA, complete cds, mitochondrial gene encoding mitochondrial protein	gi|3599492|gb|AF085145.1|AF085145	NADH dehydrogenase subunit 5	F:GO:0016491; C:GO:0005739; C:GO:0016020; C:GO:0016021; P:GO:0055114	F:oxidoreductase activity; C:mitochondrion; C:membrane; C:integral component of membrane; P:oxidation-reduction process	Smp_900050.1	NADH dehydrogenase subunit 5
TRINITY_GG_633_c30_g1_i1_len_525_path_[1005	555	772	333	692	609	576	524.466	694.468	573.807	521.055	431.981	659.364	9.0347	9.43977	9.16442	9.02529	8.75482	9.36493	Schistosoma mansoni hypothetical protein partial mRNA	gi|1084290136|ref|XM_018793684.1|	hypothetical protein Smp_129080	C:GO:0000276; F:GO:0015078; P:GO:0015986	C:mitochondrial proton-transporting ATP synthase complex, coupling factor F(o); F:hydrogen ion transmembrane transporter activity; P:ATP synthesis coupled proton transport	Smp_129080.1	Uncharacterized protein
TRINITY_GG_2901_c1_g1_i1_len_3929_path_[7904	18	15	8	23	31	17	17.0097	13.4936	13.7851	17.3183	21.9892	19.4604	4.08829	3.7542	3.78504	4.11423	4.45872	4.28247	Schistosoma mansoni ets, putative partial mRNA	gi|1084307062|ref|XM_018792864.1|	DNA-binding Ets97D	F:GO:0003677; C:GO:0005634; F:GO:0003700; P:GO:0006355; F:GO:0043565	F:DNA binding; C:nucleus; F:transcription factor activity, sequence-specific DNA binding; P:regulation of transcription, DNA-templated; F:sequence-specific DNA binding	Smp_168810.1	Ets, putative
TRINITY_GG_2316_c1_g1_i1_len_275_path_[505	0	3	0	3	8	14	0	2.69871	0	2.25891	5.67463	16.0262	0	1.43227	0	1.17563	2.50453	4.00236	Schistosoma mansoni putative bollus pemphigoid antigen partial mRNA	gi|1084294636|ref|XM_018796181.1|	bollus pemphigoid antigen	P:GO:0007050	P:cell cycle arrest	Smp_135060.1	Putative bollus pemphigoid antigen
TRINITY_GG_1914_c9_g1_i1_len_2805_path_[5683	31	14	12	15	37	0	29.2945	12.594	20.6777	11.2946	26.2452	0	4.87256	3.65466	4.37001	3.49755	4.71398	0	Schistosoma mansoni DNA ligase I, putative partial mRNA	gi|1084310903|ref|XM_018789186.1|	DNA ligase	P:GO:1903461; P:GO:0006281; P:GO:0006260; P:GO:0006310; P:GO:0006266; P:GO:0006974; F:GO:0000166; P:GO:0051103; F:GO:0003677; C:GO:0005634; F:GO:0005524; F:GO:0003910; C:GO:0005739; P:GO:0071897; F:GO:0003909; F:GO:0016874	P:Okazaki fragment processing involved in mitotic DNA replication; P:DNA repair; P:DNA replication; P:DNA recombination; P:DNA ligation; P:cellular response to DNA damage stimulus; F:nucleotide binding; P:DNA ligation involved in DNA repair; F:DNA binding; C:nucleus; F:ATP binding; F:DNA ligase (ATP) activity; C:mitochondrion; P:DNA biosynthetic process; F:DNA ligase activity; F:ligase activity	Smp_019840.2	DNA ligase (EC 6.5.1.1)
TRINITY_GG_157_c147_g1_i1_len_290_path_[535	6	0	0	2	4	0	5.6699	0	0	1.50594	2.83731	0	2.50332	0	0	0.590664	1.50453	0	Schistosoma mansoni strain Puerto Rico chromosome W, complete genome	gi|360043576|emb|HE601631.1|
TRINITY_GG_2150_c6_g1_i1_len_1086_path_[2665	6	1	0	1	4	9	5.6699	0.899571	0	0.75297	2.83731	10.3026	2.50332	-0.152692	0	-0.409336	1.50453	3.36493	Schistosoma mansoni putative wdr4-prov protein partial mRNA	gi|1084293216|ref|XM_018795392.1|	LOW QUALITY PROTEIN: putative wdr4-prov protein	P:GO:0036265; C:GO:0005634; P:GO:0008033; P:GO:0030488	P:RNA (guanine-N7)-methylation; C:nucleus; P:tRNA processing; P:tRNA methylation	Smp_104630.1	tRNA (guanine-N(7)-)-methyltransferase non-catalytic subunit (WD repeat-containing protein 4 homolog)
TRINITY_GG_1985_c43_g1_i1_len_215_path_[193	0	0	0	0	5	0	0	0	0	0	3.54664	0	0	0	0	0	1.82645	0	Schistosoma margrebowiei genome assembly S_margrebowiei_Zambia ,scaffold SMRZ_contig0004627	gi|689409092|emb|LL885267.1|	hypothetical protein Smp_167360			Smp_167360.1	Uncharacterized protein
TRINITY_GG_2960_c1_g1_i1_len_722_path_[1399	30	16	23	11	14	29	28.3495	14.3931	39.6323	8.28267	9.9306	33.1971	4.82525	3.84731	5.3086	3.0501	3.31188	5.05299	Schistosoma mansoni egg protein CP391S-like partial mRNA	gi|1084298835|ref|XM_018797476.1|	egg CP391S-like			Smp_194130.1	Egg protein CP391S-like
TRINITY_GG_144_c2_g1_i1_len_614_path_[1185	2	2	0	8	7	3	1.88997	1.79914	0	6.02376	4.9653	3.43419	0.918361	0.847308	0	2.59066	2.31188	1.77997	Schistosoma mansoni hypothetical protein partial mRNA	gi|1084304777|ref|XM_018789825.1|	hypothetical protein Smp_173760	C:GO:0005634; F:GO:0046872	C:nucleus; F:metal ion binding	Smp_173760.1	Uncharacterized protein
TRINITY_GG_272_c62_g1_i1_len_583_path_[1121	36	52	8	35	19	27	34.0194	46.7777	13.7851	26.354	13.4772	30.9077	5.08829	5.54775	3.78504	4.71995	3.75245	4.94989	Schistosoma mansoni hypothetical protein partial mRNA	gi|1084305207|ref|XM_018790010.1|	hypothetical protein Smp_096230			Smp_096230.1	Uncharacterized protein
TRINITY_GG_1478_c2_g1_i1_len_293_path_[271	0	7	0	4	9	36	0	6.29699	0	3.01188	6.38396	41.2102	0	2.65466	0	1.59066	2.67445	5.36493	Schistosoma mansoni putative tetratricopeptide repeat protein 10, tpr10 partial mRNA	gi|1084297617|ref|XM_018796799.1|	tetratricopeptide repeat tpr10			Smp_135480.1	Putative tetratricopeptide repeat protein 10, tpr10
TRINITY_GG_2031_c25_g1_i1_len_336_path_[627	0	3	0	12	7	0	0	2.69871	0	9.03564	4.9653	0	0	1.43227	0	3.17563	2.31188	0	Schistosoma mansoni tnf receptor-associated factor, putative partial mRNA	gi|1084306983|ref|XM_018792872.1|	TNF receptor-associated factor 3	F:GO:0004842; F:GO:0008270; F:GO:0046872; P:GO:0016567	F:ubiquitin-protein transferase activity; F:zinc ion binding; F:metal ion binding; P:protein ubiquitination	Smp_168390.1	Tnf receptor-associated factor, putative
TRINITY_GG_2672_c91_g1_i1_len_282_path_[260	7	5	0	13	8	0	6.61488	4.49785	0	9.78861	5.67463	0	2.72572	2.16924	0	3.2911	2.50453	0	Schistosoma mansoni strain Puerto Rico chromosome 5, complete genome	gi|353232596|emb|HE601628.1|
TRINITY_GG_674_c62_g1_i1_len_251_path_[457	0	4	0	1	5	0	0	3.59828	0	0.75297	3.54664	0	0	1.84731	0	-0.409336	1.82645	0	Schistosoma mansoni strain Puerto Rico chromosome 1, complete genome	gi|353228410|emb|HE601624.1|
TRINITY_GG_740_c10_g1_i1_len_540_path_[518	4	1	0	10	10	4	3.77993	0.899571	0	7.5297	7.09329	4.57891	1.91836	-0.152692	0	2.91259	2.82645	2.19501	Schistosoma mansoni putative gtp-binding protein (I) alpha-1subunit, gnai1 partial mRNA	gi|1084289746|ref|XM_018793466.1|	gtp-binding (I) alpha- gnai1	F:GO:0000166; F:GO:0005525; F:GO:0001664; C:GO:0005834; P:GO:0007186; P:GO:0007165; F:GO:0003924; F:GO:0019001; P:GO:0007188; F:GO:0031683; F:GO:0004871	F:nucleotide binding; F:GTP binding; F:G-protein coupled receptor binding; C:heterotrimeric G-protein complex; P:G-protein coupled receptor signaling pathway; P:signal transduction; F:GTPase activity; F:guanyl nucleotide binding; P:adenylate cyclase-modulating G-protein coupled receptor signaling pathway; F:G-protein beta/gamma-subunit complex binding; F:signal transducer activity	Smp_020080.1	Putative gtp-binding protein (I) alpha-1subunit, gnai1
TRINITY_GG_424_c0_g1_i1_len_234_path_[212	11	0	0	2	0	30	10.3948	0	0	1.50594	0	34.3419	3.37779	0	0	0.590664	0	5.1019
TRINITY_GG_2524_c66_g1_i1_len_916_path_[1787	5	4	5	5	10	4	4.72492	3.59828	8.61572	3.76485	7.09329	4.57891	2.24029	1.84731	3.10697	1.91259	2.82645	2.19501	Schistosoma haematobium ARF GTPase-activating protein GIT2 mRNA	gi|844854094|ref|XM_012940877.1|	centaurin arf-related	F:GO:0005096; P:GO:0043547	F:GTPase activator activity; P:positive regulation of GTPase activity	Smp_138500.1	Centaurin/arf-related
TRINITY_GG_1205_c0_g1_i1_len_1613_path_[3300	28	18	11	19	13	20	26.4595	16.1923	18.9546	14.3064	9.22127	22.8946	4.72572	4.01723	4.24447	3.83859	3.20497	4.51693	Schistosoma rodhaini genome assembly S_rodhaini_Burundi ,scaffold SROB_scaffold0008323	gi|686672143|emb|LL965302.1|	pyridoxamine 5 -phosphate oxidase	F:GO:0004733; P:GO:0042823; P:GO:0008615; F:GO:0016638; F:GO:0010181; F:GO:0016491; P:GO:0055114	F:pyridoxamine-phosphate oxidase activity; P:pyridoxal phosphate biosynthetic process; P:pyridoxine biosynthetic process; F:oxidoreductase activity, acting on the CH-NH2 group of donors; F:FMN binding; F:oxidoreductase activity; P:oxidation-reduction process	Smp_051550.1	Pyridoxamine 5'-phosphate oxidase (EC 1.4.3.5)
TRINITY_GG_2912_c23_g1_i1_len_1768_path_[1746	18	7	2	9	12	2	17.0097	6.29699	3.44629	6.77673	8.51194	2.28946	4.08829	2.65466	1.78504	2.76059	3.08949	1.19501	Schistosoma rodhaini genome assembly S_rodhaini_Burundi ,scaffold SROB_scaffold0015449	gi|689526400|emb|LL972571.1|
TRINITY_GG_1160_c2_g1_i1_len_2192_path_[4364	68	95	35	110	119	60	64.2589	85.4592	60.31	82.8267	84.4101	68.6837	6.00582	6.41716	5.91433	6.37202	6.39934	6.1019	Schistosoma mansoni hypothetical protein partial mRNA	gi|1084307171|ref|XM_018791623.1|	hypothetical protein Smp_033760.1	C:GO:0031965; C:GO:0005737; P:GO:0006607; P:GO:0000060; F:GO:0008565; C:GO:0034399; P:GO:0000059; F:GO:0008139; P:GO:0006610	C:nuclear membrane; C:cytoplasm; P:NLS-bearing protein import into nucleus; P:protein import into nucleus, translocation; F:protein transporter activity; C:nuclear periphery; P:protein import into nucleus, docking; F:nuclear localization sequence binding; P:ribosomal protein import into nucleus	Smp_033760.2	Uncharacterized protein
TRINITY_GG_1489_c0_g2_i1_len_944_path_[4227	41	45	35	35	28	33	38.7443	40.4807	60.31	26.354	19.8612	37.776	5.27591	5.33916	5.91433	4.71995	4.31188	5.2394	Schistosoma mansoni strain Puerto Rico chromosome 4, complete genome	gi|353231633|emb|HE601627.1|	putative protein VTS1			Smp_135540.1	Uncharacterized protein
TRINITY_GG_1389_c120_g1_i1_len_313_path_[581	5	4	0	3	5	10	4.72492	3.59828	0	2.25891	3.54664	11.4473	2.24029	1.84731	0	1.17563	1.82645	3.51693	Schistosoma rodhaini genome assembly S_rodhaini_Burundi ,scaffold SROB_scaffold0005552	gi|689520524|emb|LL962530.1|
TRINITY_GG_2822_c5_g1_i1_len_1077_path_[2123	80	141	38	125	102	82	75.5987	126.839	65.4795	94.1213	72.3515	93.8677	6.24029	6.98686	6.03297	6.55645	6.17695	6.55256	Schistosoma mansoni mitochondrial 60S ribosomal protein L7/L12,putative partial mRNA	gi|1084307277|ref|XM_018791557.1|	mitochondrial 60S ribosomal L7 L12,	F:GO:0003735; C:GO:0005840; C:GO:0005622; P:GO:0006412	F:structural constituent of ribosome; C:ribosome; C:intracellular; P:translation	Smp_066740.1	Mitochondrial 60S ribosomal protein L7/L12,putative
TRINITY_GG_357_c10_g1_i1_len_753_path_[4257	16	7	0	11	15	2	15.1197	6.29699	0	8.28267	10.6399	2.28946	3.91836	2.65466	0	3.0501	3.41142	1.19501	Schistosoma mansoni putative wd-repeat protein partial mRNA	gi|1084305075|ref|XM_018789955.1|	putative wd-repeat protein			Smp_015390.1	Putative wd-repeat protein
TRINITY_GG_1427_c35_g1_i1_len_311_path_[289	0	0	26	2	2	0	0	0	44.8017	1.50594	1.41866	0	0	0	5.48548	0.590664	0.504526	0	Schistosoma mansoni strain Puerto Rico chromosome 4, complete genome	gi|353231633|emb|HE601627.1|	Protocadherin beta-11	F:GO:0005509; C:GO:0016020; C:GO:0016021; P:GO:0007155; P:GO:0007156; C:GO:0005886	F:calcium ion binding; C:membrane; C:integral component of membrane; P:cell adhesion; P:homophilic cell adhesion via plasma membrane adhesion molecules; C:plasma membrane	Smp_149120.1	Putative insect origin recognition complex subunit
TRINITY_GG_1550_c3_g1_i1_len_467_path_[899	8	3	0	7	6	0	7.55987	2.69871	0	5.27079	4.25597	0	2.91836	1.43227	0	2.39802	2.08949	0	Schistosoma mansoni putative cadherin partial mRNA	gi|1084297342|ref|XM_018796647.1|	putative cadherin	F:GO:0005509; C:GO:0016020; C:GO:0016021; P:GO:0007155; P:GO:0007156; C:GO:0005886	F:calcium ion binding; C:membrane; C:integral component of membrane; P:cell adhesion; P:homophilic cell adhesion via plasma membrane adhesion molecules; C:plasma membrane	Smp_149330.1	Putative cadherin
TRINITY_GG_791_c4_g1_i1_len_267_path_[245	0	3	0	3	4	0	0	2.69871	0	2.25891	2.83731	0	0	1.43227	0	1.17563	1.50453	0	Schistosoma mansoni strain Puerto Rico chromosome 1, complete genome	gi|353228410|emb|HE601624.1|
TRINITY_GG_1412_c1_g2_i1_len_2212_path_[5204	20	18	5	21	22	14	18.8997	16.1923	8.61572	15.8124	15.6052	16.0262	4.24029	4.01723	3.10697	3.98298	3.96396	4.00236	Schistosoma mansoni strain Puerto Rico chromosome 4, complete genome	gi|353231633|emb|HE601627.1|	palmitoyltransferase ZDHHC8	F:GO:0016746; F:GO:0008270; F:GO:0019706; F:GO:0046872; C:GO:0016020; C:GO:0016021; F:GO:0016740	F:transferase activity, transferring acyl groups; F:zinc ion binding; F:protein-cysteine S-palmitoyltransferase activity; F:metal ion binding; C:membrane; C:integral component of membrane; F:transferase activity	Smp_146700.1	Palmitoyltransferase (EC 2.3.1.225)
TRINITY_GG_1124_c4_g2_i1_len_228_path_[442	0	0	0	4	39	0	0	0	0	3.01188	27.6638	0	0	0	0	1.59066	4.78993	0	Schistosoma rodhaini genome assembly S_rodhaini_Burundi ,scaffold SROB_scaffold0010748	gi|686670969|emb|LL967740.1|
TRINITY_GG_476_c2_g1_i1_len_312_path_[579	5	18	0	8	11	0	4.72492	16.1923	0	6.02376	7.80262	0	2.24029	4.01723	0	2.59066	2.96396	0	Schistosoma mansoni gene for zinc finger protein Sma-Zic, complete cds	gi|94966284|dbj|AB231864.1|
TRINITY_GG_359_c35_g1_i1_len_276_path_[507	7	8	0	5	9	0	6.61488	7.19656	0	3.76485	6.38396	0	2.72572	2.84731	0	1.91259	2.67445	0	Schistosoma mansoni strain Puerto Rico chromosome W, complete genome	gi|360043576|emb|HE601631.1|
TRINITY_GG_682_c7_g1_i1_len_1508_path_[1486	43	40	19	40	34	30	40.6343	35.9828	32.7397	30.1188	24.1172	34.3419	5.34463	5.16924	5.03297	4.91259	4.59199	5.1019	Schistosoma mansoni ras-related GTP binding rag A,B/gtr1 partial mRNA	gi|1084290812|ref|XM_018794060.1|	ras-related GTP binding rag A,B gtr1	F:GO:0005525; P:GO:0071230; C:GO:0005634; F:GO:0003924; P:GO:0010506; P:GO:0009267; P:GO:0032008; C:GO:1990131; C:GO:0034448; C:GO:0005764	F:GTP binding; P:cellular response to amino acid stimulus; C:nucleus; F:GTPase activity; P:regulation of autophagy; P:cellular response to starvation; P:positive regulation of TOR signaling; C:Gtr1-Gtr2 GTPase complex; C:EGO complex; C:lysosome	Smp_152790.1	Ras-related GTP binding rag A,B/gtr1
TRINITY_GG_1009_c27_g1_i1_len_1237_path_[2429	50	17	42	9	132	121	47.2492	15.2927	72.372	6.77673	93.6314	138.512	5.56222	3.93477	6.17736	2.76059	6.54892	7.11387	Schistosoma mansoni strain Puerto Rico chromosome 1, complete genome	gi|353228410|emb|HE601624.1|
TRINITY_GG_1398_c1_g1_i1_len_218_path_[1729	29	101	0	80	76	116	27.4045	90.8566	0	60.2376	53.909	132.788	4.77634	6.50552	0	5.91259	5.75245	7.05299	Schistosoma mansoni strain Puerto Rico chromosome 4, complete genome	gi|353231633|emb|HE601627.1|	mitochondrial import inner membrane translocase subunit tim22	F:GO:0030943; F:GO:0015266; C:GO:0016020; C:GO:0016021; P:GO:0045039; C:GO:0042721	F:mitochondrion targeting sequence binding; F:protein channel activity; C:membrane; C:integral component of membrane; P:protein import into mitochondrial inner membrane; C:mitochondrial inner membrane protein insertion complex	Smp_038630.1	Putative mitochondrial import inner membrane translocase subunit tim22
TRINITY_GG_1450_c5_g1_i1_len_1529_path_[3013	45	70	15	67	60	51	42.5243	62.9699	25.8472	50.449	42.5597	58.3811	5.41021	5.97659	4.69193	5.65675	5.41142	5.86743	Schistosoma mansoni hypothetical protein partial mRNA	gi|1084298491|ref|XM_018797285.1|	hypothetical protein Smp_151480	C:GO:0005739	C:mitochondrion	Smp_151480.1	Uncharacterized protein
TRINITY_GG_2565_c0_g1_i1_len_1979_path_[3929	32	20	17	34	42	10	30.2395	17.9914	29.2934	25.601	29.7918	11.4473	4.91836	4.16924	4.87251	4.67813	4.89684	3.51693	Schistosoma mansoni putative hsl and clp protease partial mRNA	gi|1084296178|ref|XM_018799394.1|	ATP-dependent Clp protease ATP-binding subunit clpX-	F:GO:0005524; P:GO:0006508; F:GO:0008233	F:ATP binding; P:proteolysis; F:peptidase activity	Smp_063480.1
TRINITY_GG_2739_c9_g1_i1_len_360_path_[11697	44	38	0	50	46	46	41.5793	34.1837	0	37.6485	32.6291	52.6575	5.37779	5.09524	0	5.23452	5.02809	5.71857	Schistosoma rodhaini genome assembly S_rodhaini_Burundi ,scaffold SROB_scaffold0003592	gi|689519198|emb|LL960570.1|
TRINITY_GG_365_c17_g1_i1_len_1486_path_[1464	8	45	5	32	62	15	7.55987	40.4807	8.61572	24.095	43.9784	17.1709	2.91836	5.33916	3.10697	4.59066	5.45872	4.1019	Schistosoma mansoni hypothetical protein partial mRNA	gi|1084304617|ref|XM_018789756.1|	hypothetical protein MS3_07301			Smp_060260.1	Uncharacterized protein
TRINITY_GG_2104_c16_g1_i1_len_808_path_[1571	12	9	0	12	10	9	11.3398	8.09614	0	9.03564	7.09329	10.3026	3.50332	3.01723	0	3.17563	2.82645	3.36493	Schistosoma mansoni hypothetical protein partial mRNA	gi|1084294858|ref|XM_018796304.1|	hypothetical protein MS3_05510, partial			Smp_143550.1	Uncharacterized protein
TRINITY_GG_626_c1_g1_i1_len_334_path_[623	0	0	0	1	5	0	0	0	0	0.75297	3.54664	0	0	0	0	-0.409336	1.82645	0	Schistosoma mansoni putative T-box transcription factor tbx2 partial mRNA	gi|1084288970|ref|XM_018793036.1|	T-box transcription factor tbx2	F:GO:0003677; C:GO:0005634; F:GO:0003700; P:GO:0006351; P:GO:0006355	F:DNA binding; C:nucleus; F:transcription factor activity, sequence-specific DNA binding; P:transcription, DNA-templated; P:regulation of transcription, DNA-templated	Smp_163240.1	Putative T-box transcription factor tbx2
TRINITY_GG_526_c0_g1_i1_len_1244_path_[1222	29	38	22	28	61	19	27.4045	34.1837	37.9092	21.0832	43.2691	21.7498	4.77634	5.09524	5.24447	4.39802	5.43526	4.44293	Schistosoma mansoni unnamed protein product partial mRNA	gi|1084308756|ref|XM_018790994.1|	unnamed protein product	F:GO:0003677; C:GO:0005634; F:GO:0003700; P:GO:0006351; P:GO:0006355; P:GO:0006366; F:GO:0001228; F:GO:0043565; P:GO:0045944; P:GO:0006357	F:DNA binding; C:nucleus; F:transcription factor activity, sequence-specific DNA binding; P:transcription, DNA-templated; P:regulation of transcription, DNA-templated; P:transcription from RNA polymerase II promoter; F:transcriptional activator activity, RNA polymerase II transcription regulatory region sequence-specific binding; F:sequence-specific DNA binding; P:positive regulation of transcrip…	Smp_204380.1	Uncharacterized protein Smp_204380
TRINITY_GG_2265_c9_g1_i1_len_1021_path_[2120	2	2	8	4	8	2	1.88997	1.79914	13.7851	3.01188	5.67463	2.28946	0.918361	0.847308	3.78504	1.59066	2.50453	1.19501	Schistosoma mansoni hypothetical protein partial mRNA	gi|1084293586|ref|XM_018795596.1|	hypothetical protein Smp_128530			Smp_128520.1
TRINITY_GG_272_c21_g1_i1_len_1672_path_[1650	4	4	0	5	12	2	3.77993	3.59828	0	3.76485	8.51194	2.28946	1.91836	1.84731	0	1.91259	3.08949	1.19501	Schistosoma haematobium Canalicular multispecific organic anion transporter 2 mRNA	gi|844850007|ref|XM_012939935.1|	Canalicular multispecific organic anion transporter 2	F:GO:0000166; F:GO:0016887; F:GO:0005524; F:GO:0042626; P:GO:0055085; C:GO:0016020; C:GO:0016021; P:GO:0006810	F:nucleotide binding; F:ATPase activity; F:ATP binding; F:ATPase activity, coupled to transmembrane movement of substances; P:transmembrane transport; C:membrane; C:integral component of membrane; P:transport	Smp_129820.1	Putative multidrug resistance protein 1 (ATP-binding cassette C1) (EC 3.6.3.44)
TRINITY_GG_254_c3_g1_i1_len_1393_path_[4896	17	14	0	19	32	8	16.0647	12.594	0	14.3064	22.6985	9.15783	4.00582	3.65466	0	3.83859	4.50453	3.19501	Schistosoma mansoni putative dead box ATP-dependent RNA helicase partial mRNA	gi|1084305527|ref|XM_018790147.1|	dead box ATP-dependent RNA helicase	F:GO:0003676; F:GO:0005524; P:GO:0010501; F:GO:0004386; F:GO:0004004; F:GO:0016787	F:nucleic acid binding; F:ATP binding; P:RNA secondary structure unwinding; F:helicase activity; F:ATP-dependent RNA helicase activity; F:hydrolase activity	Smp_163110.1	Putative dead box ATP-dependent RNA helicase
TRINITY_GG_19_c9_g1_i1_len_206_path_[186	18	28	88	83	165	0	17.0097	25.188	151.637	62.4965	117.039	0	4.08829	4.65466	7.24447	5.9657	6.87085	0	Schistosoma mansoni strain Puerto Rico chromosome 4, complete genome	gi|353231633|emb|HE601627.1|	TPA: endonuclease-reverse transcriptase			Smp_187770.1	Uncharacterized protein
TRINITY_GG_1574_c20_g1_i1_len_209_path_[189	17	0	0	5	5	0	16.0647	0	0	3.76485	3.54664	0	4.00582	0	0	1.91259	1.82645	0	Schistosoma mansoni putative plexin partial mRNA	gi|1084297723|ref|XM_018796859.1|	putative plexin	C:GO:0005887; C:GO:0002116; P:GO:0048841; P:GO:0008045; P:GO:0007165; P:GO:1902287; C:GO:0016020; C:GO:0016021; F:GO:0017154; P:GO:0030334; P:GO:0071526	C:integral component of plasma membrane; C:semaphorin receptor complex; P:regulation of axon extension involved in axon guidance; P:motor neuron axon guidance; P:signal transduction; P:semaphorin-plexin signaling pathway involved in axon guidance; C:membrane; C:integral component of membrane; F:semaphorin receptor activity; P:regulation of cell migration; P:semaphorin-plexin signaling pathway	Smp_145420.1	Putative plexin
TRINITY_GG_2445_c3_g2_i1_len_317_path_[2026	26	12	0	30	28	10	24.5696	10.7948	0	22.5891	19.8612	11.4473	4.6188	3.43227	0	4.49755	4.31188	3.51693	Schistosoma rodhaini genome assembly S_rodhaini_Burundi ,scaffold SROB_contig0000193	gi|689526882|emb|LL973318.1|	hypothetical protein Smp_149520			Smp_149520.1	Uncharacterized protein
TRINITY_GG_2613_c27_g1_i1_len_248_path_[226	10	0	0	3	5	0	9.44983	0	0	2.25891	3.54664	0	3.24029	0	0	1.17563	1.82645	0	Schistosoma mansoni strain Puerto Rico chromosome 3, complete genome	gi|360042640|emb|HE601626.1|
TRINITY_GG_2605_c0_g1_i1_len_2251_path_[4482	109	185	60	199	255	163	103.003	166.421	103.389	149.841	180.879	186.591	6.68655	7.37869	6.69193	7.22729	7.49888	7.54373	Schistosoma mansoni putative heat shock protein 70 (hsp70) partial mRNA	gi|1084295804|ref|XM_018799185.1|	heat shock 70 (hsp70)	F:GO:0000166; F:GO:0005524; F:GO:0051082; P:GO:0006457	F:nucleotide binding; F:ATP binding; F:unfolded protein binding; P:protein folding	Smp_106130.2	Putative heat shock protein 70 (Hsp70)
TRINITY_GG_1673_c4_g1_i1_len_1447_path_[5527	8	6	3	14	15	5	7.55987	5.39742	5.16943	10.5416	10.6399	5.72364	2.91836	2.43227	2.37001	3.39802	3.41142	2.51693	Schistosoma mansoni putative rfx transcription factor partial mRNA	gi|1084299626|ref|XM_018797911.1|	rfx transcription factor	F:GO:0003677; C:GO:0005634; F:GO:0003700; F:GO:0000978; P:GO:0006355; P:GO:0006357	F:DNA binding; C:nucleus; F:transcription factor activity, sequence-specific DNA binding; F:RNA polymerase II core promoter proximal region sequence-specific DNA binding; P:regulation of transcription, DNA-templated; P:regulation of transcription from RNA polymerase II promoter	Smp_170910.1	Putative rfx transcription factor
TRINITY_GG_1751_c24_g1_i1_len_267_path_[489	8	3	0	3	6	0	7.55987	2.69871	0	2.25891	4.25597	0	2.91836	1.43227	0	1.17563	2.08949	0	Schistosoma mansoni strain Puerto Rico chromosome 6, complete genome	gi|353232888|emb|HE601629.1|
TRINITY_GG_952_c15_g1_i1_len_5194_path_[10343	6	6	3	12	15	5	5.6699	5.39742	5.16943	9.03564	10.6399	5.72364	2.50332	2.43227	2.37001	3.17563	3.41142	2.51693	Schistosoma mansoni hypothetical protein partial mRNA	gi|1084291132|ref|XM_018794237.1|	hypothetical protein Smp_154620			Smp_154620.1	Uncharacterized protein
TRINITY_GG_791_c0_g1_i1_len_2273_path_[4526	126	101	18	211	203	42	119.068	90.8566	31.0166	158.877	143.994	48.0786	6.89564	6.50552	4.95497	7.31176	7.16986	5.58732	Schistosoma mansoni glycogenin-related partial mRNA	gi|1084290762|ref|XM_018794032.1|	glycogenin-related	F:GO:0016757; F:GO:0016740	F:transferase activity, transferring glycosyl groups; F:transferase activity	Smp_008490.1	Glycogenin-related
TRINITY_GG_707_c5_g1_i1_len_202_path_[180	0	15	0	0	4	0	0	13.4936	0	0	2.83731	0	0	3.7542	0	0	1.50453	0	Schistosoma mansoni strain Puerto Rico chromosome 1, complete genome	gi|353228410|emb|HE601624.1|	orthopedia homeobox	F:GO:0003677; C:GO:0005634; P:GO:0006355; F:GO:0043565	F:DNA binding; C:nucleus; P:regulation of transcription, DNA-templated; F:sequence-specific DNA binding
TRINITY_GG_766_c11_g1_i1_len_405_path_[383	3	1	0	3	10	0	2.83495	0.899571	0	2.25891	7.09329	0	1.50332	-0.152692	0	1.17563	2.82645	0	Schistosoma mansoni strain Puerto Rico chromosome 1, complete genome	gi|353228410|emb|HE601624.1|	hypothetical protein Smp_150750			Smp_150750.1	Uncharacterized protein
TRINITY_GG_997_c1_g1_i1_len_1794_path_[8552	25	28	5	37	14	3	23.6246	25.188	8.61572	27.8599	9.9306	3.43419	4.56222	4.65466	3.10697	4.80012	3.31188	1.77997	Schistosoma mansoni putative pyruvate carboxylase partial mRNA	gi|1084289482|ref|XM_018793321.1|	Pyruvate carboxylase 1	F:GO:0000166; P:GO:0006094; F:GO:0003677; F:GO:0005524; F:GO:0004736; F:GO:0046872; F:GO:0003824; F:GO:0009374; F:GO:0004075; P:GO:0006090; F:GO:0016874	F:nucleotide binding; P:gluconeogenesis; F:DNA binding; F:ATP binding; F:pyruvate carboxylase activity; F:metal ion binding; F:catalytic activity; F:biotin binding; F:biotin carboxylase activity; P:pyruvate metabolic process; F:ligase activity	Smp_141360.1	Pyruvate carboxylase (EC 6.4.1.1)
TRINITY_GG_123_c11_g1_i1_len_743_path_[721	63	97	30	104	116	88	59.534	87.2583	51.6943	78.3089	82.2821	100.736	5.89564	6.44722	5.69193	6.2911	6.36251	6.65444	Schistosoma mansoni serine/threonine kinase partial mRNA	gi|1084301380|ref|XM_018799915.1|	serine threonine kinase	F:GO:0035174; F:GO:0004672; F:GO:0004674; P:GO:0006468; P:GO:0042149; F:GO:0000166; F:GO:0005524; C:GO:0005634; F:GO:0004679; C:GO:0005737; P:GO:0035404; P:GO:0016310; P:GO:0032007; F:GO:0016301; P:GO:0035556; C:GO:0031588	F:histone serine kinase activity; F:protein kinase activity; F:protein serine/threonine kinase activity; P:protein phosphorylation; P:cellular response to glucose starvation; F:nucleotide binding; F:ATP binding; C:nucleus; F:AMP-activated protein kinase activity; C:cytoplasm; P:histone-serine phosphorylation; P:phosphorylation; P:negative regulation of TOR signaling; F:kinase activity; P:intracel…	Smp_214110.1
TRINITY_GG_805_c7_g1_i1_len_1710_path_[3601	21	11	0	22	17	0	19.8447	9.89528	0	16.5653	12.0586	0	4.31068	3.30674	0	4.0501	3.59199	0	Schistosoma mansoni hypothetical protein partial mRNA	gi|1084290522|ref|XM_018793899.1|	hypothetical protein Smp_052640	P:GO:0000011; F:GO:0046872; C:GO:0010009; C:GO:0005829; P:GO:0034058; P:GO:0006897; F:GO:0017137; P:GO:0006895; P:GO:0006896	P:vacuole inheritance; F:metal ion binding; C:cytoplasmic side of endosome membrane; C:cytosol; P:endosomal vesicle fusion; P:endocytosis; F:Rab GTPase binding; P:Golgi to endosome transport; P:Golgi to vacuole transport	Smp_052640.1	Uncharacterized protein
TRINITY_GG_1537_c40_g1_i1_len_717_path_[695	74	143	50	107	101	72	69.9288	128.639	86.1572	80.5678	71.6422	82.4204	6.12781	7.00718	6.4289	6.33213	6.16274	6.36493	Schistosoma mansoni hypothetical protein partial mRNA	gi|1084298111|ref|XM_018797074.1|	hypothetical protein Smp_042400			Smp_042400.1	Uncharacterized protein
TRINITY_GG_194_c0_g1_i1_len_2558_path_[5196	35	36	23	43	46	36	33.0744	32.3845	39.6323	32.3777	32.6291	41.2102	5.04764	5.01723	5.3086	5.01693	5.02809	5.36493	Schistosoma mansoni strain Puerto Rico chromosome W, complete genome	gi|360043576|emb|HE601631.1|	hypothetical protein Smp_045070	P:GO:0006364; C:GO:0005730	P:rRNA processing; C:nucleolus	Smp_045070.1	Uncharacterized protein
TRINITY_GG_414_c0_g2_i1_len_335_path_[827	0	0	0	3	4	0	0	0	0	2.25891	2.83731	0	0	0	0	1.17563	1.50453	0	Schistosoma mansoni strain Puerto Rico chromosome W, complete genome	gi|360043576|emb|HE601631.1|
TRINITY_GG_945_c55_g1_i1_len_433_path_[821	0	3	0	5	6	0	0	2.69871	0	3.76485	4.25597	0	0	1.43227	0	1.91259	2.08949	0	Schistosoma mansoni strain Puerto Rico chromosome 1, complete genome	gi|353228410|emb|HE601624.1|
TRINITY_GG_1552_c4_g1_i1_len_1843_path_[3697	13	12	12	20	24	9	12.2848	10.7948	20.6777	15.0594	17.0239	10.3026	3.6188	3.43227	4.37001	3.91259	4.08949	3.36493	Schistosoma mansoni hypothetical protein partial mRNA	gi|1084297489|ref|XM_018796728.1|	hypothetical protein Smp_126840	F:GO:0008270; F:GO:0046872	F:zinc ion binding; F:metal ion binding	Smp_126840.1	Uncharacterized protein
TRINITY_GG_365_c25_g1_i1_len_575_path_[1105	35	60	0	95	101	14	33.0744	53.9742	0	71.5322	71.6422	16.0262	5.04764	5.7542	0	6.16052	6.16274	4.00236	Schistosoma mansoni putative lipopolysaccharide-induced transcription factor regulating tumor necrosis factor alpha partial mRNA	gi|1084304599|ref|XM_018789748.1|	lipopolysaccharide-induced transcription factor regulating tumor necrosis factor alpha	C:GO:0016020; C:GO:0016021	C:membrane; C:integral component of membrane	Smp_060220.1	Putative lipopolysaccharide-induced transcription factor regulating tumor necrosis factor alpha
TRINITY_GG_1427_c33_g1_i1_len_599_path_[1153	33	6	16	17	33	13	31.1845	5.39742	27.5703	12.8005	23.4078	14.8815	4.96276	2.43227	4.78504	3.67813	4.54892	3.89545	Schistosoma mansoni strain Puerto Rico chromosome 4, complete genome	gi|353231633|emb|HE601627.1|	TPA: endonuclease-reverse transcriptase			Smp_191250.1	Uncharacterized protein
TRINITY_GG_2559_c17_g1_i1_len_937_path_[1829	11	15	4	25	31	9	10.3948	13.4936	6.89257	18.8243	21.9892	10.3026	3.37779	3.7542	2.78504	4.23452	4.45872	3.36493	Schistosoma mansoni choline kinase partial mRNA	gi|1084296952|ref|XM_018799824.1|	choline kinase	P:GO:0016310; F:GO:0016301	P:phosphorylation; F:kinase activity	Smp_015050.1	Choline kinase
TRINITY_GG_2299_c4_g1_i1_len_910_path_[4224	24	32	0	55	43	23	22.6796	28.7863	0	41.4134	30.5011	26.3288	4.50332	4.84731	0	5.37202	4.93079	4.71857	Schistosoma mansoni putative beclin partial mRNA	gi|1084293898|ref|XM_018795771.1|	putative beclin	P:GO:0000045; C:GO:0034272; C:GO:0034271; P:GO:0044804; P:GO:0006914; C:GO:0000407; P:GO:0045324; P:GO:0032258; P:GO:0006995	P:autophagosome assembly; C:phosphatidylinositol 3-kinase complex, class III, type II; C:phosphatidylinositol 3-kinase complex, class III, type I; P:nucleophagy; P:autophagy; C:pre-autophagosomal structure; P:late endosome to vacuole transport; P:CVT pathway; P:cellular response to nitrogen starvation	Smp_048990.1	Putative beclin
TRINITY_GG_2238_c2_g1_i1_len_2917_path_[5808	111	114	48	149	147	72	104.893	102.551	82.7109	112.193	104.271	82.4204	6.71278	6.6802	6.37001	6.80983	6.7042	6.36493	Schistosoma mansoni putative leucine zipper-ef-hand containing transmembrane protein partial mRNA	gi|1084294414|ref|XM_018796058.1|	leucine zipper-ef-hand containing transmembrane	F:GO:0005509; F:GO:0043022; C:GO:0016020; C:GO:0016021	F:calcium ion binding; F:ribosome binding; C:membrane; C:integral component of membrane	Smp_065110.1	Putative leucine zipper-ef-hand containing transmembrane protein
TRINITY_GG_1956_c31_g1_i1_len_241_path_[437	0	0	0	9	10	0	0	0	0	6.77673	7.09329	0	0	0	0	2.76059	2.82645	0	Schistosoma haematobium hypothetical protein mRNA	gi|844846289|ref|XM_012939088.1|	hypothetical protein MS3_03000
TRINITY_GG_509_c9_g1_i1_len_448_path_[851	0	3	0	2	6	0	0	2.69871	0	1.50594	4.25597	0	0	1.43227	0	0.590664	2.08949	0	Schistosoma haematobium Nephrin mRNA	gi|844865637|ref|XM_012943668.1|	Nephrin	C:GO:0016020; C:GO:0016021	C:membrane; C:integral component of membrane	Smp_132700.1	Nephrin, putative
TRINITY_GG_361_c3_g1_i1_len_285_path_[265	0	0	0	2	9	0	0	0	0	1.50594	6.38396	0	0	0	0	0.590664	2.67445	0	Schistosoma haematobium hypothetical protein mRNA	gi|844842439|ref|XM_012938104.1|	hypothetical protein MS3_01966	C:GO:0016020; C:GO:0016021	C:membrane; C:integral component of membrane	Smp_167790.1	Uncharacterized protein
TRINITY_GG_1963_c0_g2_i1_len_397_path_[3512	7	6	0	7	12	6	6.61488	5.39742	0	5.27079	8.51194	6.86837	2.72572	2.43227	0	2.39802	3.08949	2.77997	Schistosoma mansoni hypothetical protein partial mRNA	gi|1084312143|ref|XM_018795987.1|	hypothetical protein Smp_071920
TRINITY_GG_2119_c149_g1_i1_len_238_path_[216	0	0	0	0	2	0	0	0	0	0	1.41866	0	0	0	0	0	0.504526	0	Schistosoma haematobium Basement membrane-specific heparan sulfate proteoglycan core protein mRNA	gi|844839378|ref|XM_012937432.1|	Basement membrane-specific heparan sulfate proteoglycan core			Smp_146950.1	Uncharacterized protein
TRINITY_GG_742_c5_g1_i1_len_328_path_[611	14	2	0	3	10	0	13.2298	1.79914	0	2.25891	7.09329	0	3.72572	0.847308	0	1.17563	2.82645	0	Schistosoma mansoni strain Puerto Rico chromosome 1, complete genome	gi|353228410|emb|HE601624.1|
TRINITY_GG_809_c40_g1_i1_len_2585_path_[5319	53	47	18	57	64	40	50.0841	42.2798	31.0166	42.9193	45.397	45.7891	5.64628	5.4019	4.95497	5.42355	5.50453	5.51693	Schistosoma mansoni putative protein phosphatase partial mRNA	gi|1084290400|ref|XM_018793831.1|	putative protein phosphatase	P:GO:0050790; C:GO:0030289	P:regulation of catalytic activity; C:protein phosphatase 4 complex	Smp_073290.1	Uncharacterized protein
TRINITY_GG_623_c5_g1_i1_len_492_path_[939	0	3	0	4	6	0	0	2.69871	0	3.01188	4.25597	0	0	1.43227	0	1.59066	2.08949	0	Schistosoma mansoni putative gata binding factor partial mRNA	gi|1084288988|ref|XM_018793047.1|	gata binding factor	F:GO:0008270; F:GO:0000977; P:GO:0006366; P:GO:0006355; F:GO:0000976; F:GO:0001228; F:GO:0043565; F:GO:0003682; P:GO:0045944; C:GO:0005667; C:GO:0005634; F:GO:0003700; F:GO:0001085; P:GO:0045582; P:GO:0030154	F:zinc ion binding; F:RNA polymerase II regulatory region sequence-specific DNA binding; P:transcription from RNA polymerase II promoter; P:regulation of transcription, DNA-templated; F:transcription regulatory region sequence-specific DNA binding; F:transcriptional activator activity, RNA polymerase II transcription regulatory region sequence-specific binding; F:sequence-specific DNA binding; F:…	Smp_159560.1	Putative gata binding factor
TRINITY_GG_1693_c38_g1_i1_len_596_path_[574	7	6	0	9	7	3	6.61488	5.39742	0	6.77673	4.9653	3.43419	2.72572	2.43227	0	2.76059	2.31188	1.77997	Schistosoma mansoni strain Puerto Rico chromosome 6, complete genome	gi|353232888|emb|HE601629.1|
TRINITY_GG_34_c18_g1_i1_len_1226_path_[1204	41	29	13	43	65	26	38.7443	26.0875	22.4009	32.3777	46.1064	29.7629	5.27591	4.70529	4.48548	5.01693	5.52689	4.89545	Schistosoma mansoni putative ribosomal RNA methyltransferase partial mRNA	gi|1084301504|ref|XM_018799984.1|	ribosomal RNA methyltransferase	P:GO:0001510; P:GO:0002128; C:GO:0005737; P:GO:0008033; P:GO:0002181; F:GO:0008175; F:GO:0008168; F:GO:0016740; P:GO:0030488; P:GO:0032259	P:RNA methylation; P:tRNA nucleoside ribose methylation; C:cytoplasm; P:tRNA processing; P:cytoplasmic translation; F:tRNA methyltransferase activity; F:methyltransferase activity; F:transferase activity; P:tRNA methylation; P:methylation	Smp_137590.1	Putative tRNA (cytidine(32)/guanosine(34)-2'-O)-methyltransferase (EC 2.1.1.205) (2'-O-ribose RNA methyltransferase TRM7 homolog)
TRINITY_GG_2300_c19_g1_i1_len_293_path_[271	6	0	0	4	3	12	5.6699	0	0	3.01188	2.12799	13.7367	2.50332	0	0	1.59066	1.08949	3.77997	Schistosoma mansoni strain Puerto Rico chromosome 2, complete genome	gi|353230524|emb|HE601625.1|
TRINITY_GG_1160_c49_g1_i1_len_340_path_[318	0	0	0	0	6	0	0	0	0	0	4.25597	0	0	0	0	0	2.08949	0	Schistosoma rodhaini genome assembly S_rodhaini_Burundi ,scaffold SROB_scaffold0008476	gi|689521873|emb|LL965456.1|
TRINITY_GG_1377_c1_g1_i1_len_241_path_[219	0	8	0	3	6	0	0	7.19656	0	2.25891	4.25597	0	0	2.84731	0	1.17563	2.08949	0	Schistosoma mansoni strain Puerto Rico chromosome 7, complete genome	gi|353233529|emb|HE601630.1|				Smp_139420.1	Uncharacterized protein (Fragment)
TRINITY_GG_1671_c71_g1_i1_len_990_path_[1935	7	1	4	9	15	14	6.61488	0.899571	6.89257	6.77673	10.6399	16.0262	2.72572	-0.152692	2.78504	2.76059	3.41142	4.00236	Schistosoma mansoni hypothetical protein partial mRNA	gi|1084299746|ref|XM_018797979.1|	Headcase protein			Smp_123250.1	Uncharacterized protein
TRINITY_GG_28_c50_g1_i1_len_1061_path_[2077	2	2	4	2	9	2	1.88997	1.79914	6.89257	1.50594	6.38396	2.28946	0.918361	0.847308	2.78504	0.590664	2.67445	1.19501	Schistosoma mansoni putative glycerol-3-phosphate dehydrogenase partial mRNA	gi|1084301438|ref|XM_018799948.1|	glycerol-3-phosphate dehydrogenase	P:GO:0006072; P:GO:0005975; F:GO:0016616; P:GO:0046168; F:GO:0051287; F:GO:0016491; C:GO:0009331; P:GO:0055114; F:GO:0004367	P:glycerol-3-phosphate metabolic process; P:carbohydrate metabolic process; F:oxidoreductase activity, acting on the CH-OH group of donors, NAD or NADP as acceptor; P:glycerol-3-phosphate catabolic process; F:NAD binding; F:oxidoreductase activity; C:glycerol-3-phosphate dehydrogenase complex; P:oxidation-reduction process; F:glycerol-3-phosphate dehydrogenase [NAD+] activity	Smp_169570.1	Glycerol-3-phosphate dehydrogenase [NAD(+)] (EC 1.1.1.8)
TRINITY_GG_969_c13_g1_i1_len_263_path_[241	0	3	0	6	6	0	0	2.69871	0	4.51782	4.25597	0	0	1.43227	0	2.17563	2.08949	0	Schistosoma mansoni strain Puerto Rico chromosome 1, complete genome	gi|353228410|emb|HE601624.1|
TRINITY_GG_2534_c12_g1_i1_len_679_path_[1313	0	2	0	7	9	0	0	1.79914	0	5.27079	6.38396	0	0	0.847308	0	2.39802	2.67445	0	Schistosoma mansoni strain Puerto Rico chromosome 3, complete genome	gi|360042640|emb|HE601626.1|
TRINITY_GG_1530_c4_g1_i1_len_219_path_[197	0	0	0	2	15	0	0	0	0	1.50594	10.6399	0	0	0	0	0.590664	3.41142	0	Schistosoma mansoni strain Puerto Rico chromosome 4, complete genome	gi|353231633|emb|HE601627.1|
TRINITY_GG_881_c40_g1_i1_len_256_path_[234	9	0	0	4	5	0	8.50485	0	0	3.01188	3.54664	0	3.08829	0	0	1.59066	1.82645	0	Schistosoma mansoni putative transcription factor sp5/buttonhead partial mRNA	gi|1084292655|ref|XM_018795083.1|	transcription factor sp5 buttonhead	F:GO:0003676; F:GO:0046872	F:nucleic acid binding; F:metal ion binding	Smp_040390.1	Putative transcription factor sp5/buttonhead
TRINITY_GG_2911_c16_g1_i1_len_376_path_[707	66	7	0	2	23	7	62.3689	6.29699	0	1.50594	16.3146	8.0131	5.96276	2.65466	0	0.590664	4.02809	3.00236	Schistosoma rodhaini genome assembly S_rodhaini_Burundi ,scaffold SROB_scaffold0005571	gi|689520543|emb|LL962549.1|
TRINITY_GG_256_c55_g1_i1_len_295_path_[273	0	0	0	1	3	0	0	0	0	0.75297	2.12799	0	0	0	0	-0.409336	1.08949	0	Schistosoma mansoni strain Puerto Rico chromosome W, complete genome	gi|360043576|emb|HE601631.1|
TRINITY_GG_575_c0_g1_i1_len_318_path_[591	56	19	49	62	89	30	52.9191	17.0918	84.434	46.6841	63.1303	34.3419	5.72572	4.09524	6.39975	5.54486	5.98026	5.1019	Schistosoma mansoni LTR-retrotransposon Boudicca, complete sequence	gi|51235679|gb|AY662653.1|	polyprotein, partial	F:GO:0003676; P:GO:0015074	F:nucleic acid binding; P:DNA integration	Smp_182910.1	Uncharacterized protein
TRINITY_GG_1670_c88_g1_i1_len_228_path_[411	12	24	0	5	9	0	11.3398	21.5897	0	3.76485	6.38396	0	3.50332	4.43227	0	1.91259	2.67445	0	Schistosoma mansoni strain Puerto Rico chromosome 6, complete genome	gi|353232888|emb|HE601629.1|
TRINITY_GG_2142_c69_g3_i1_len_215_path_[4602	0	53	0	36	24	122	0	47.6772	0	27.1069	17.0239	139.657	0	5.57523	0	4.76059	4.08949	7.12574	Schistosoma mansoni strain Puerto Rico chromosome 2, complete genome	gi|353230524|emb|HE601625.1|	putative vinculin	F:GO:0051015; C:GO:0015629; F:GO:0005198; P:GO:0007155	F:actin filament binding; C:actin cytoskeleton; F:structural molecule activity; P:cell adhesion	Smp_170990.1	Putative vinculin
TRINITY_GG_1506_c3_g1_i1_len_1969_path_[3893	2	0	0	4	9	1	1.88997	0	0	3.01188	6.38396	1.14473	0.918361	0	0	1.59066	2.67445	0.195005	Schistosoma mansoni strain Puerto Rico chromosome 4, complete genome	gi|353231633|emb|HE601627.1|	Roundabout 2			Smp_173100.1	Axon guidance protein
TRINITY_GG_2553_c21_g1_i1_len_309_path_[573	0	0	0	5	9	0	0	0	0	3.76485	6.38396	0	0	0	0	1.91259	2.67445	0	Schistosoma mansoni strain Puerto Rico chromosome 3, complete genome	gi|360042640|emb|HE601626.1|
TRINITY_GG_1466_c2_g1_i1_len_1629_path_[3239	11	14	5	12	13	10	10.3948	12.594	8.61572	9.03564	9.22127	11.4473	3.37779	3.65466	3.10697	3.17563	3.20497	3.51693	Schistosoma mansoni hypothetical protein partial mRNA	gi|1084298313|ref|XM_018797186.1|	LOW QUALITY PROTEIN: hypothetical protein Smp_041750			Smp_041750.1	Uncharacterized protein
TRINITY_GG_698_c1_g1_i1_len_238_path_[431	11	0	53	6	7	0	10.3948	0	91.3266	4.51782	4.9653	0	3.37779	0	6.51296	2.17563	2.31188	0	Schistosoma mansoni putative goodpasture antigen-binding protein partial mRNA	gi|1084288744|ref|XM_018792911.1|	goodpasture antigen-binding	F:GO:0008289	F:lipid binding	Smp_173020.1	Putative goodpasture antigen-binding protein
TRINITY_GG_17_c2_g1_i1_len_698_path_[1378	27	22	20	43	55	19	25.5146	19.7906	34.4629	32.3777	39.0131	21.7498	4.67325	4.30674	5.10697	5.01693	5.28589	4.44293	Schistosoma mansoni hypothetical protein partial mRNA	gi|1084306906|ref|XM_018791657.1|	hypothetical protein Smp_173690			Smp_173690.1	Uncharacterized protein
TRINITY_GG_221_c9_g1_i1_len_237_path_[429	0	0	0	2	2	0	0	0	0	1.50594	1.41866	0	0	0	0	0.590664	0.504526	0	Schistosoma mansoni discs lost-related partial mRNA	gi|1084303693|ref|XM_018789379.1|	discs lost-related			Smp_168970.1	Discs lost-related
TRINITY_GG_1634_c0_g1_i1_len_875_path_[2834	18	20	0	26	26	16	17.0097	17.9914	0	19.5772	18.4425	18.3157	4.08829	4.16924	0	4.2911	4.20497	4.19501	Schistosoma mansoni G-protein coupled receptor fragment,putative partial mRNA	gi|1084314337|ref|XM_018792392.1|	G- coupled receptor fragment,	F:GO:0008308; P:GO:1903959; P:GO:0051452; C:GO:0032580; C:GO:0016020; C:GO:0016021	F:voltage-gated anion channel activity; P:regulation of anion transmembrane transport; P:intracellular pH reduction; C:Golgi cisterna membrane; C:membrane; C:integral component of membrane	Smp_135660.1	G-protein coupled receptor,putative
TRINITY_GG_584_c5_g1_i1_len_224_path_[202	0	5	0	6	7	26	0	4.49785	0	4.51782	4.9653	29.7629	0	2.16924	0	2.17563	2.31188	4.89545	Schistosoma rodhaini genome assembly S_rodhaini_Burundi ,scaffold SROB_scaffold0001761	gi|689517620|emb|LL958739.1|
TRINITY_GG_1406_c0_g2_i1_len_2506_path_[5015	3	5	0	8	7	4	2.83495	4.49785	0	6.02376	4.9653	4.57891	1.50332	2.16924	0	2.59066	2.31188	2.19501	Schistosoma mansoni acylaminoacyl-peptidase (S09 family) partial mRNA	gi|1084297258|ref|XM_018796601.1|	acylaminoacyl-peptidase (S09 family)	P:GO:0006508; F:GO:0008236	P:proteolysis; F:serine-type peptidase activity	Smp_211050.1	Acylaminoacyl-peptidase (S09 family)
TRINITY_GG_533_c1_g1_i1_len_1150_path_[2255	7	2	0	5	16	0	6.61488	1.79914	0	3.76485	11.3493	0	2.72572	0.847308	0	1.91259	3.50453	0	Schistosoma mansoni PDZ domain protein, putative partial mRNA	gi|1084308727|ref|XM_018790982.1|	PDZ domain			Smp_137490.1	PDZ domain protein, putative
TRINITY_GG_958_c26_g1_i1_len_267_path_[245	0	0	0	4	16	0	0	0	0	3.01188	11.3493	0	0	0	0	1.59066	3.50453	0	Schistosoma mansoni strain Puerto Rico chromosome 1, complete genome	gi|353228410|emb|HE601624.1|
TRINITY_GG_2162_c2_g1_i1_len_535_path_[1074	202	175	95	190	147	148	190.887	157.425	163.699	143.064	104.271	169.42	7.57657	7.29852	7.3549	7.16052	6.7042	7.40446	Schistosoma mansoni putative vacuolar ATP synthase subunit g partial mRNA	gi|1084294230|ref|XM_018795956.1|	vacuolar ATP synthase subunit g	P:GO:0055085; P:GO:0015992; C:GO:0016471; F:GO:0016820	P:transmembrane transport; P:proton transport; C:vacuolar proton-transporting V-type ATPase complex; F:hydrolase activity, acting on acid anhydrides, catalyzing transmembrane movement of substances	Smp_001640.1	V-type proton ATPase subunit G
TRINITY_GG_2540_c14_g1_i1_len_1135_path_[2349	46	91	32	89	52	46	43.4692	81.8609	55.1406	67.0143	36.8851	52.6575	5.44192	6.3551	5.78504	6.0664	5.20497	5.71857	Schistosoma mansoni U2 snRNP splicing factor small subunit-like protein mRNA, complete cds	gi|108861862|gb|DQ480558.1|	tropinone reductase	F:GO:0004316; F:GO:0016491; P:GO:0055114	F:3-oxoacyl-[acyl-carrier-protein] reductase (NADPH) activity; F:oxidoreductase activity; P:oxidation-reduction process	Smp_042680.1	Putative tropinone reductase (EC 1.1.1.100)
TRINITY_GG_2445_c10_g1_i1_len_500_path_[478	5	6	0	4	6	9	4.72492	5.39742	0	3.01188	4.25597	10.3026	2.24029	2.43227	0	1.59066	2.08949	3.36493	Schistosoma mansoni elongation factor 2 kinase, putative partial mRNA	gi|1084309803|ref|XM_018790536.1|	hypothetical protein MS3_00422			Smp_149530.1	Elongation factor 2 kinase, putative
TRINITY_GG_814_c0_g1_i1_len_3845_path_[3823	8	9	9	17	22	7	7.55987	8.09614	15.5083	12.8005	15.6052	8.0131	2.91836	3.01723	3.95497	3.67813	3.96396	3.00236	Schistosoma mansoni hypothetical protein partial mRNA	gi|1084290246|ref|XM_018793746.1|	hypothetical protein Smp_140590	F:GO:0030246	F:carbohydrate binding	Smp_140590.1	Uncharacterized protein
TRINITY_GG_912_c10_g1_i1_len_290_path_[268	0	0	0	2	5	0	0	0	0	1.50594	3.54664	0	0	0	0	0.590664	1.82645	0	Schistosoma mansoni strain Puerto Rico chromosome 1, complete genome	gi|353228410|emb|HE601624.1|	hypothetical protein MS3_03657	P:GO:0048013	P:ephrin receptor signaling pathway
TRINITY_GG_655_c69_g1_i1_len_246_path_[447	10	4	0	9	7	0	9.44983	3.59828	0	6.77673	4.9653	0	3.24029	1.84731	0	2.76059	2.31188	0	Schistosoma mansoni strain Puerto Rico chromosome 1, complete genome	gi|353228410|emb|HE601624.1|
TRINITY_GG_985_c42_g1_i1_len_782_path_[1519	2	3	0	10	7	2	1.88997	2.69871	0	7.5297	4.9653	2.28946	0.918361	1.43227	0	2.91259	2.31188	1.19501	Schistosoma mansoni hypothetical protein partial mRNA	gi|1084289604|ref|XM_018793389.1|	hypothetical protein Smp_035040	C:GO:0016020; C:GO:0016021	C:membrane; C:integral component of membrane	Smp_035040.1	Uncharacterized protein
TRINITY_GG_2549_c2_g1_i1_len_394_path_[372	13	9	0	2	5	19	12.2848	8.09614	0	1.50594	3.54664	21.7498	3.6188	3.01723	0	0.590664	1.82645	4.44293	Schistosoma mansoni strain Puerto Rico chromosome 3, complete genome	gi|360042640|emb|HE601626.1|
TRINITY_GG_731_c14_g1_i1_len_267_path_[245	23	3	0	8	7	0	21.7346	2.69871	0	6.02376	4.9653	0	4.44192	1.43227	0	2.59066	2.31188	0	Schistosoma mansoni strain Puerto Rico chromosome 1, complete genome	gi|353228410|emb|HE601624.1|
TRINITY_GG_2360_c39_g1_i1_len_240_path_[218	21	20	0	5	11	21	19.8447	17.9914	0	3.76485	7.80262	24.0393	4.31068	4.16924	0	1.91259	2.96396	4.58732	Schistosoma rodhaini genome assembly S_rodhaini_Burundi ,scaffold SROB_scaffold0000900	gi|689516990|emb|LL957878.1|
TRINITY_GG_198_c0_g1_i1_len_722_path_[1643	5	1	6	4	8	0	4.72492	0.899571	10.3389	3.01188	5.67463	0	2.24029	-0.152692	3.37001	1.59066	2.50453	0	Schistosoma mansoni putative nachr subunit partial mRNA	gi|1084303896|ref|XM_018789468.1|	nachr subunit	P:GO:0007271; F:GO:0015464; P:GO:0007274; P:GO:0007165; F:GO:0005230; F:GO:0042166; C:GO:0005892; C:GO:0045202; P:GO:0035094; P:GO:0006810; C:GO:0005886; P:GO:0099565; F:GO:0005216; P:GO:0006811; C:GO:0045211; P:GO:0098655; C:GO:0016020; C:GO:0016021; C:GO:0030054	P:synaptic transmission, cholinergic; F:acetylcholine receptor activity; P:neuromuscular synaptic transmission; P:signal transduction; F:extracellular ligand-gated ion channel activity; F:acetylcholine binding; C:acetylcholine-gated channel complex; C:synapse; P:response to nicotine; P:transport; C:plasma membrane; P:chemical synaptic transmission, postsynaptic; F:ion channel activity; P:ion tran…	Smp_157790.1	Putative nachr subunit
TRINITY_GG_2515_c1_g1_i1_len_205_path_[473	0	0	0	0	4	0	0	0	0	0	2.83731	0	0	0	0	0	1.50453	0	Schistosoma mansoni strain Puerto Rico chromosome 3, complete genome	gi|360042640|emb|HE601626.1|
TRINITY_GG_1078_c4_g1_i1_len_276_path_[507	0	0	34	0	5	0	0	0	58.5869	0	3.54664	0	0	0	5.87251	0	1.82645	0	Schistosoma mansoni strain Puerto Rico chromosome 6, complete genome	gi|353232888|emb|HE601629.1|
TRINITY_GG_2515_c2_g1_i1_len_206_path_[367	18	0	0	3	4	0	17.0097	0	0	2.25891	2.83731	0	4.08829	0	0	1.17563	1.50453	0	Schistosoma mansoni strain Puerto Rico chromosome 3, complete genome	gi|360042640|emb|HE601626.1|
TRINITY_GG_652_c6_g1_i1_len_591_path_[1137	1023	2345	831	1579	1408	1814	966.718	2109.49	1431.93	1188.94	998.735	2076.54	9.91695	11.0427	10.4837	10.2155	9.96396	11.02	Schistosoma mansoni putative 60s ribosomal protein L12 partial mRNA	gi|1084290100|ref|XM_018793664.1|	60s ribosomal L12	F:GO:0003735; C:GO:0030529; C:GO:0022625; F:GO:0019843; C:GO:0005840; P:GO:0000027; P:GO:0006412	F:structural constituent of ribosome; C:intracellular ribonucleoprotein complex; C:cytosolic large ribosomal subunit; F:rRNA binding; C:ribosome; P:ribosomal large subunit assembly; P:translation	Smp_012750.1	Putative 60s ribosomal protein L12
TRINITY_GG_2162_c12_g1_i1_len_405_path_[765	6	5	0	11	5	0	5.6699	4.49785	0	8.28267	3.54664	0	2.50332	2.16924	0	3.0501	1.82645	0	Schistosoma curassoni genome assembly S_curassoni_Dakar ,scaffold SCUD_contig0002379	gi|689599457|emb|LM076997.1|
TRINITY_GG_2119_c62_g1_i1_len_770_path_[1495	7	23	6	21	8	2	6.61488	20.6901	10.3389	15.8124	5.67463	2.28946	2.72572	4.37087	3.37001	3.98298	2.50453	1.19501	Schistosoma mansoni putative dachshund homolog partial mRNA	gi|1084295046|ref|XM_018796408.1|	dachshund homolog			Smp_180990.1	Putative dachshund homolog
TRINITY_GG_2891_c0_g1_i1_len_3200_path_[9804	29	17	6	36	40	16	27.4045	15.2927	10.3389	27.1069	28.3731	18.3157	4.77634	3.93477	3.37001	4.76059	4.82645	4.19501	Schistosoma mansoni hypothetical protein partial mRNA	gi|1084313266|ref|XM_018791710.1|	hypothetical protein Smp_152570			Smp_152570.1	Uncharacterized protein
TRINITY_GG_265_c31_g1_i1_len_221_path_[397	63	29	0	34	66	0	59.534	26.0875	0	25.601	46.8157	0	5.89564	4.70529	0	4.67813	5.54892	0	Schistosoma mansoni strain Puerto Rico chromosome W, complete genome	gi|360043576|emb|HE601631.1|	---NA---
TRINITY_GG_1985_c2_g1_i1_len_1455_path_[2914	293	482	209	447	406	372	276.88	433.593	360.137	336.578	287.987	425.839	8.11312	8.7602	8.4924	8.3948	8.16986	8.73416	Schistosoma mansoni DEAD box ATP-dependent RNA helicase, putative partial mRNA	gi|1084309088|ref|XM_018790891.1|	DEAD box ATP-dependent RNA	F:GO:0003676; F:GO:0005524; P:GO:0010501; P:GO:0010468; F:GO:0004386; P:GO:0006413; F:GO:0004004; F:GO:0016787	F:nucleic acid binding; F:ATP binding; P:RNA secondary structure unwinding; P:regulation of gene expression; F:helicase activity; P:translational initiation; F:ATP-dependent RNA helicase activity; F:hydrolase activity	Smp_097660.1	DEAD box ATP-dependent RNA helicase, putative
TRINITY_GG_1124_c29_g1_i1_len_314_path_[293	0	2	0	0	3	0	0	1.79914	0	0	2.12799	0	0	0.847308	0	0	1.08949	0	Schistosoma rodhaini genome assembly S_rodhaini_Burundi ,scaffold SROB_scaffold0006148	gi|689521007|emb|LL963126.1|
TRINITY_GG_157_c12_g1_i1_len_2715_path_[5434	33	19	4	22	41	13	31.1845	17.0918	6.89257	16.5653	29.0825	14.8815	4.96276	4.09524	2.78504	4.0501	4.86208	3.89545	Schistosoma mansoni nedd-4-like E3 ubiquitin-protein ligase partial mRNA	gi|1084302986|ref|XM_018789091.1|	nedd-4-like E3 ubiquitin- ligase	C:GO:0005634; F:GO:0004842; C:GO:0005737; F:GO:0016874; P:GO:0042787	C:nucleus; F:ubiquitin-protein transferase activity; C:cytoplasm; F:ligase activity; P:protein ubiquitination involved in ubiquitin-dependent protein catabolic process	Smp_165260.1	E3 ubiquitin-protein ligase (EC 2.3.2.26)
TRINITY_GG_90_c0_g3_i1_len_2308_path_[5743	24	27	16	37	48	14	22.6796	24.2884	27.5703	27.8599	34.0478	16.0262	4.50332	4.6022	4.78504	4.80012	5.08949	4.00236	Schistosoma haematobium Cleft lip and palate transmembrane protein 1 mRNA	gi|844854844|ref|XM_012941059.1|	Cleft lip and palate transmembrane 1	C:GO:0016020; C:GO:0016021	C:membrane; C:integral component of membrane	Smp_198530.1	Cleft lip and palate associated transmembrane protein-related
TRINITY_GG_2299_c10_g1_i1_len_408_path_[771	0	11	0	7	6	0	0	9.89528	0	5.27079	4.25597	0	0	3.30674	0	2.39802	2.08949	0	Schistosoma mansoni strain Puerto Rico chromosome 2, complete genome	gi|353230524|emb|HE601625.1|
TRINITY_GG_2516_c9_g1_i1_len_1516_path_[1494	298	287	288	403	375	202	281.605	258.177	496.265	303.447	265.998	231.235	8.13753	8.01222	8.95497	8.2453	8.05527	7.85322	Schistosoma mansoni (clone C5-1B3) phosphoglycerate kinase (PGK) gene, complete cds	gi|556412|gb|L36833.1|SCMPGK	PGK_SCHMA ame: Full=Phosphoglycerate kinase	F:GO:0000166; F:GO:0005524; F:GO:0004618; P:GO:0006096; P:GO:0016310; F:GO:0016740; F:GO:0016301	F:nucleotide binding; F:ATP binding; F:phosphoglycerate kinase activity; P:glycolytic process; P:phosphorylation; F:transferase activity; F:kinase activity	Smp_214060.1
TRINITY_GG_2601_c12_g1_i1_len_408_path_[386	3	5	0	9	8	6	2.83495	4.49785	0	6.77673	5.67463	6.86837	1.50332	2.16924	0	2.76059	2.50453	2.77997	Schistosoma mansoni strain Puerto Rico chromosome 3, complete genome	gi|360042640|emb|HE601626.1|
TRINITY_GG_405_c43_g1_i1_len_210_path_[375	33	6	0	2	7	0	31.1845	5.39742	0	1.50594	4.9653	0	4.96276	2.43227	0	0.590664	2.31188	0	Schistosoma mansoni strain Puerto Rico chromosome W, complete genome	gi|360043576|emb|HE601631.1|
TRINITY_GG_261_c9_g1_i1_len_273_path_[501	15	3	0	5	9	0	14.1748	2.69871	0	3.76485	6.38396	0	3.82525	1.43227	0	1.91259	2.67445	0	Schistosoma mansoni putative intraflagellar transport 81 (Carnitine deficiency-associated protein expressed in ventricle 1) (CDV-1 protein) partial mRNA	gi|1084305366|ref|XM_018790077.1|	intraflagellar transport 81 (Carnitine deficiency-associated expressed in ventricle 1) (CDV-1 )	F:GO:0015631; C:GO:0005813; C:GO:0031514; P:GO:0042073; C:GO:0005929; C:GO:0030992	F:tubulin binding; C:centrosome; C:motile cilium; P:intraciliary transport; C:cilium; C:intraciliary transport particle B	Smp_139730.1	Putative intraflagellar transport 81 (Carnitine deficiency-associated protein expressed in ventricle 1) (CDV-1 protein)
TRINITY_GG_1370_c4_g1_i1_len_1122_path_[5016	22	14	14	20	19	7	20.7896	12.594	24.124	15.0594	13.4772	8.0131	4.37779	3.65466	4.5924	3.91259	3.75245	3.00236	Schistosoma mansoni strain Puerto Rico chromosome 7, complete genome	gi|353233529|emb|HE601630.1|	Tubulin-specific chaperone cofactor E
TRINITY_GG_2859_c2_g1_i1_len_264_path_[246	32	52	39	47	54	16	30.2395	46.7777	67.2026	35.3896	38.3038	18.3157	4.91836	5.54775	6.07045	5.14525	5.25941	4.19501	Schistosoma rodhaini genome assembly S_rodhaini_Burundi ,scaffold SROB_scaffold0002954	gi|689518624|emb|LL959932.1|
TRINITY_GG_1180_c1_g1_i1_len_3360_path_[6967	34	29	13	36	39	22	32.1294	26.0875	22.4009	27.1069	27.6638	25.184	5.00582	4.70529	4.48548	4.76059	4.78993	4.65444	Schistosoma mansoni mRNA-export factor tap/nxf-related partial mRNA	gi|1084311225|ref|XM_018799620.1|	mRNA-export factor tap nxf-related	C:GO:0005634; P:GO:0051028; P:GO:0016973; F:GO:0003723	C:nucleus; P:mRNA transport; P:poly(A)+ mRNA export from nucleus; F:RNA binding	Smp_162430.1	mRNA-export factor tap/nxf-related
TRINITY_GG_116_c22_g2_i1_len_2396_path_[4812	10	7	6	19	29	7	9.44983	6.29699	10.3389	14.3064	20.5705	8.0131	3.24029	2.65466	3.37001	3.83859	4.36251	3.00236	Schistosoma japonicum isolate Anhui non-coing mRNA clone SJFCE1754|FSE001-P00022-L11	gi|257208906|emb|FN328672.1|	choline o-acyltransferase	F:GO:0016746; F:GO:0016740	F:transferase activity, transferring acyl groups; F:transferase activity	Smp_146910.1	Putative choline o-acyltransferase
TRINITY_GG_529_c2_g1_i1_len_214_path_[383	0	0	76	0	7	0	0	0	130.959	0	4.9653	0	0	0	7.03297	0	2.31188	0	Schistosoma rodhaini genome assembly S_rodhaini_Burundi ,scaffold SROB_scaffold0022910	gi|686677505|emb|LL981314.1|
TRINITY_GG_2233_c31_g1_i1_len_535_path_[513	10	2	0	6	8	0	9.44983	1.79914	0	4.51782	5.67463	0	3.24029	0.847308	0	2.17563	2.50453	0	Schistosoma mansoni strain Puerto Rico chromosome 2, complete genome	gi|353230524|emb|HE601625.1|	LOW QUALITY PROTEIN: hypothetical protein Smp_161210	C:GO:0016020; C:GO:0016021	C:membrane; C:integral component of membrane	Smp_161210.1	Uncharacterized protein
TRINITY_GG_1461_c0_g1_i1_len_977_path_[955	4	3	13	8	10	3	3.77993	2.69871	22.4009	6.02376	7.09329	3.43419	1.91836	1.43227	4.48548	2.59066	2.82645	1.77997	Schistosoma mansoni strain Puerto Rico chromosome 4, complete genome	gi|353231633|emb|HE601627.1|	hypothetical protein Smp_166170			Smp_166170.1	Uncharacterized protein
TRINITY_GG_405_c62_g1_i1_len_212_path_[379	16	0	0	0	17	0	15.1197	0	0	0	12.0586	0	3.91836	0	0	0	3.59199	0	Schistosoma mansoni strain Puerto Rico chromosome W, complete genome	gi|360043576|emb|HE601631.1|
TRINITY_GG_500_c36_g1_i1_len_451_path_[429	11	26	0	29	24	20	10.3948	23.3888	0	21.8361	17.0239	22.8946	3.37779	4.54775	0	4.44865	4.08949	4.51693	Schistosoma mansoni hypothetical protein partial mRNA	gi|1084306102|ref|XM_018791969.1|	hypothetical protein Smp_019350			Smp_019350.1	Uncharacterized protein
TRINITY_GG_256_c13_g1_i1_len_257_path_[469	9	3	0	4	8	0	8.50485	2.69871	0	3.01188	5.67463	0	3.08829	1.43227	0	1.59066	2.50453	0	Schistosoma mansoni strain Puerto Rico chromosome W, complete genome	gi|360043576|emb|HE601631.1|
TRINITY_GG_2241_c0_g1_i1_len_1738_path_[3549	59	68	22	72	90	59	55.754	61.1708	37.9092	54.2138	63.8396	67.539	5.801	5.93477	5.24447	5.76059	5.99638	6.07765	Schistosoma mansoni hypothetical protein partial mRNA	gi|1084294018|ref|XM_018795838.1|	hypothetical protein Smp_012280			Smp_012280.1	Uncharacterized protein
TRINITY_GG_279_c5_g1_i1_len_217_path_[389	0	6	0	11	5	0	0	5.39742	0	8.28267	3.54664	0	0	2.43227	0	3.0501	1.82645	0	Schistosoma mansoni strain Puerto Rico chromosome W, complete genome	gi|360043576|emb|HE601631.1|
TRINITY_GG_2669_c51_g1_i1_len_341_path_[319	26	8	0	9	5	0	24.5696	7.19656	0	6.77673	3.54664	0	4.6188	2.84731	0	2.76059	1.82645	0	Schistosoma mansoni strain Puerto Rico chromosome 5, complete genome	gi|353232596|emb|HE601628.1|
TRINITY_GG_265_c8_g1_i1_len_1232_path_[2607	15	3	0	3	6	3	14.1748	2.69871	0	2.25891	4.25597	3.43419	3.82525	1.43227	0	1.17563	2.08949	1.77997	Schistosoma mansoni strain Puerto Rico chromosome W, complete genome	gi|360043576|emb|HE601631.1|
TRINITY_GG_758_c4_g1_i1_len_1677_path_[1655	19	19	7	18	18	10	17.9547	17.0918	12.062	13.5535	12.7679	11.4473	4.16629	4.09524	3.5924	3.76059	3.67445	3.51693	Schistosoma mansoni strain Puerto Rico chromosome 1, complete genome	gi|353228410|emb|HE601624.1|	phosphatidylinositol N-acetylglucosaminyltransferase subunit P	F:GO:0016757; C:GO:0000506; C:GO:0016020; C:GO:0016021; F:GO:0017176; F:GO:0016740	F:transferase activity, transferring glycosyl groups; C:glycosylphosphatidylinositol-N-acetylglucosaminyltransferase (GPI-GnT) complex; C:membrane; C:integral component of membrane; F:phosphatidylinositol N-acetylglucosaminyltransferase activity; F:transferase activity	Smp_163640.1	Putative phosphatidylinositol N-acetylglucosaminyltransferase subunit P (EC 2.4.1.198)
TRINITY_GG_1009_c52_g1_i1_len_285_path_[263	7	2	0	3	3	0	6.61488	1.79914	0	2.25891	2.12799	0	2.72572	0.847308	0	1.17563	1.08949	0	Schistosoma mansoni putative rab9p40 partial mRNA	gi|1084290620|ref|XM_018793953.1|	putative rab9p40			Smp_025700.1	Putative rab9p40
TRINITY_GG_2911_c12_g1_i1_len_205_path_[183	18	0	0	3	4	0	17.0097	0	0	2.25891	2.83731	0	4.08829	0	0	1.17563	1.50453	0	Schistosoma rodhaini genome assembly S_rodhaini_Burundi ,scaffold SROB_scaffold0005571	gi|689520543|emb|LL962549.1|
TRINITY_GG_157_c86_g1_i1_len_246_path_[447	10	4	0	0	5	0	9.44983	3.59828	0	0	3.54664	0	3.24029	1.84731	0	0	1.82645	0	Schistosoma mansoni hypothetical protein partial mRNA	gi|1084303204|ref|XM_018789179.1|	hypothetical protein Smp_179620			Smp_179620.1	Uncharacterized protein
TRINITY_GG_236_c0_g1_i1_len_908_path_[1796	213	294	134	281	249	191	201.281	264.474	230.901	211.585	176.623	218.643	7.65307	8.04698	7.85113	7.72509	7.46453	7.77243	Schistosoma mansoni hypothetical protein partial mRNA	gi|1084303749|ref|XM_018789402.1|	hypothetical protein Smp_017830.1			Smp_017830.2	Uncharacterized protein
TRINITY_GG_1380_c1_g1_i1_len_315_path_[293	10	2	0	4	7	0	9.44983	1.79914	0	3.01188	4.9653	0	3.24029	0.847308	0	1.59066	2.31188	0	Schistosoma mansoni deoxyribonuclease II-related partial mRNA	gi|1084308305|ref|XM_018791096.1|	deoxyribonuclease II-related	P:GO:0006309; F:GO:0004531; P:GO:0006259; C:GO:0005622	P:apoptotic DNA fragmentation; F:deoxyribonuclease II activity; P:DNA metabolic process; C:intracellular	Smp_008610.1	Deoxyribonuclease II-related
TRINITY_GG_2741_c0_g1_i1_len_1714_path_[1692	9	10	11	16	19	9	8.50485	8.99571	18.9546	12.0475	13.4772	10.3026	3.08829	3.16924	4.24447	3.59066	3.75245	3.36493	Schistosoma mansoni rrm-containing protein seb-4, putative partial mRNA	gi|1084308032|ref|XM_018791319.1|	rrm-containing seb-			Smp_197730.1	Rrm-containing protein seb-4, putative
TRINITY_GG_1123_c1_g1_i1_len_504_path_[3714	100	162	42	132	96	72	94.4983	145.73	72.372	99.392	68.0956	82.4204	6.56222	7.18716	6.17736	6.63506	6.08949	6.36493	Schistosoma mansoni rab15, 13, 10, 1, 35, 5, and, putative partial mRNA	gi|1084309703|ref|XM_018790617.1|
TRINITY_GG_287_c1_g1_i1_len_250_path_[455	9	4	0	3	7	0	8.50485	3.59828	0	2.25891	4.9653	0	3.08829	1.84731	0	1.17563	2.31188	0	Schistosoma mansoni hypothetical protein partial mRNA	gi|1084305981|ref|XM_018790344.1|	hypothetical protein Smp_163660	F:GO:0005524; P:GO:0016310; F:GO:0019205; P:GO:0006139	F:ATP binding; P:phosphorylation; F:nucleobase-containing compound kinase activity; P:nucleobase-containing compound metabolic process	Smp_163660.1	Uncharacterized protein
TRINITY_GG_1498_c59_g1_i1_len_1714_path_[4411	3	1	0	4	11	2	2.83495	0.899571	0	3.01188	7.80262	2.28946	1.50332	-0.152692	0	1.59066	2.96396	1.19501	Schistosoma mansoni strain Puerto Rico chromosome 4, complete genome	gi|353231633|emb|HE601627.1|	Zinc finger	F:GO:0003676; F:GO:0046872	F:nucleic acid binding; F:metal ion binding	Smp_150940.1	Uncharacterized protein
TRINITY_GG_1533_c14_g1_i1_len_564_path_[542	2	6	0	7	9	11	1.88997	5.39742	0	5.27079	6.38396	12.592	0.918361	2.43227	0	2.39802	2.67445	3.65444	Schistosoma haematobium Ropporin-1-like protein mRNA	gi|844869758|ref|XM_012944647.1|	Ropporin-1-like protein			Smp_059090.1	Putative camp-dependent protein kinase regulatory subunit (EC 2.7.11.11)
TRINITY_GG_2559_c10_g2_i1_len_1021_path_[7021	22	8	4	24	47	16	20.7896	7.19656	6.89257	18.0713	33.3384	18.3157	4.37779	2.84731	2.78504	4.17563	5.05912	4.19501	Schistosoma mansoni SNaK1 mRNA, complete cds	gi|15824395|gb|AF303222.1|AF303222	AF303222_1S 1	F:GO:0005391; P:GO:0090662; P:GO:0006810; F:GO:0000166; P:GO:0006813; P:GO:0006814; F:GO:0005524; P:GO:0006811; F:GO:0046872; C:GO:0016020; C:GO:0016021; P:GO:0010248; F:GO:0016787	F:sodium:potassium-exchanging ATPase activity; P:ATP hydrolysis coupled transmembrane transport; P:transport; F:nucleotide binding; P:potassium ion transport; P:sodium ion transport; F:ATP binding; P:ion transport; F:metal ion binding; C:membrane; C:integral component of membrane; P:establishment or maintenance of transmembrane electrochemical gradient; F:hydrolase activity	Smp_015020.1	Sodium/potassium-transporting ATPase subunit alpha (EC 3.6.3.-)
TRINITY_GG_1072_c0_g1_i1_len_504_path_[4232	16	30	0	16	17	17	15.1197	26.9871	0	12.0475	12.0586	19.4604	3.91836	4.7542	0	3.59066	3.59199	4.28247	Schistosoma mansoni hypothetical protein partial mRNA	gi|1084306762|ref|XM_018791703.1|	hypothetical protein Smp_142090	P:GO:0006281; F:GO:0017108; C:GO:0005634; P:GO:0006260; C:GO:0033557	P:DNA repair; F:5'-flap endonuclease activity; C:nucleus; P:DNA replication; C:Slx1-Slx4 complex	Smp_142090.1	Uncharacterized protein
TRINITY_GG_827_c5_g1_i1_len_506_path_[967	4	2	0	3	5	0	3.77993	1.79914	0	2.25891	3.54664	0	1.91836	0.847308	0	1.17563	1.82645	0	Schistosoma mansoni putative cation efflux protein/ zinc transporter partial mRNA	gi|1084292525|ref|XM_018795011.1|	cation efflux zinc transporter	P:GO:0010043; P:GO:0055085; P:GO:0006812; P:GO:0061088; P:GO:0098655; C:GO:0016020; C:GO:0016021; F:GO:0008324; F:GO:0005385; C:GO:0005794; P:GO:0071577	P:response to zinc ion; P:transmembrane transport; P:cation transport; P:regulation of sequestering of zinc ion; P:cation transmembrane transport; C:membrane; C:integral component of membrane; F:cation transmembrane transporter activity; F:zinc ion transmembrane transporter activity; C:Golgi apparatus; P:zinc II ion transmembrane transport	Smp_170590.1	Putative cation efflux protein/ zinc transporter
TRINITY_GG_2908_c32_g1_i1_len_515_path_[985	2	2	0	3	7	0	1.88997	1.79914	0	2.25891	4.9653	0	0.918361	0.847308	0	1.17563	2.31188	0	Schistosoma mansoni hypothetical protein partial mRNA	gi|1084310104|ref|XM_018790459.1|	hypothetical protein MS3_03016	C:GO:0016020; C:GO:0016021	C:membrane; C:integral component of membrane	Smp_164230.1	Uncharacterized protein
TRINITY_GG_2150_c14_g1_i1_len_243_path_[441	10	8	0	3	1	0	9.44983	7.19656	0	2.25891	0.709329	0	3.24029	2.84731	0	1.17563	-0.495474	0	Schistosoma mansoni strain Puerto Rico chromosome 2, complete genome	gi|353230524|emb|HE601625.1|
TRINITY_GG_2672_c63_g1_i1_len_775_path_[753	88	92	34	122	115	90	83.1585	82.7605	58.5869	91.8623	81.5728	103.026	6.37779	6.37087	5.87251	6.5214	6.35002	6.68686	Schistosoma mansoni hypothetical protein partial mRNA	gi|1084298974|ref|XM_018797550.1|	hypothetical protein Smp_136320			Smp_136320.1	Uncharacterized protein
TRINITY_GG_23_c4_g1_i1_len_318_path_[296	0	4	0	1	12	0	0	3.59828	0	0.75297	8.51194	0	0	1.84731	0	-0.409336	3.08949	0	Schistosoma mansoni strain Puerto Rico chromosome W, complete genome	gi|360043576|emb|HE601631.1|	Sulfate transporter chloroplastic	P:GO:0008272; F:GO:0008271; P:GO:0055085; C:GO:0016020; C:GO:0016021; P:GO:1902358; F:GO:0015116	P:sulfate transport; F:secondary active sulfate transmembrane transporter activity; P:transmembrane transport; C:membrane; C:integral component of membrane; P:sulfate transmembrane transport; F:sulfate transmembrane transporter activity
TRINITY_GG_2140_c0_g1_i1_len_619_path_[597	12	4	0	11	10	3	11.3398	3.59828	0	8.28267	7.09329	3.43419	3.50332	1.84731	0	3.0501	2.82645	1.77997	Schistosoma mansoni strain Puerto Rico chromosome 2, complete genome	gi|353230524|emb|HE601625.1|
TRINITY_GG_721_c5_g1_i1_len_1975_path_[3917	23	25	4	30	24	31	21.7346	22.4893	6.89257	22.5891	17.0239	35.4866	4.44192	4.49116	2.78504	4.49755	4.08949	5.1492	Schistosoma mansoni hypothetical protein partial mRNA	gi|1084291488|ref|XM_018794435.1|	hypothetical protein Smp_008220	F:GO:0016746; F:GO:0008270; F:GO:0019706; F:GO:0046872; C:GO:0016020; C:GO:0016021; F:GO:0016740	F:transferase activity, transferring acyl groups; F:zinc ion binding; F:protein-cysteine S-palmitoyltransferase activity; F:metal ion binding; C:membrane; C:integral component of membrane; F:transferase activity	Smp_008220.1	Palmitoyltransferase (EC 2.3.1.225)
TRINITY_GG_2739_c24_g1_i1_len_1498_path_[2951	5	5	10	10	12	8	4.72492	4.49785	17.2314	7.5297	8.51194	9.15783	2.24029	2.16924	4.10697	2.91259	3.08949	3.19501	Schistosoma mansoni hypothetical protein partial mRNA	gi|1084307975|ref|XM_018791296.1|	hypothetical protein Smp_017520	F:GO:0000287; C:GO:0005737; P:GO:0007165; P:GO:0046854; F:GO:0004441; P:GO:0046855	F:magnesium ion binding; C:cytoplasm; P:signal transduction; P:phosphatidylinositol phosphorylation; F:inositol-1,4-bisphosphate 1-phosphatase activity; P:inositol phosphate dephosphorylation	Smp_017520.1	Uncharacterized protein
TRINITY_GG_674_c83_g1_i1_len_350_path_[655	0	0	20	2	11	8	0	0	34.4629	1.50594	7.80262	9.15783	0	0	5.10697	0.590664	2.96396	3.19501	Schistosoma mansoni putative proline-serine-threonine phosphatase interacting protein partial mRNA	gi|1084290942|ref|XM_018794132.1|	proline-serine-threonine phosphatase interacting			Smp_028140.1	Putative proline-serine-threonine phosphatase interacting protein
TRINITY_GG_414_c24_g1_i1_len_219_path_[393	0	0	0	2	7	0	0	0	0	1.50594	4.9653	0	0	0	0	0.590664	2.31188	0	Schistosoma mansoni strain Puerto Rico chromosome W, complete genome	gi|360043576|emb|HE601631.1|
TRINITY_GG_945_c31_g1_i1_len_523_path_[1001	0	2	0	3	6	0	0	1.79914	0	2.25891	4.25597	0	0	0.847308	0	1.17563	2.08949	0	Schistosoma mansoni serine/threonine kinase partial mRNA	gi|1084291268|ref|XM_018794313.1|	serine threonine kinase	P:GO:0000165; F:GO:0005524; P:GO:0000186; F:GO:0004672; F:GO:0004709; P:GO:0016310; F:GO:0016740; P:GO:0006468; F:GO:0016301; C:GO:0005622	P:MAPK cascade; F:ATP binding; P:activation of MAPKK activity; F:protein kinase activity; F:MAP kinase kinase kinase activity; P:phosphorylation; F:transferase activity; P:protein phosphorylation; F:kinase activity; C:intracellular	Smp_125370.1	Serine/threonine kinase (EC 2.7.11.25)
TRINITY_GG_576_c23_g1_i1_len_3008_path_[6279	789	455	124	953	1548	276	745.592	409.305	213.67	717.58	1098.04	315.945	9.54224	8.67703	7.73924	9.487	10.1007	8.30353	TPA_exp: Schistosoma mansoni Perere non-LTR retrotransposon mRNA, complete sequence	gi|44829166|tpg|BK004067.1|	TPA_exp: pol poly			Smp_107700.1	Uncharacterized protein
TRINITY_GG_371_c7_g1_i1_len_297_path_[275	18	2	0	3	6	0	17.0097	1.79914	0	2.25891	4.25597	0	4.08829	0.847308	0	1.17563	2.08949	0	Schistosoma mansoni putative aryl hydrocarbon receptor partial mRNA	gi|1084304678|ref|XM_018789781.1|	aryl hydrocarbon receptor	C:GO:0005634; P:GO:0006351; P:GO:0006355; C:GO:0034753; F:GO:0046983; P:GO:0009410; P:GO:0045944	C:nucleus; P:transcription, DNA-templated; P:regulation of transcription, DNA-templated; C:nuclear aryl hydrocarbon receptor complex; F:protein dimerization activity; P:response to xenobiotic stimulus; P:positive regulation of transcription from RNA polymerase II promoter	Smp_168600.1	Putative aryl hydrocarbon receptor
TRINITY_GG_2665_c7_g1_i1_len_416_path_[787	6	72	29	44	24	59	5.6699	64.7691	49.9712	33.1307	17.0239	67.539	2.50332	6.01723	5.64302	5.0501	4.08949	6.07765	Schistosoma mansoni hypothetical protein partial mRNA	gi|1084299088|ref|XM_018797614.1|	hypothetical protein Smp_153370			Smp_153370.1	Uncharacterized protein
TRINITY_GG_2822_c12_g2_i1_len_1831_path_[12243	11	6	14	14	36	3	10.3948	5.39742	24.124	10.5416	25.5358	3.43419	3.37779	2.43227	4.5924	3.39802	4.67445	1.77997	Schistosoma mansoni serine/threonine kinase partial mRNA	gi|1084307300|ref|XM_018791564.1|	serine threonine kinase	F:GO:0000166; F:GO:0005524; F:GO:0004672; P:GO:0016310; P:GO:0006468; F:GO:0016301	F:nucleotide binding; F:ATP binding; F:protein kinase activity; P:phosphorylation; P:protein phosphorylation; F:kinase activity	Smp_013840.1	Non-specific serine/threonine protein kinase (EC 2.7.11.1)
TRINITY_GG_766_c8_g1_i1_len_207_path_[369	17	14	0	16	6	0	16.0647	12.594	0	12.0475	4.25597	0	4.00582	3.65466	0	3.59066	2.08949	0	Schistosoma mansoni strain Puerto Rico chromosome 1, complete genome	gi|353228410|emb|HE601624.1|
TRINITY_GG_1537_c24_g1_i1_len_3562_path_[3540	16	13	7	20	22	11	15.1197	11.6944	12.062	15.0594	15.6052	12.592	3.91836	3.54775	3.5924	3.91259	3.96396	3.65444	Schistosoma mansoni strain Puerto Rico chromosome 4, complete genome	gi|353231633|emb|HE601627.1|	putative rassf	P:GO:0007165	P:signal transduction	Smp_197830.1	Putative rassf
TRINITY_GG_649_c9_g1_i1_len_555_path_[533	2	4	0	11	11	0	1.88997	3.59828	0	8.28267	7.80262	0	0.918361	1.84731	0	3.0501	2.96396	0	Schistosoma mansoni strain Puerto Rico chromosome 1, complete genome	gi|353228410|emb|HE601624.1|
TRINITY_GG_1664_c7_g1_i1_len_308_path_[286	0	0	0	2	3	0	0	0	0	1.50594	2.12799	0	0	0	0	0.590664	1.08949	0	Schistosoma mansoni strain Puerto Rico chromosome 6, complete genome	gi|353232888|emb|HE601629.1|	Transient receptor potential channel	C:GO:0016020; C:GO:0016021	C:membrane; C:integral component of membrane
TRINITY_GG_885_c18_g1_i1_len_1505_path_[2965	20	13	5	24	28	10	18.8997	11.6944	8.61572	18.0713	19.8612	11.4473	4.24029	3.54775	3.10697	4.17563	4.31188	3.51693	Schistosoma mansoni strain Puerto Rico chromosome 1, complete genome	gi|353228410|emb|HE601624.1|	hypothetical protein			Smp_201910.1	Uncharacterized protein Smp_201910
TRINITY_GG_895_c54_g1_i1_len_258_path_[236	9	19	0	1	3	0	8.50485	17.0918	0	0.75297	2.12799	0	3.08829	4.09524	0	-0.409336	1.08949	0	Schistosoma mansoni strain Puerto Rico chromosome 1, complete genome	gi|353228410|emb|HE601624.1|
TRINITY_GG_2392_c12_g1_i1_len_1930_path_[5398	6	1	2	5	12	5	5.6699	0.899571	3.44629	3.76485	8.51194	5.72364	2.50332	-0.152692	1.78504	1.91259	3.08949	2.51693	Schistosoma mansoni lamin, putative partial mRNA	gi|1084307788|ref|XM_018791382.1|	lamin, putative	F:GO:0016491; P:GO:0008152; F:GO:0005198; P:GO:0055114; C:GO:0005882	F:oxidoreductase activity; P:metabolic process; F:structural molecule activity; P:oxidation-reduction process; C:intermediate filament	Smp_159900.1	Lamin, putative
TRINITY_GG_74_c4_g1_i1_len_489_path_[933	5	3	0	3	14	0	4.72492	2.69871	0	2.25891	9.9306	0	2.24029	1.43227	0	1.17563	3.31188	0	Schistosoma mansoni putative multiple ankyrin repeats single kh domain protein partial mRNA	gi|1084303458|ref|XM_018789288.1|	multiple ankyrin repeats single kh domain	F:GO:0003676; F:GO:0003723	F:nucleic acid binding; F:RNA binding	Smp_158310.1	Putative multiple ankyrin repeats single kh domain protein
TRINITY_GG_2484_c5_g1_i1_len_269_path_[493	15	3	0	9	10	0	14.1748	2.69871	0	6.77673	7.09329	0	3.82525	1.43227	0	2.76059	2.82645	0	Schistosoma mansoni serine/threonine kinase partial mRNA	gi|1084296856|ref|XM_018799770.1|	serine threonine kinase	F:GO:0000166; F:GO:0005524; F:GO:0004702; C:GO:0005737; F:GO:0004672; P:GO:0016310; F:GO:0004674; P:GO:0006468; P:GO:0023014; F:GO:0016301	F:nucleotide binding; F:ATP binding; F:signal transducer, downstream of receptor, with serine/threonine kinase activity; C:cytoplasm; F:protein kinase activity; P:phosphorylation; F:protein serine/threonine kinase activity; P:protein phosphorylation; P:signal transduction by protein phosphorylation; F:kinase activity	Smp_176970.1	Serine/threonine kinase
TRINITY_GG_2324_c31_g1_i1_len_310_path_[288	49	10	0	10	18	0	46.3042	8.99571	0	7.5297	12.7679	0	5.53307	3.16924	0	2.91259	3.67445	0	Schistosoma mansoni strain Puerto Rico chromosome 2, complete genome	gi|353230524|emb|HE601625.1|
TRINITY_GG_721_c4_g1_i1_len_2414_path_[4803	22	20	8	20	16	9	20.7896	17.9914	13.7851	15.0594	11.3493	10.3026	4.37779	4.16924	3.78504	3.91259	3.50453	3.36493	Schistosoma mansoni hypothetical protein partial mRNA	gi|1084291480|ref|XM_018794430.1|	hypothetical protein Smp_126630			Smp_126630.1	Uncharacterized protein
TRINITY_GG_1735_c28_g1_i1_len_581_path_[1117	5	2	8	4	4	3	4.72492	1.79914	13.7851	3.01188	2.83731	3.43419	2.24029	0.847308	3.78504	1.59066	1.50453	1.77997	Schistosoma haematobium Phosphatase and actin regulator 2 mRNA	gi|844865566|ref|XM_012943654.1|	Phosphatase and actin regulator 2			Smp_164020.1	Uncharacterized protein
TRINITY_GG_2871_c1_g1_i1_len_533_path_[511	2	2	0	6	9	0	1.88997	1.79914	0	4.51782	6.38396	0	0.918361	0.847308	0	2.17563	2.67445	0	Schistosoma rodhaini genome assembly S_rodhaini_Burundi ,scaffold SROB_scaffold0001838	gi|689517697|emb|LL958816.1|	variable lymphocyte	C:GO:0016020; C:GO:0016021	C:membrane; C:integral component of membrane	Smp_000160.1	Variable lymphocyte receptor, putative
TRINITY_GG_2296_c13_g1_i1_len_503_path_[481	4	1	0	2	8	0	3.77993	0.899571	0	1.50594	5.67463	0	1.91836	-0.152692	0	0.590664	2.50453	0	Schistosoma mansoni hypothetical protein partial mRNA	gi|1084293860|ref|XM_018795750.1|	hypothetical protein Smp_148250			Smp_148250.1	Uncharacterized protein
TRINITY_GG_157_c164_g1_i1_len_249_path_[227	38	58	0	0	26	0	35.9094	52.1751	0	0	18.4425	0	5.16629	5.70529	0	0	4.20497	0	Schistosoma mansoni strain Puerto Rico chromosome W, complete genome	gi|360043576|emb|HE601631.1|
TRINITY_GG_952_c37_g1_i1_len_1290_path_[2535	20	40	12	36	41	37	18.8997	35.9828	20.6777	27.1069	29.0825	42.355	4.24029	5.16924	4.37001	4.76059	4.86208	5.40446	Schistosoma mansoni putative zinc phosphodiesterase partial mRNA	gi|1084291156|ref|XM_018794250.1|	zinc phosphodiesterase	P:GO:0090502; P:GO:0042779; F:GO:0042781; F:GO:0016891; P:GO:0034414	P:RNA phosphodiester bond hydrolysis, endonucleolytic; P:tRNA 3'-trailer cleavage; F:3'-tRNA processing endoribonuclease activity; F:endoribonuclease activity, producing 5'-phosphomonoesters; P:tRNA 3'-trailer cleavage, endonucleolytic	Smp_068090.1	Putative zinc phosphodiesterase
TRINITY_GG_1333_c20_g1_i1_len_247_path_[449	0	0	0	1	5	0	0	0	0	0.75297	3.54664	0	0	0	0	-0.409336	1.82645	0	Schistosoma mansoni strain Puerto Rico chromosome 7, complete genome	gi|353233529|emb|HE601630.1|
TRINITY_GG_67_c14_g1_i1_len_1001_path_[1957	17	6	0	6	14	0	16.0647	5.39742	0	4.51782	9.9306	0	4.00582	2.43227	0	2.17563	3.31188	0	Schistosoma mansoni strain Puerto Rico chromosome W, complete genome	gi|360043576|emb|HE601631.1|
TRINITY_GG_548_c23_g1_i1_len_201_path_[179	0	0	0	15	6	0	0	0	0	11.2946	4.25597	0	0	0	0	3.49755	2.08949	0	Schistosoma haematobium Zinc finger HIT domain-containing protein 3 mRNA	gi|844846687|ref|XM_012939217.1|	Zinc finger HIT domain-containing 3	C:GO:0016020; C:GO:0016021	C:membrane; C:integral component of membrane
TRINITY_GG_1541_c1_g1_i1_len_335_path_[4016	27	43	0	37	25	44	25.5146	38.6815	0	27.8599	17.7332	50.368	4.67325	5.27357	0	4.80012	4.14838	5.65444	Schistosoma mansoni strain Puerto Rico chromosome 4, complete genome	gi|353231633|emb|HE601627.1|
TRINITY_GG_271_c0_g1_i1_len_1044_path_[2045	18	27	16	24	20	21	17.0097	24.2884	27.5703	18.0713	14.1866	24.0393	4.08829	4.6022	4.78504	4.17563	3.82645	4.58732	Schistosoma mansoni hypothetical protein partial mRNA	gi|1084305157|ref|XM_018789989.1|	hypothetical protein Smp_198520			Smp_198520.1	Uncharacterized protein
TRINITY_GG_930_c1_g1_i1_len_1568_path_[3244	35	40	7	43	62	25	33.0744	35.9828	12.062	32.3777	43.9784	28.6182	5.04764	5.16924	3.5924	5.01693	5.45872	4.83886	Schistosoma mansoni strain Puerto Rico chromosome 1, complete genome	gi|353228410|emb|HE601624.1|	Alpha beta hydrolase domain-containing	C:GO:0016020; C:GO:0016021; P:GO:0006397; F:GO:0016787	C:membrane; C:integral component of membrane; P:mRNA processing; F:hydrolase activity
TRINITY_GG_975_c19_g1_i1_len_284_path_[523	0	0	0	4	4	0	0	0	0	3.01188	2.83731	0	0	0	0	1.59066	1.50453	0	Schistosoma mansoni strain Puerto Rico chromosome 1, complete genome	gi|353228410|emb|HE601624.1|
TRINITY_GG_1015_c27_g1_i1_len_432_path_[410	6549	3112	10393	4370	1745	3923	6188.7	2799.46	17908.6	3290.48	1237.78	4490.77	12.5954	11.4509	14.1284	11.6841	10.2735	12.1327	Schistosoma mansoni strain Puerto Rico chromosome 1, complete genome	gi|353228410|emb|HE601624.1|				Smp_196700.1	Uncharacterized protein
TRINITY_GG_2576_c56_g1_i1_len_235_path_[425	0	4	0	3	8	0	0	3.59828	0	2.25891	5.67463	0	0	1.84731	0	1.17563	2.50453	0	Schistosoma mansoni hypothetical protein partial mRNA	gi|1084296224|ref|XM_018799419.1|	hypothetical protein Smp_156280			Smp_156280.1	Uncharacterized protein
TRINITY_GG_2427_c2_g1_i1_len_278_path_[877	7	11	0	7	7	0	6.61488	9.89528	0	5.27079	4.9653	0	2.72572	3.30674	0	2.39802	2.31188	0	Schistosoma rodhaini genome assembly S_rodhaini_Burundi ,scaffold SROB_scaffold0010671	gi|686670931|emb|LL967662.1|
TRINITY_GG_251_c26_g1_i1_len_335_path_[313	0	2	0	1	6	0	0	1.79914	0	0.75297	4.25597	0	0	0.847308	0	-0.409336	2.08949	0	Schistosoma mansoni strain Puerto Rico chromosome W, complete genome	gi|360043576|emb|HE601631.1|
TRINITY_GG_1224_c12_g1_i1_len_244_path_[222	0	11	0	6	6	40	0	9.89528	0	4.51782	4.25597	45.7891	0	3.30674	0	2.17563	2.08949	5.51693	Schistosoma mansoni hypothetical protein partial mRNA	gi|1084311701|ref|XM_018797731.1|	hypothetical protein Smp_138010			Smp_138010.1	Uncharacterized protein
TRINITY_GG_2404_c2_g1_i1_len_381_path_[359	0	4	0	4	11	0	0	3.59828	0	3.01188	7.80262	0	0	1.84731	0	1.59066	2.96396	0	Schistosoma mansoni protein kinase partial mRNA	gi|1084308863|ref|XM_018790974.1|	protein kinase	F:GO:0005524; P:GO:0016310; F:GO:0016301	F:ATP binding; P:phosphorylation; F:kinase activity	Smp_198700.1	Protein kinase
TRINITY_GG_2672_c94_g1_i1_len_1161_path_[2277	16	5	7	13	23	1	15.1197	4.49785	12.062	9.78861	16.3146	1.14473	3.91836	2.16924	3.5924	3.2911	4.02809	0.195005	Schistosoma mansoni strain Puerto Rico chromosome 5, complete genome	gi|353232596|emb|HE601628.1|	TPA: hypothetical protein			Smp_114220.1	Uncharacterized protein
TRINITY_GG_85_c5_g1_i1_len_244_path_[443	0	4	0	7	3	0	0	3.59828	0	5.27079	2.12799	0	0	1.84731	0	2.39802	1.08949	0	Schistosoma mansoni putative g-protein coupled receptor fragment partial mRNA	gi|1084304932|ref|XM_018789892.1|	g- coupled receptor fragment	F:GO:0008528; P:GO:0007186; C:GO:0016020; C:GO:0016021	F:G-protein coupled peptide receptor activity; P:G-protein coupled receptor signaling pathway; C:membrane; C:integral component of membrane	Smp_145240.1	Putative g-protein coupled receptor
TRINITY_GG_105_c18_g1_i1_len_402_path_[380	3	0	0	3	5	0	2.83495	0	0	2.25891	3.54664	0	1.50332	0	0	1.17563	1.82645	0	Schistosoma mansoni hypothetical protein partial mRNA	gi|1084304424|ref|XM_018789681.1|	hypothetical protein Smp_135300			Smp_135300.1	Uncharacterized protein
TRINITY_GG_1015_c1_g1_i1_len_2384_path_[4750	19	21	2	17	20	11	17.9547	18.891	3.44629	12.8005	14.1866	12.592	4.16629	4.23963	1.78504	3.67813	3.82645	3.65444	Schistosoma mansoni strain Puerto Rico chromosome 1, complete genome	gi|353228410|emb|HE601624.1|	Activin receptor type-1	F:GO:0004672; P:GO:0007178; F:GO:0004674; P:GO:0006468; P:GO:0023014; F:GO:0004675; F:GO:0000166; F:GO:0005524; F:GO:0004702; C:GO:0016020; C:GO:0016021; P:GO:0016310; F:GO:0016740; F:GO:0016301	F:protein kinase activity; P:transmembrane receptor protein serine/threonine kinase signaling pathway; F:protein serine/threonine kinase activity; P:protein phosphorylation; P:signal transduction by protein phosphorylation; F:transmembrane receptor protein serine/threonine kinase activity; F:nucleotide binding; F:ATP binding; F:signal transducer, downstream of receptor, with serine/threonine kina…	Smp_093540.2	Putative activin receptor
TRINITY_GG_2619_c2_g1_i2_len_2924_path_[5825	10	4	0	13	10	0	9.44983	3.59828	0	9.78861	7.09329	0	3.24029	1.84731	0	3.2911	2.82645	0	Schistosoma mansoni hypothetical protein partial mRNA	gi|1084295982|ref|XM_018799286.1|	hypothetical protein Smp_129110.1	F:GO:0016788; P:GO:0090305; F:GO:0004518; P:GO:0036297	F:hydrolase activity, acting on ester bonds; P:nucleic acid phosphodiester bond hydrolysis; F:nuclease activity; P:interstrand cross-link repair	Smp_129110.2
TRINITY_GG_1042_c20_g1_i1_len_220_path_[395	28	124	138	75	59	28	26.4595	111.547	237.794	56.4728	41.8504	32.0524	4.72572	6.8015	7.89357	5.81948	5.38717	5.00236	Schistosoma mansoni strain Puerto Rico chromosome 1, complete genome	gi|353228410|emb|HE601624.1|
TRINITY_GG_116_c62_g1_i1_len_329_path_[307	0	0	0	1	8	0	0	0	0	0.75297	5.67463	0	0	0	0	-0.409336	2.50453	0	Schistosoma rodhaini genome assembly S_rodhaini_Burundi ,scaffold SROB_scaffold0011532	gi|689524326|emb|LL968537.1|	subfamily C1A unassigned peptidase (C01 family)	F:GO:0016787	F:hydrolase activity	Smp_210510.1	Subfamily C1A unassigned peptidase (C01 family) (EC 3.4.22.15)
TRINITY_GG_1735_c23_g1_i1_len_798_path_[776	6	2	0	5	9	0	5.6699	1.79914	0	3.76485	6.38396	0	2.50332	0.847308	0	1.91259	2.67445	0	Schistosoma mansoni dopey-related partial mRNA	gi|1084300746|ref|XM_018798534.1|	dopey-related	C:GO:0016020; C:GO:0016021	C:membrane; C:integral component of membrane	Smp_164130.1	Dopey-related
TRINITY_GG_1548_c18_g1_i1_len_745_path_[723	3	3	0	3	9	0	2.83495	2.69871	0	2.25891	6.38396	0	1.50332	1.43227	0	1.17563	2.67445	0	Schistosoma mansoni strain Puerto Rico chromosome 4, complete genome	gi|353231633|emb|HE601627.1|
TRINITY_GG_945_c48_g1_i1_len_325_path_[605	20	26	0	7	6	9	18.8997	23.3888	0	5.27079	4.25597	10.3026	4.24029	4.54775	0	2.39802	2.08949	3.36493	Schistosoma mansoni strain Puerto Rico chromosome 1, complete genome	gi|353228410|emb|HE601624.1|
TRINITY_GG_710_c47_g1_i1_len_268_path_[491	0	0	0	0	5	0	0	0	0	0	3.54664	0	0	0	0	0	1.82645	0	Schistosoma mansoni strain Puerto Rico chromosome 1, complete genome	gi|353228410|emb|HE601624.1|
TRINITY_GG_49_c1_g1_i1_len_436_path_[793	3	2	0	4	6	0	2.83495	1.79914	0	3.01188	4.25597	0	1.50332	0.847308	0	1.59066	2.08949	0	Schistosoma mansoni strain Puerto Rico chromosome W, complete genome	gi|360043576|emb|HE601631.1|
TRINITY_GG_2729_c44_g1_i1_len_249_path_[453	19	0	0	10	12	0	17.9547	0	0	7.5297	8.51194	0	4.16629	0	0	2.91259	3.08949	0	Schistosoma rodhaini genome assembly S_rodhaini_Burundi ,scaffold SROB_contig0004184	gi|687233344|emb|LL988523.1|
TRINITY_GG_2142_c22_g2_i1_len_1634_path_[4190	30	38	12	38	43	18	28.3495	34.1837	20.6777	28.6129	30.5011	20.6051	4.82525	5.09524	4.37001	4.83859	4.93079	4.36493	Schistosoma mansoni putative smu-1 suppressor of mec-8 and unc-52 homolog partial mRNA	gi|1084292986|ref|XM_018795266.1|	smu-1 suppressor of mec-8 and unc-52 homolog			Smp_032800.2	Putative smu-1 suppressor of mec-8 and unc-52 homolog
TRINITY_GG_1871_c4_g1_i1_len_1421_path_[1399	2	2	0	4	10	0	1.88997	1.79914	0	3.01188	7.09329	0	0.918361	0.847308	0	1.59066	2.82645	0	Schistosoma mansoni sex-determining protein fem-1, putative partial mRNA	gi|1084312453|ref|XM_018794599.1|	sex-determining fem-			Smp_175780.1	Sex-determining protein fem-1, putative
TRINITY_GG_950_c2_g1_i1_len_3241_path_[7503	10	9	6	21	25	3	9.44983	8.09614	10.3389	15.8124	17.7332	3.43419	3.24029	3.01723	3.37001	3.98298	4.14838	1.77997	Schistosoma haematobium Semaphorin-3E partial mRNA	gi|844850778|ref|XM_012940091.1|	putative plexin	C:GO:0005615; P:GO:0050919; P:GO:0001755; C:GO:0016020; C:GO:0016021; P:GO:0048843; F:GO:0045499; F:GO:0030215; P:GO:0030335; P:GO:0071526	C:extracellular space; P:negative chemotaxis; P:neural crest cell migration; C:membrane; C:integral component of membrane; P:negative regulation of axon extension involved in axon guidance; F:chemorepellent activity; F:semaphorin receptor binding; P:positive regulation of cell migration; P:semaphorin-plexin signaling pathway	Smp_159050.1	Putative plexin
TRINITY_GG_1086_c0_g1_i1_len_1433_path_[2918	79	51	0	131	284	3	74.6537	45.8781	0	98.6391	201.449	3.43419	6.22214	5.51973	0	6.62409	7.65427	1.77997	Schistosoma mansoni invadolysin (M08 family) partial mRNA	gi|1084310753|ref|XM_018789831.1|	invadolysin (M08 family)	C:GO:0016020; P:GO:0006508; P:GO:0007155; F:GO:0004222	C:membrane; P:proteolysis; P:cell adhesion; F:metalloendopeptidase activity	Smp_090110.1	Invadolysin (M08 family)
TRINITY_GG_272_c1_g1_i1_len_1244_path_[2505	23	28	19	39	22	29	21.7346	25.188	32.7397	29.3658	15.6052	33.1971	4.44192	4.65466	5.03297	4.87607	3.96396	5.05299	Schistosoma mansoni hypothetical protein partial mRNA	gi|1084305270|ref|XM_018790035.1|	hypothetical protein Smp_075280.1	C:GO:0016020; C:GO:0016021	C:membrane; C:integral component of membrane	Smp_075280.1
TRINITY_GG_1670_c2_g1_i1_len_2294_path_[4672	12	7	5	17	20	7	11.3398	6.29699	8.61572	12.8005	14.1866	8.0131	3.50332	2.65466	3.10697	3.67813	3.82645	3.00236	Schistosoma mansoni kelch-like protein partial mRNA	gi|1084299838|ref|XM_018798029.1|	kelch-like protein			Smp_169940.1	Kelch-like protein
TRINITY_GG_2325_c1_g1_i1_len_1172_path_[4012	2	2	10	7	12	0	1.88997	1.79914	17.2314	5.27079	8.51194	0	0.918361	0.847308	4.10697	2.39802	3.08949	0	Schistosoma mansoni hypothetical protein partial mRNA	gi|1084294618|ref|XM_018796171.1|	hypothetical protein Smp_023940	P:GO:0000042; C:GO:0005622	P:protein targeting to Golgi; C:intracellular	Smp_023940.1	Uncharacterized protein
TRINITY_GG_2119_c24_g1_i1_len_358_path_[699	4	7	0	4	11	0	3.77993	6.29699	0	3.01188	7.80262	0	1.91836	2.65466	0	1.59066	2.96396	0	Schistosoma rodhaini genome assembly S_rodhaini_Burundi ,scaffold SROB_scaffold0004216	gi|686668451|emb|LL961194.1|
TRINITY_GG_2222_c13_g1_i1_len_313_path_[291	5	2	0	10	8	0	4.72492	1.79914	0	7.5297	5.67463	0	2.24029	0.847308	0	2.91259	2.50453	0	Schistosoma mansoni strain Puerto Rico chromosome 2, complete genome	gi|353230524|emb|HE601625.1|	hypothetical protein MS3_04959
TRINITY_GG_2092_c22_g1_i1_len_425_path_[403	3	1	0	3	5	6	2.83495	0.899571	0	2.25891	3.54664	6.86837	1.50332	-0.152692	0	1.17563	1.82645	2.77997	Schistosoma haematobium Protein PIH1D3 mRNA	gi|844863939|ref|XM_012943256.1|	Protein PIH1D3			Smp_147350.1	Uncharacterized protein
TRINITY_GG_424_c15_g1_i1_len_444_path_[875	35	24	13	16	21	26	33.0744	21.5897	22.4009	12.0475	14.8959	29.7629	5.04764	4.43227	4.48548	3.59066	3.89684	4.89545	Schistosoma mansoni strain Puerto Rico chromosome W, complete genome	gi|360043576|emb|HE601631.1|
TRINITY_GG_2645_c47_g1_i1_len_278_path_[511	0	5	34	5	2	0	0	4.49785	58.5869	3.76485	1.41866	0	0	2.16924	5.87251	1.91259	0.504526	0	Schistosoma mansoni strain Puerto Rico chromosome 5, complete genome	gi|353232596|emb|HE601628.1|
TRINITY_GG_1956_c39_g1_i1_len_353_path_[331	0	0	0	1	5	0	0	0	0	0.75297	3.54664	0	0	0	0	-0.409336	1.82645	0	Schistosoma mansoni afadin (af-6 protein), putative partial mRNA	gi|1084312201|ref|XM_018795298.1|	afadin (af-6 )	P:GO:0007165	P:signal transduction	Smp_164340.1	Afadin (Af-6 protein), putative
TRINITY_GG_1568_c4_g1_i1_len_703_path_[1361	1	3	0	4	16	5	0.944983	2.69871	0	3.01188	11.3493	5.72364	-0.081639	1.43227	0	1.59066	3.50453	2.51693	Schistosoma mansoni putative mkiaa1688 protein partial mRNA	gi|1084297497|ref|XM_018796733.1|	putative mkiaa1688 protein	C:GO:0005856; P:GO:0007165	C:cytoskeleton; P:signal transduction	Smp_126800.1	Putative mkiaa1688 protein
TRINITY_GG_307_c1_g1_i1_len_411_path_[389	3	1	0	0	6	0	2.83495	0.899571	0	0	4.25597	0	1.50332	-0.152692	0	0	2.08949	0	Schistosoma mansoni strain Puerto Rico chromosome W, complete genome	gi|360043576|emb|HE601631.1|
TRINITY_GG_1871_c8_g1_i1_len_220_path_[198	0	0	0	2	12	0	0	0	0	1.50594	8.51194	0	0	0	0	0.590664	3.08949	0	Schistosoma rodhaini genome assembly S_rodhaini_Burundi ,scaffold SROB_scaffold0000879	gi|689516969|emb|LL957857.1|
TRINITY_GG_1667_c35_g1_i1_len_254_path_[463	27	7	0	1	6	0	25.5146	6.29699	0	0.75297	4.25597	0	4.67325	2.65466	0	-0.409336	2.08949	0	Schistosoma mansoni strain Puerto Rico chromosome 6, complete genome	gi|353232888|emb|HE601629.1|
TRINITY_GG_1528_c6_g2_i1_len_660_path_[10485	26	41	21	38	25	23	24.5696	36.8824	36.186	28.6129	17.7332	26.3288	4.6188	5.20486	5.17736	4.83859	4.14838	4.71857	Schistosoma mansoni putative histone-lysine n-methyltransferase, setb1 partial mRNA	gi|1084297821|ref|XM_018796912.1|	Histone-lysine N-methyltransferase	F:GO:0003677; C:GO:0005634; F:GO:0008270; P:GO:0034968; F:GO:0018024; F:GO:0008168; C:GO:0005694; F:GO:0016740; P:GO:0032259	F:DNA binding; C:nucleus; F:zinc ion binding; P:histone lysine methylation; F:histone-lysine N-methyltransferase activity; F:methyltransferase activity; C:chromosome; F:transferase activity; P:methylation	Smp_150850.1	Putative histone-lysine n-methyltransferase, setb1
TRINITY_GG_851_c18_g1_i1_len_533_path_[1021	2	2	19	1	6	0	1.88997	1.79914	32.7397	0.75297	4.25597	0	0.918361	0.847308	5.03297	-0.409336	2.08949	0	Schistosoma mansoni strain Puerto Rico chromosome 1, complete genome	gi|353228410|emb|HE601624.1|	putative fbxl20			Smp_097020.1	Putative fbxl20
TRINITY_GG_198_c44_g1_i1_len_260_path_[238	0	0	0	1	10	0	0	0	0	0.75297	7.09329	0	0	0	0	-0.409336	2.82645	0	Schistosoma mansoni strain Puerto Rico chromosome W, complete genome	gi|360043576|emb|HE601631.1|
TRINITY_GG_2764_c19_g1_i1_len_290_path_[268	0	2	0	3	5	12	0	1.79914	0	2.25891	3.54664	13.7367	0	0.847308	0	1.17563	1.82645	3.77997	Schistosoma rodhaini genome assembly S_rodhaini_Burundi ,scaffold SROB_scaffold0001155	gi|689517048|emb|LL958133.1|	Axin-1			Smp_166200.1	Axis inhibition protein, axin, putative
TRINITY_GG_2729_c52_g1_i1_len_243_path_[441	0	0	0	7	11	0	0	0	0	5.27079	7.80262	0	0	0	0	2.39802	2.96396	0	Schistosoma rodhaini genome assembly S_rodhaini_Burundi ,scaffold SROB_scaffold0012198	gi|689524590|emb|LL969210.1|
TRINITY_GG_330_c40_g1_i1_len_227_path_[409	0	0	0	0	8	0	0	0	0	0	5.67463	0	0	0	0	0	2.50453	0	Schistosoma mansoni strain Puerto Rico chromosome W, complete genome	gi|360043576|emb|HE601631.1|
TRINITY_GG_157_c299_g1_i1_len_258_path_[471	0	0	0	0	4	0	0	0	0	0	2.83731	0	0	0	0	0	1.50453	0	Schistosoma mansoni strain Puerto Rico chromosome W, complete genome	gi|360043576|emb|HE601631.1|
TRINITY_GG_330_c19_g1_i1_len_2589_path_[5133	8	4	1	6	9	5	7.55987	3.59828	1.72314	4.51782	6.38396	5.72364	2.91836	1.84731	0.785043	2.17563	2.67445	2.51693	Schistosoma haematobium Ubiquitin-conjugating enzyme E2 O mRNA	gi|844837254|ref|XM_012936977.1|	Ubiquitin-conjugating enzyme E2 O			Smp_007770.1	Ubiquitin-conjugating enzyme-related
TRINITY_GG_2700_c4_g1_i1_len_447_path_[849	0	1	0	0	5	0	0	0.899571	0	0	3.54664	0	0	-0.152692	0	0	1.82645	0	Schistosoma mattheei genome assembly S_mattheei_Denwood ,scaffold SMTD_scaffold0005067	gi|689674358|emb|LM154605.1|
TRINITY_GG_777_c3_g1_i1_len_371_path_[746	4	3	0	4	8	0	3.77993	2.69871	0	3.01188	5.67463	0	1.91836	1.43227	0	1.59066	2.50453	0	Schistosoma mansoni strain Puerto Rico chromosome 1, complete genome	gi|353228410|emb|HE601624.1|
TRINITY_GG_1497_c2_g1_i1_len_1096_path_[1074	21	15	4	17	12	14	19.8447	13.4936	6.89257	12.8005	8.51194	16.0262	4.31068	3.7542	2.78504	3.67813	3.08949	4.00236	Schistosoma mansoni strain Puerto Rico chromosome 4, complete genome	gi|353231633|emb|HE601627.1|
TRINITY_GG_577_c26_g1_i1_len_263_path_[481	40	49	0	14	13	0	37.7993	44.079	0	10.5416	9.22127	0	5.24029	5.46202	0	3.39802	3.20497	0	Schistosoma rodhaini genome assembly S_rodhaini_Burundi ,scaffold SROB_scaffold0021640	gi|689530096|emb|LL979624.1|	enhancer of	C:GO:0005634; C:GO:0035267; P:GO:0006351; C:GO:0016020; C:GO:0016021; P:GO:0006355; C:GO:0032777; P:GO:0006357	C:nucleus; C:NuA4 histone acetyltransferase complex; P:transcription, DNA-templated; C:membrane; C:integral component of membrane; P:regulation of transcription, DNA-templated; C:Piccolo NuA4 histone acetyltransferase complex; P:regulation of transcription from RNA polymerase II promoter	Smp_014400.6	Enhancer of polycomb-like protein
TRINITY_GG_1160_c27_g1_i1_len_2381_path_[2359	54	77	18	70	94	54	51.0291	69.2669	31.0166	52.7079	66.6769	61.8153	5.67325	6.11409	4.95497	5.71995	6.05912	5.94989	Schistosoma mansoni DEAD box ATP-dependent RNA helicase, putative partial mRNA	gi|1084307156|ref|XM_018791618.1|	DEAD box ATP-dependent RNA	F:GO:0000166; F:GO:0003676; C:GO:0036464; F:GO:0005524; P:GO:0010501; P:GO:0010468; P:GO:0007059; F:GO:0004386; P:GO:0006413; F:GO:0004004; F:GO:0016787	F:nucleotide binding; F:nucleic acid binding; C:cytoplasmic ribonucleoprotein granule; F:ATP binding; P:RNA secondary structure unwinding; P:regulation of gene expression; P:chromosome segregation; F:helicase activity; P:translational initiation; F:ATP-dependent RNA helicase activity; F:hydrolase activity	Smp_033710.1	DEAD box ATP-dependent RNA helicase, putative
TRINITY_GG_114_c2_g1_i1_len_1392_path_[2788	53	70	17	76	66	28	50.0841	62.9699	29.2934	57.2257	46.8157	32.0524	5.64628	5.97659	4.87251	5.83859	5.54892	5.00236	Schistosoma mansoni hypothetical protein partial mRNA	gi|1084304148|ref|XM_018789571.1|	hypothetical protein Smp_045930	C:GO:0016020; C:GO:0016021	C:membrane; C:integral component of membrane	Smp_045930.1	Uncharacterized protein
TRINITY_GG_2030_c0_g1_i1_len_2419_path_[2397	9	20	2	19	17	13	8.50485	17.9914	3.44629	14.3064	12.0586	14.8815	3.08829	4.16924	1.78504	3.83859	3.59199	3.89545	Schistosoma mansoni putative methyltransferase ncl1 partial mRNA	gi|1084307026|ref|XM_018792890.1|	methyltransferase ncl1	C:GO:0005634; F:GO:0016428; F:GO:0003723; C:GO:0005737; F:GO:0008168; F:GO:0016740; P:GO:0030488; F:GO:0000049; P:GO:0032259	C:nucleus; F:tRNA (cytosine-5-)-methyltransferase activity; F:RNA binding; C:cytoplasm; F:methyltransferase activity; F:transferase activity; P:tRNA methylation; F:tRNA binding; P:methylation	Smp_175950.1	Putative methyltransferase ncl1
TRINITY_GG_1122_c2_g1_i1_len_284_path_[523	7	8	0	2	8	0	6.61488	7.19656	0	1.50594	5.67463	0	2.72572	2.84731	0	0.590664	2.50453	0	Schistosoma mansoni myocyte-specific enhancer factor 2a, putative partial mRNA	gi|1084309678|ref|XM_018790607.1|	myocyte-specific enhancer factor	F:GO:0003677; C:GO:0005634; P:GO:0006351; P:GO:0006355; F:GO:0046983	F:DNA binding; C:nucleus; P:transcription, DNA-templated; P:regulation of transcription, DNA-templated; F:protein dimerization activity	Smp_161530.1	Myocyte-specific enhancer factor 2a, putative
TRINITY_GG_1527_c38_g1_i1_len_744_path_[722	3	11	12	16	12	0	2.83495	9.89528	20.6777	12.0475	8.51194	0	1.50332	3.30674	4.37001	3.59066	3.08949	0	Schistosoma mansoni hypothetical protein partial mRNA	gi|1084297957|ref|XM_018796989.1|	SJCHGC09441 protein			Smp_048690.1	Uncharacterized protein
TRINITY_GG_2220_c5_g1_i1_len_218_path_[196	0	0	0	0	8	0	0	0	0	0	5.67463	0	0	0	0	0	2.50453	0	Schistosoma mansoni strain Puerto Rico chromosome 2, complete genome	gi|353230524|emb|HE601625.1|
TRINITY_GG_947_c37_g1_i1_len_334_path_[623	0	3	0	3	5	0	0	2.69871	0	2.25891	3.54664	0	0	1.43227	0	1.17563	1.82645	0	Schistosoma mansoni hypothetical protein partial mRNA	gi|1084291228|ref|XM_018794291.1|	hypothetical protein Smp_083710	F:GO:0003676; F:GO:0005524; F:GO:0004386; F:GO:0016787	F:nucleic acid binding; F:ATP binding; F:helicase activity; F:hydrolase activity	Smp_083710.1	Uncharacterized protein
TRINITY_GG_510_c26_g1_i1_len_415_path_[393	40	30	14	39	16	12	37.7993	26.9871	24.124	29.3658	11.3493	13.7367	5.24029	4.7542	4.5924	4.87607	3.50453	3.77997	Schistosoma rodhaini genome assembly S_rodhaini_Burundi ,scaffold SROB_scaffold0001475	gi|689517541|emb|LL958453.1|
TRINITY_GG_2553_c22_g1_i1_len_1117_path_[1095	54	86	76	69	67	63	51.0291	77.3631	130.959	51.9549	47.525	72.1179	5.67325	6.27357	7.03297	5.69919	5.57062	6.17229	Schistosoma mansoni SEL-1 like protein partial mRNA	gi|1084295866|ref|XM_018799221.1|	SEL-1 like	F:GO:0003723; P:GO:0000470; C:GO:0022625; C:GO:0030686; P:GO:0006412	F:RNA binding; P:maturation of LSU-rRNA; C:cytosolic large ribosomal subunit; C:90S preribosome; P:translation	Smp_210230.1	SEL-1 like protein
TRINITY_GG_2481_c1_g1_i1_len_208_path_[637	0	0	0	0	6	0	0	0	0	0	4.25597	0	0	0	0	0	2.08949	0	Schistosoma mansoni strain Puerto Rico chromosome 3, complete genome	gi|360042640|emb|HE601626.1|		F:GO:0050825	F:ice binding
TRINITY_GG_895_c15_g1_i1_len_4318_path_[8750	22	18	14	19	27	15	20.7896	16.1923	24.124	14.3064	19.1519	17.1709	4.37779	4.01723	4.5924	3.83859	4.25941	4.1019	Schistosoma mansoni serine/threonine kinase partial mRNA	gi|1084291650|ref|XM_018794525.1|	serine threonine kinase	F:GO:0000166; F:GO:0005524; P:GO:0007165; F:GO:0004672; P:GO:0016310; F:GO:0016740; F:GO:0004674; P:GO:0018105; P:GO:0006468; F:GO:0016301; P:GO:0035556; C:GO:0005622	F:nucleotide binding; F:ATP binding; P:signal transduction; F:protein kinase activity; P:phosphorylation; F:transferase activity; F:protein serine/threonine kinase activity; P:peptidyl-serine phosphorylation; P:protein phosphorylation; F:kinase activity; P:intracellular signal transduction; C:intracellular	Smp_160760.1	Serine/threonine kinase
TRINITY_GG_513_c2_g1_i1_len_207_path_[369	0	0	0	0	0	0	0	0	0	0	0	0	0	0	0	0	0	0
TRINITY_GG_2540_c35_g1_i1_len_243_path_[441	10	0	0	3	6	0	9.44983	0	0	2.25891	4.25597	0	3.24029	0	0	1.17563	2.08949	0	Schistosoma mansoni strain Puerto Rico chromosome 3, complete genome	gi|360042640|emb|HE601626.1|
TRINITY_GG_671_c73_g1_i1_len_244_path_[443	10	8	0	0	1	0	9.44983	7.19656	0	0	0.709329	0	3.24029	2.84731	0	0	-0.495474	0	Schistosoma mansoni strain Puerto Rico chromosome 1, complete genome	gi|353228410|emb|HE601624.1|
TRINITY_GG_2912_c46_g1_i1_len_234_path_[212	45	0	0	8	2	0	42.5243	0	0	6.02376	1.41866	0	5.41021	0	0	2.59066	0.504526	0	Schistosoma rodhaini genome assembly S_rodhaini_Burundi ,scaffold SROB_scaffold0015449	gi|689526400|emb|LL972571.1|
TRINITY_GG_2206_c12_g1_i1_len_206_path_[184	0	0	0	5	4	0	0	0	0	3.76485	2.83731	0	0	0	0	1.91259	1.50453	0	Schistosoma mansoni hypothetical protein partial mRNA	gi|1084294804|ref|XM_018796274.1|	hypothetical protein Smp_146080	F:GO:0016491; P:GO:0055114	F:oxidoreductase activity; P:oxidation-reduction process	Smp_146080.1	Uncharacterized protein
TRINITY_GG_671_c32_g1_i1_len_378_path_[711	18	14	0	17	8	34	17.0097	12.594	0	12.8005	5.67463	38.9208	4.08829	3.65466	0	3.67813	2.50453	5.28247	Schistosoma mansoni strain Puerto Rico chromosome 1, complete genome	gi|353228410|emb|HE601624.1|
TRINITY_GG_2622_c19_g1_i1_len_1524_path_[3003	7	4	8	9	11	6	6.61488	3.59828	13.7851	6.77673	7.80262	6.86837	2.72572	1.84731	3.78504	2.76059	2.96396	2.77997	Schistosoma mansoni serine/threonine kinase partial mRNA	gi|1084296124|ref|XM_018799363.1|	serine threonine kinase	C:GO:0034272; C:GO:0034271; C:GO:0005770; P:GO:0045324; F:GO:0004672; F:GO:0004674; P:GO:0006468; P:GO:0006623; C:GO:0005643; F:GO:0005524; C:GO:0071561; P:GO:0030242; P:GO:0016310; F:GO:0016301; P:GO:0016236	C:phosphatidylinositol 3-kinase complex, class III, type II; C:phosphatidylinositol 3-kinase complex, class III, type I; C:late endosome; P:late endosome to vacuole transport; F:protein kinase activity; F:protein serine/threonine kinase activity; P:protein phosphorylation; P:protein targeting to vacuole; C:nuclear pore; F:ATP binding; C:nucleus-vacuole junction; P:pexophagy; P:phosphorylation; F:…	Smp_123610.1	Serine/threonine kinase
TRINITY_GG_510_c35_g1_i1_len_256_path_[467	9	0	0	1	21	0	8.50485	0	0	0.75297	14.8959	0	3.08829	0	0	-0.409336	3.89684	0	Schistosoma rodhaini genome assembly S_rodhaini_Burundi ,scaffold SROB_scaffold0003180	gi|689518808|emb|LL960158.1|
TRINITY_GG_1498_c110_g1_i1_len_394_path_[743	7	6	16	8	8	6	6.61488	5.39742	27.5703	6.02376	5.67463	6.86837	2.72572	2.43227	4.78504	2.59066	2.50453	2.77997	Schistosoma mansoni strain Puerto Rico chromosome 4, complete genome	gi|353231633|emb|HE601627.1|
TRINITY_GG_2672_c10_g1_i1_len_1070_path_[2142	89	81	77	13	45	44	84.1035	72.8652	132.682	9.78861	31.9198	50.368	6.39409	6.18716	7.05183	3.2911	4.99638	5.65444	Schistosoma mansoni strain Puerto Rico chromosome 5, complete genome	gi|353232596|emb|HE601628.1|	Gag-Pol poly	F:GO:0003676; P:GO:0015074	F:nucleic acid binding; P:DNA integration
TRINITY_GG_2559_c4_g1_i1_len_702_path_[1384	14	5	0	19	29	0	13.2298	4.49785	0	14.3064	20.5705	0	3.72572	2.16924	0	3.83859	4.36251	0	Schistosoma mansoni strain Puerto Rico chromosome 3, complete genome	gi|360042640|emb|HE601626.1|
TRINITY_GG_2144_c0_g2_i1_len_1475_path_[4446	22	23	8	40	50	14	20.7896	20.6901	13.7851	30.1188	35.4664	16.0262	4.37779	4.37087	3.78504	4.91259	5.14838	4.00236	Schistosoma mansoni putative translation initiation factor IF-2 partial mRNA	gi|1084292930|ref|XM_018795233.1|	translation initiation factor IF-2	F:GO:0000166; F:GO:0005525; F:GO:0003743; F:GO:0003924; P:GO:0006413; C:GO:0005622; P:GO:0006412	F:nucleotide binding; F:GTP binding; F:translation initiation factor activity; F:GTPase activity; P:translational initiation; C:intracellular; P:translation	Smp_006990.1	Putative translation initiation factor IF-2
TRINITY_GG_809_c39_g3_i1_len_347_path_[2103	17	16	0	19	16	16	16.0647	14.3931	0	14.3064	11.3493	18.3157	4.00582	3.84731	0	3.83859	3.50453	4.19501	Schistosoma mansoni hypothetical protein partial mRNA	gi|1084290276|ref|XM_018793762.1|	hypothetical protein Smp_125800	C:GO:0008540; P:GO:0070682; P:GO:0043248	C:proteasome regulatory particle, base subcomplex; P:proteasome regulatory particle assembly; P:proteasome assembly	Smp_125800.1	Uncharacterized protein
TRINITY_GG_1042_c22_g1_i1_len_206_path_[367	0	7	177	5	13	0	0	6.29699	304.996	3.76485	9.22127	0	0	2.65466	8.25265	1.91259	3.20497	0	Schistosoma rodhaini genome assembly S_rodhaini_Burundi ,scaffold SROB_scaffold0000187	gi|689516375|emb|LL957165.1|
TRINITY_GG_2746_c0_g1_i1_len_519_path_[1018	4	6	0	10	12	0	3.77993	5.39742	0	7.5297	8.51194	0	1.91836	2.43227	0	2.91259	3.08949	0	Schistosoma haematobium hypothetical protein partial mRNA	gi|844869693|ref|XM_012944633.1|	SJCHGC03901 protein, partial			Smp_175280.1	Uncharacterized protein
TRINITY_GG_885_c6_g1_i1_len_1339_path_[2794	0	8	0	6	4	17	0	7.19656	0	4.51782	2.83731	19.4604	0	2.84731	0	2.17563	1.50453	4.28247	Schistosoma mansoni strain Puerto Rico chromosome 1, complete genome	gi|353228410|emb|HE601624.1|	hypothetical protein	F:GO:0080048	F:GDP-D-glucose phosphorylase activity	Smp_144250.1	Uncharacterized protein
TRINITY_GG_2388_c3_g1_i1_len_280_path_[517	7	3	0	1	8	0	6.61488	2.69871	0	0.75297	5.67463	0	2.72572	1.43227	0	-0.409336	2.50453	0	Schistosoma mansoni voltage-dependent calcium channel partial mRNA	gi|1084307753|ref|XM_018791368.1|	voltage-dependent calcium channel	P:GO:0055085; F:GO:0008331; F:GO:0005262; C:GO:0005891; F:GO:0005244; F:GO:0005245; P:GO:0006810; C:GO:0005886; F:GO:0005216; P:GO:0006811; P:GO:0006816; C:GO:0016020; C:GO:0016021; P:GO:0034765; P:GO:0070588; P:GO:0086010	P:transmembrane transport; F:high voltage-gated calcium channel activity; F:calcium channel activity; C:voltage-gated calcium channel complex; F:voltage-gated ion channel activity; F:voltage-gated calcium channel activity; P:transport; C:plasma membrane; F:ion channel activity; P:ion transport; P:calcium ion transport; C:membrane; C:integral component of membrane; P:regulation of ion transmembran…	Smp_159990.1	Voltage-dependent L-type calcium channel subunit alpha
TRINITY_GG_18_c88_g1_i1_len_225_path_[405	0	0	0	10	12	0	0	0	0	7.5297	8.51194	0	0	0	0	2.91259	3.08949	0	Schistosoma rodhaini genome assembly S_rodhaini_Burundi ,scaffold SROB_scaffold0003813	gi|686668265|emb|LL960791.1|
TRINITY_GG_2553_c6_g2_i2_len_2390_path_[5028	24	7	0	11	13	19	22.6796	6.29699	0	8.28267	9.22127	21.7498	4.50332	2.65466	0	3.0501	3.20497	4.44293	Schistosoma mansoni strain Puerto Rico chromosome 3, complete genome	gi|360042640|emb|HE601626.1|	ring finger 141	F:GO:0008270; F:GO:0046872	F:zinc ion binding; F:metal ion binding	Smp_181340.1	Family M14 non-peptidase homologue (M14 family)
TRINITY_GG_230_c39_g1_i1_len_203_path_[181	19	0	0	0	8	0	17.9547	0	0	0	5.67463	0	4.16629	0	0	0	2.50453	0	Schistosoma mansoni putative asparagine-rich protein partial mRNA	gi|1084303723|ref|XM_018789391.1|	putative asparagine-rich protein	C:GO:0016020; C:GO:0016021	C:membrane; C:integral component of membrane	Smp_162480.1	Putative asparagine-rich protein
TRINITY_GG_2142_c83_g1_i1_len_690_path_[1335	0	1	7	4	9	0	0	0.899571	12.062	3.01188	6.38396	0	0	-0.152692	3.5924	1.59066	2.67445	0	Schistosoma mansoni strain Puerto Rico chromosome 2, complete genome	gi|353230524|emb|HE601625.1|	sox transcription factor			Smp_155690.1	Sox transcription factor
TRINITY_GG_911_c25_g11_i1_len_389_path_[4681	892	81	0	29	63	44	842.925	72.8652	0	21.8361	44.6877	50.368	9.71926	6.18716	0	4.44865	5.48181	5.65444	Schistosoma curassoni genome assembly S_curassoni_Dakar ,scaffold SCUD_contig0023725	gi|686768278|emb|LM114406.1|
TRINITY_GG_522_c0_g1_i1_len_207_path_[369	17	68	0	37	79	106	16.0647	61.1708	0	27.8599	56.037	121.341	4.00582	5.93477	0	4.80012	5.80831	6.92293	Schistosoma rodhaini genome assembly S_rodhaini_Burundi ,scaffold SROB_scaffold0002136	gi|689517926|emb|LL959114.1|
TRINITY_GG_1537_c70_g1_i1_len_201_path_[357	19	0	0	12	26	40	17.9547	0	0	9.03564	18.4425	45.7891	4.16629	0	0	3.17563	4.20497	5.51693	Schistosoma mansoni strain Puerto Rico chromosome 4, complete genome	gi|353231633|emb|HE601627.1|	TPA: endonuclease-reverse transcriptase
TRINITY_GG_18_c97_g1_i1_len_238_path_[216	0	0	0	3	4	0	0	0	0	2.25891	2.83731	0	0	0	0	1.17563	1.50453	0	Schistosoma mansoni adenomatous polyposis coli protein, putative partial mRNA	gi|1084306557|ref|XM_018791827.1|	adenomatous polyposis coli	P:GO:0008283; P:GO:0007026; P:GO:0045732; P:GO:0007389; F:GO:0008013; C:GO:0005881; C:GO:0030877; P:GO:0090090; F:GO:0045295; P:GO:0045595; P:GO:0030178; P:GO:0001708; P:GO:0016477	P:cell proliferation; P:negative regulation of microtubule depolymerization; P:positive regulation of protein catabolic process; P:pattern specification process; F:beta-catenin binding; C:cytoplasmic microtubule; C:beta-catenin destruction complex; P:negative regulation of canonical Wnt signaling pathway; F:gamma-catenin binding; P:regulation of cell differentiation; P:negative regulation of Wnt …	Smp_139190.1	Adenomatous polyposis coli protein, putative
TRINITY_GG_434_c0_g1_i1_len_945_path_[1974	23	39	13	37	37	32	21.7346	35.0833	22.4009	27.8599	26.2452	36.6313	4.44192	5.13271	4.48548	4.80012	4.71398	5.19501	Schistosoma mansoni hypothetical protein partial mRNA	gi|1084303846|ref|XM_018789442.1|	hypothetical protein Smp_018160			Smp_018160.1	Uncharacterized protein
TRINITY_GG_971_c0_g1_i1_len_664_path_[1776	12	7	7	11	23	14	11.3398	6.29699	12.062	8.28267	16.3146	16.0262	3.50332	2.65466	3.5924	3.0501	4.02809	4.00236	Schistosoma mansoni strain Puerto Rico chromosome 1, complete genome	gi|353228410|emb|HE601624.1|
TRINITY_GG_2182_c4_g1_i1_len_310_path_[575	32	39	0	13	6	0	30.2395	35.0833	0	9.78861	4.25597	0	4.91836	5.13271	0	3.2911	2.08949	0	Schistosoma mansoni putative ctp synthase partial mRNA	gi|1084294124|ref|XM_018795896.1|
TRINITY_GG_297_c10_g1_i1_len_3842_path_[7665	56	49	8	60	87	30	52.9191	44.079	13.7851	45.1782	61.7116	34.3419	5.72572	5.46202	3.78504	5.49755	5.94747	5.1019	Schistosoma mansoni hypothetical protein partial mRNA	gi|1084305850|ref|XM_018790289.1|	hypothetical protein Smp_017010.1	F:GO:0003723	F:RNA binding	Smp_017010.4	Uncharacterized protein
TRINITY_GG_1466_c18_g1_i1_len_249_path_[453	19	11	0	18	9	0	17.9547	9.89528	0	13.5535	6.38396	0	4.16629	3.30674	0	3.76059	2.67445	0	Schistosoma mansoni strain Puerto Rico chromosome 4, complete genome	gi|353231633|emb|HE601627.1|
TRINITY_GG_2147_c30_g1_i1_len_248_path_[451	0	0	0	3	3	0	0	0	0	2.25891	2.12799	0	0	0	0	1.17563	1.08949	0	Schistosoma mansoni strain Puerto Rico chromosome 2, complete genome	gi|353230524|emb|HE601625.1|	hypothetical protein MS3_03939
TRINITY_GG_1104_c1_g1_i1_len_765_path_[1499	17	10	0	11	13	21	16.0647	8.99571	0	8.28267	9.22127	24.0393	4.00582	3.16924	0	3.0501	3.20497	4.58732	Schistosoma rodhaini genome assembly S_rodhaini_Burundi ,scaffold SROB_scaffold0005399	gi|686667279|emb|LL962377.1|	hypothetical protein MS3_04339
TRINITY_GG_2188_c4_g1_i1_len_271_path_[505	0	0	0	8	15	0	0	0	0	6.02376	10.6399	0	0	0	0	2.59066	3.41142	0	Schistosoma mansoni strain Puerto Rico chromosome 2, complete genome	gi|353230524|emb|HE601625.1|
TRINITY_GG_2011_c9_g1_i1_len_1476_path_[1454	32	47	23	57	52	26	30.2395	42.2798	39.6323	42.9193	36.8851	29.7629	4.91836	5.4019	5.3086	5.42355	5.20497	4.89545	Schistosoma mansoni 28S ribosomal protein S5, putative partial mRNA	gi|1084312638|ref|XM_018793854.1|	28S ribosomal	F:GO:0003723; F:GO:0003735; C:GO:0030529; C:GO:0022627; C:GO:0005840; C:GO:0005763; P:GO:0006412	F:RNA binding; F:structural constituent of ribosome; C:intracellular ribonucleoprotein complex; C:cytosolic small ribosomal subunit; C:ribosome; C:mitochondrial small ribosomal subunit; P:translation	Smp_145780.1	28S ribosomal protein S5, putative
TRINITY_GG_2669_c48_g1_i1_len_863_path_[841	28	61	15	56	49	40	26.4595	54.8738	25.8472	42.1663	34.7571	45.7891	4.72572	5.77805	4.69193	5.39802	5.11924	5.51693	Schistosoma mansoni putative protein-l-isoaspartate o-methyltransferase partial mRNA	gi|1084299122|ref|XM_018797629.1|	#NAME?	F:GO:0004719; P:GO:0006464; F:GO:0008168; F:GO:0016740; P:GO:0006479; P:GO:0032259	F:protein-L-isoaspartate (D-aspartate) O-methyltransferase activity; P:cellular protein modification process; F:methyltransferase activity; F:transferase activity; P:protein methylation; P:methylation	Smp_058140.2	Protein-L-isoaspartate O-methyltransferase (EC 2.1.1.77)
TRINITY_GG_2275_c1_g1_i1_len_208_path_[371	0	0	0	0	7	0	0	0	0	0	4.9653	0	0	0	0	0	2.31188	0	Schistosoma mansoni strain Puerto Rico chromosome 2, complete genome	gi|353230524|emb|HE601625.1|
TRINITY_GG_374_c0_g1_i1_len_327_path_[609	58	74	69	77	30	75	54.809	66.5682	118.897	57.9787	21.2799	85.8546	5.77634	6.05676	6.89357	5.85745	4.41142	6.42382	Schistosoma mansoni strain Puerto Rico chromosome W, complete genome	gi|360043576|emb|HE601631.1|
TRINITY_GG_2145_c14_g1_i1_len_256_path_[234	0	7	0	14	5	0	0	6.29699	0	10.5416	3.54664	0	0	2.65466	0	3.39802	1.82645	0	Schistosoma mansoni putative dihydropyridine-sensitive l-type calcium channel partial mRNA	gi|1084293170|ref|XM_018795366.1|	dihydropyridine-sensitive l-type calcium channel	C:GO:0005891; P:GO:0070588; P:GO:0051924; F:GO:0005246	C:voltage-gated calcium channel complex; P:calcium ion transmembrane transport; P:regulation of calcium ion transport; F:calcium channel regulator activity	Smp_134050.1	Putative dihydropyridine-sensitive l-type calcium channel
TRINITY_GG_1803_c22_g1_i1_len_618_path_[1191	233	440	108	434	474	208	220.181	395.811	186.1	326.789	336.222	238.104	7.78255	8.62867	7.53993	8.35222	8.39327	7.89545	Schistosoma mansoni hypothetical protein partial mRNA	gi|1084308157|ref|XM_018791241.1|	hypothetical protein Smp_181220	C:GO:0005759	C:mitochondrial matrix	Smp_181220.1	Uncharacterized protein
TRINITY_GG_845_c4_g1_i1_len_2569_path_[2547	13	8	13	16	21	8	12.2848	7.19656	22.4009	12.0475	14.8959	9.15783	3.6188	2.84731	4.48548	3.59066	3.89684	3.19501	Schistosoma mansoni putative monocarboxylate transporter partial mRNA	gi|1084292373|ref|XM_018794926.1|	Monocarboxylate transporter 7	P:GO:0055085; C:GO:0016020; C:GO:0016021	P:transmembrane transport; C:membrane; C:integral component of membrane	Smp_161430.1	Putative monocarboxylate transporter
TRINITY_GG_510_c5_g1_i1_len_2003_path_[7337	9	6	4	13	23	4	8.50485	5.39742	6.89257	9.78861	16.3146	4.57891	3.08829	2.43227	2.78504	3.2911	4.02809	2.19501	Schistosoma mansoni huntington associated protein-1 domain,putative partial mRNA	gi|1084306246|ref|XM_018792029.1|	huntington associated -1 domain,			Smp_127380.1	Huntington associated protein-1 domain,putative
TRINITY_GG_857_c22_g1_i1_len_227_path_[409	0	0	0	2	6	0	0	0	0	1.50594	4.25597	0	0	0	0	0.590664	2.08949	0	Schistosoma mansoni putative rhodopsin-like orphan GPCR partial mRNA	gi|1084292759|ref|XM_018795140.1|	rhodopsin-like orphan GPCR	F:GO:0008528; P:GO:0007186; C:GO:0016020; C:GO:0016021	F:G-protein coupled peptide receptor activity; P:G-protein coupled receptor signaling pathway; C:membrane; C:integral component of membrane	Smp_056060.1	Putative rhodopsin-like orphan GPCR
TRINITY_GG_157_c284_g1_i1_len_295_path_[545	0	5	0	3	7	0	0	4.49785	0	2.25891	4.9653	0	0	2.16924	0	1.17563	2.31188	0	Schistosoma mansoni hypothetical protein partial mRNA	gi|1084303204|ref|XM_018789179.1|	hypothetical protein Smp_179620			Smp_179620.1	Uncharacterized protein
TRINITY_GG_702_c23_g1_i1_len_1095_path_[2769	11	10	7	10	14	12	10.3948	8.99571	12.062	7.5297	9.9306	13.7367	3.37779	3.16924	3.5924	2.91259	3.31188	3.77997	Schistosoma haematobium Cathepsin B-like cysteine proteinase partial mRNA	gi|844842787|ref|XM_012938205.1|	Cathepsin B-like cysteine	C:GO:0005634; P:GO:0006508; F:GO:0008234; P:GO:0051028	C:nucleus; P:proteolysis; F:cysteine-type peptidase activity; P:mRNA transport
TRINITY_GG_1102_c15_g1_i1_len_216_path_[387	0	0	0	2	16	0	0	0	0	1.50594	11.3493	0	0	0	0	0.590664	3.50453	0	Schistosoma mansoni unnamed protein product partial mRNA	gi|1084311284|ref|XM_018792723.1|	unnamed protein product	C:GO:0016020; C:GO:0016021; P:GO:0042981	C:membrane; C:integral component of membrane; P:regulation of apoptotic process	Smp_204750.1	Uncharacterized protein Smp_204750
TRINITY_GG_143_c1_g1_i1_len_664_path_[642	3	1	7	8	9	3	2.83495	0.899571	12.062	6.02376	6.38396	3.43419	1.50332	-0.152692	3.5924	2.59066	2.67445	1.77997	Schistosoma mansoni strain Puerto Rico chromosome W, complete genome	gi|360043576|emb|HE601631.1|	serine threonine kinase	F:GO:0000166; C:GO:0005634; F:GO:0005524; C:GO:0005737; F:GO:0004672; P:GO:0016310; F:GO:0004674; P:GO:0006468; F:GO:0016301; P:GO:0035556	F:nucleotide binding; C:nucleus; F:ATP binding; C:cytoplasm; F:protein kinase activity; P:phosphorylation; F:protein serine/threonine kinase activity; P:protein phosphorylation; F:kinase activity; P:intracellular signal transduction	Smp_094190.1	Serine/threonine kinase
TRINITY_GG_1002_c10_g1_i1_len_1346_path_[1324	7	2	0	3	11	4	6.61488	1.79914	0	2.25891	7.80262	4.57891	2.72572	0.847308	0	1.17563	2.96396	2.19501	Schistosoma mansoni strain Puerto Rico chromosome 1, complete genome	gi|353228410|emb|HE601624.1|	unnamed protein product			Smp_206260.1	Uncharacterized protein
TRINITY_GG_1389_c56_g1_i1_len_220_path_[395	0	0	0	4	12	0	0	0	0	3.01188	8.51194	0	0	0	0	1.59066	3.08949	0	Schistosoma rodhaini genome assembly S_rodhaini_Burundi ,scaffold SROB_scaffold0002594	gi|689518385|emb|LL959572.1|
TRINITY_GG_1670_c32_g1_i1_len_743_path_[1441	6	2	0	3	8	5	5.6699	1.79914	0	2.25891	5.67463	5.72364	2.50332	0.847308	0	1.17563	2.50453	2.51693	Schistosoma mansoni putative flagellar radial spoke protein partial mRNA	gi|1084299864|ref|XM_018798045.1|	Radial spoke head 3			Smp_170010.1	Putative flagellar radial spoke protein
TRINITY_GG_18_c85_g1_i1_len_217_path_[389	0	0	0	7	6	0	0	0	0	5.27079	4.25597	0	0	0	0	2.39802	2.08949	0	Schistosoma rodhaini genome assembly S_rodhaini_Burundi ,scaffold SROB_scaffold0003813	gi|686668265|emb|LL960791.1|
TRINITY_GG_1914_c42_g1_i1_len_456_path_[867	24	12	0	16	22	20	22.6796	10.7948	0	12.0475	15.6052	22.8946	4.50332	3.43227	0	3.59066	3.96396	4.51693	Schistosoma rodhaini genome assembly S_rodhaini_Burundi ,scaffold SROB_scaffold0013677	gi|686671183|emb|LL970715.1|
TRINITY_GG_1093_c18_g1_i1_len_230_path_[208	0	0	0	11	9	0	0	0	0	8.28267	6.38396	0	0	0	0	3.0501	2.67445	0	Schistosoma rodhaini genome assembly S_rodhaini_Burundi ,scaffold SROB_scaffold0013790	gi|689525381|emb|LL970831.1|
TRINITY_GG_2576_c61_g1_i1_len_422_path_[400	6	2	0	2	8	0	5.6699	1.79914	0	1.50594	5.67463	0	2.50332	0.847308	0	0.590664	2.50453	0	Schistosoma mansoni strain Puerto Rico chromosome 3, complete genome	gi|360042640|emb|HE601626.1|				Smp_156290.1	Putative jumonji/arid domain-containing protein
TRINITY_GG_1996_c8_g1_i1_len_788_path_[766	2	3	0	6	11	5	1.88997	2.69871	0	4.51782	7.80262	5.72364	0.918361	1.43227	0	2.17563	2.96396	2.51693	Schistosoma mansoni hypothetical protein partial mRNA	gi|1084308906|ref|XM_018790818.1|	hypothetical protein Smp_136560	F:GO:0008381; P:GO:0034220; C:GO:0016020; C:GO:0016021	F:mechanically-gated ion channel activity; P:ion transmembrane transport; C:membrane; C:integral component of membrane	Smp_136560.1	Piezo-type mechanosensitive ion channel component
TRINITY_GG_2688_c1_g2_i1_len_244_path_[920	60	11	0	23	35	0	56.699	9.89528	0	17.3183	24.8265	0	5.82525	3.30674	0	4.11423	4.63381	0	Schistosoma mansoni strain Puerto Rico chromosome 5, complete genome	gi|353232596|emb|HE601628.1|	hypothetical protein MS3_02053, partial			Smp_214180.1
TRINITY_GG_1578_c6_g1_i1_len_1156_path_[2408	28	32	17	51	71	34	26.4595	28.7863	29.2934	38.4015	50.3623	38.9208	4.72572	4.84731	4.87251	5.26309	5.65427	5.28247	Schistosoma mansoni hypothetical protein partial mRNA	gi|1084297775|ref|XM_018796888.1|	hypothetical protein Smp_043220	C:GO:0016020; C:GO:0016021	C:membrane; C:integral component of membrane	Smp_043220.1	Uncharacterized protein
TRINITY_GG_1389_c6_g2_i1_len_604_path_[2655	10	37	32	32	17	42	9.44983	33.2841	55.1406	24.095	12.0586	48.0786	3.24029	5.05676	5.78504	4.59066	3.59199	5.58732	Schistosoma mansoni nucleolar rna-associated protein, putative partial mRNA	gi|1084308348|ref|XM_018791114.1|	nucleolar rna-associated	C:GO:0032040; P:GO:0006409; C:GO:0034456; P:GO:0006364; C:GO:0032545	C:small-subunit processome; P:tRNA export from nucleus; C:UTP-C complex; P:rRNA processing; C:CURI complex	Smp_149070.1	Nucleolar protein 6
TRINITY_GG_28_c62_g1_i1_len_2536_path_[5027	8	9	10	15	13	5	7.55987	8.09614	17.2314	11.2946	9.22127	5.72364	2.91836	3.01723	4.10697	3.49755	3.20497	2.51693	Schistosoma mansoni hypothetical protein partial mRNA	gi|1084301422|ref|XM_018799939.1|	hypothetical protein Smp_153250	C:GO:0070847; P:GO:0030518; C:GO:0016592; F:GO:0001104; P:GO:0006357	C:core mediator complex; P:intracellular steroid hormone receptor signaling pathway; C:mediator complex; F:RNA polymerase II transcription cofactor activity; P:regulation of transcription from RNA polymerase II promoter	Smp_153250.1	Uncharacterized protein
TRINITY_GG_161_c70_g1_i1_len_217_path_[389	0	0	0	0	2	0	0	0	0	0	1.41866	0	0	0	0	0	0.504526	0	Schistosoma mansoni strain Puerto Rico chromosome W, complete genome	gi|360043576|emb|HE601631.1|
TRINITY_GG_34_c15_g1_i1_len_3685_path_[3663	26	19	2	19	36	11	24.5696	17.0918	3.44629	14.3064	25.5358	12.592	4.6188	4.09524	1.78504	3.83859	4.67445	3.65444	Schistosoma mansoni putative structural maintenance of chromosomes smc2 partial mRNA	gi|1084301508|ref|XM_018799987.1|	structural maintenance of chromosomes smc2	F:GO:0005524; P:GO:0007076; P:GO:0051276; C:GO:0005694; C:GO:0000796	F:ATP binding; P:mitotic chromosome condensation; P:chromosome organization; C:chromosome; C:condensin complex	Smp_171710.1	Putative structural maintenance of chromosomes smc2
TRINITY_GG_1260_c0_g2_i1_len_1048_path_[3701	16	16	109	21	20	29	15.1197	14.3931	187.823	15.8124	14.1866	33.1971	3.91836	3.84731	7.55323	3.98298	3.82645	5.05299	Schistosoma mansoni ornithine--oxo-acid transaminase partial mRNA	gi|1084310300|ref|XM_018790386.1|	ornithine aminotransferase	F:GO:0042802; F:GO:0030170; P:GO:0010121; C:GO:0005737; F:GO:0003824; F:GO:0008483; P:GO:0019544; F:GO:0016740; F:GO:0004587	F:identical protein binding; F:pyridoxal phosphate binding; P:arginine catabolic process to proline via ornithine; C:cytoplasm; F:catalytic activity; F:transaminase activity; P:arginine catabolic process to glutamate; F:transferase activity; F:ornithine-oxo-acid transaminase activity	Smp_000660.1	Ornithine--oxo-acid transaminase (EC 2.6.1.13)
TRINITY_GG_1389_c99_g1_i1_len_218_path_[391	0	0	0	2	5	0	0	0	0	1.50594	3.54664	0	0	0	0	0.590664	1.82645	0	Schistosoma mansoni cadherin-related partial mRNA	gi|1084308385|ref|XM_018791129.1|	cadherin-related	F:GO:0005509; C:GO:0016020; C:GO:0016021; P:GO:0007155; P:GO:0007156; C:GO:0005886	F:calcium ion binding; C:membrane; C:integral component of membrane; P:cell adhesion; P:homophilic cell adhesion via plasma membrane adhesion molecules; C:plasma membrane	Smp_149010.1	Cadherin-related
TRINITY_GG_500_c14_g1_i1_len_2066_path_[2044	27	34	9	36	38	19	25.5146	30.5854	15.5083	27.1069	26.9545	21.7498	4.67325	4.93477	3.95497	4.76059	4.75245	4.44293	Schistosoma rodhaini genome assembly S_rodhaini_Burundi ,scaffold SROB_scaffold0014115	gi|686671762|emb|LL971168.1|	hypothetical protein Smp_019430	F:GO:0003676; F:GO:0008270; F:GO:0003723; F:GO:0046872	F:nucleic acid binding; F:zinc ion binding; F:RNA binding; F:metal ion binding	Smp_019430.1	Uncharacterized protein
TRINITY_GG_138_c2_g1_i1_len_220_path_[395	0	0	0	2	7	0	0	0	0	1.50594	4.9653	0	0	0	0	0.590664	2.31188	0	Schistosoma mansoni strain Puerto Rico chromosome W, complete genome	gi|360043576|emb|HE601631.1|
TRINITY_GG_1328_c0_g1_i1_len_1535_path_[3025	3	7	0	12	14	1	2.83495	6.29699	0	9.03564	9.9306	1.14473	1.50332	2.65466	0	3.17563	3.31188	0.195005	Schistosoma haematobium Sphingolipid delta(4)-desaturase DES1 mRNA	gi|844836505|ref|XM_012936812.1|	Sphingolipid delta(4)-desaturase DES1	P:GO:0006629; C:GO:0016020; C:GO:0016021	P:lipid metabolic process; C:membrane; C:integral component of membrane	Smp_145900.1	Dihydroceramide desaturase (EC 3.4.24.81)
TRINITY_GG_507_c1_g1_i1_len_313_path_[581	0	2	0	5	7	0	0	1.79914	0	3.76485	4.9653	0	0	0.847308	0	1.91259	2.31188	0	Schistosoma rodhaini genome assembly S_rodhaini_Burundi ,scaffold SROB_scaffold0006143	gi|689521003|emb|LL963121.1|
TRINITY_GG_2233_c34_g1_i1_len_620_path_[1195	13	17	8	16	20	9	12.2848	15.2927	13.7851	12.0475	14.1866	10.3026	3.6188	3.93477	3.78504	3.59066	3.82645	3.36493	Schistosoma mansoni strain Puerto Rico chromosome 2, complete genome	gi|353230524|emb|HE601625.1|	molybdopterin cofactor synthesis A	F:GO:0061597; F:GO:0003824; F:GO:0051539; F:GO:0051536; P:GO:0006777; P:GO:0032324; C:GO:0019008	F:obsolete cyclic pyranopterin monophosphate synthase activity; F:catalytic activity; F:4 iron, 4 sulfur cluster binding; F:iron-sulfur cluster binding; P:Mo-molybdopterin cofactor biosynthetic process; P:molybdopterin cofactor biosynthetic process; C:molybdopterin synthase complex	Smp_171270.1	Putative molybdopterin cofactor synthesis protein A
TRINITY_GG_2122_c9_g1_i1_len_263_path_[481	0	0	0	0	7	0	0	0	0	0	4.9653	0	0	0	0	0	2.31188	0	Schistosoma mansoni strain Puerto Rico chromosome 2, complete genome	gi|353230524|emb|HE601625.1|	hypothetical protein Smp_062920
TRINITY_GG_2220_c2_g1_i1_len_2799_path_[2777	8	3	1	8	15	3	7.55987	2.69871	1.72314	6.02376	10.6399	3.43419	2.91836	1.43227	0.785043	2.59066	3.41142	1.77997	Schistosoma haematobium High affinity cGMP-specific 3',5'-cyclic phosphodiesterase 9A mRNA	gi|844834303|ref|XM_012936366.1|	High affinity cGMP-specific 3 ,5 -cyclic phosphodiesterase 9A	P:GO:0007165; F:GO:0046872; F:GO:0008081; F:GO:0004114; F:GO:0016787	P:signal transduction; F:metal ion binding; F:phosphoric diester hydrolase activity; F:3',5'-cyclic-nucleotide phosphodiesterase activity; F:hydrolase activity	Smp_146120.1	Phosphodiesterase (EC 3.1.4.-)
TRINITY_GG_157_c204_g1_i1_len_233_path_[421	0	0	0	0	5	0	0	0	0	0	3.54664	0	0	0	0	0	1.82645	0	Schistosoma mansoni strain Puerto Rico chromosome W, complete genome	gi|360043576|emb|HE601631.1|
TRINITY_GG_337_c0_g1_i1_len_1695_path_[1673	83	51	33	70	143	49	78.4336	45.8781	56.8637	52.7079	101.434	56.0917	6.2934	5.51973	5.82944	5.71995	6.6644	5.80972	Schistosoma mansoni arp2/3 complex subunit 41-related partial mRNA	gi|1084301806|ref|XM_018800151.1|	actin related 2 3 complex subunit 1A 1B	P:GO:0030833; P:GO:0034314; C:GO:0015629; C:GO:0005885	P:regulation of actin filament polymerization; P:Arp2/3 complex-mediated actin nucleation; C:actin cytoskeleton; C:Arp2/3 protein complex	Smp_134400.1	Arp2/3 complex subunit 41-related
TRINITY_GG_254_c6_g1_i1_len_1262_path_[2582	132	222	72	195	198	185	124.738	199.705	124.066	146.829	140.447	211.775	6.96276	7.64172	6.95497	7.19799	7.13388	7.72639	Schistosoma mansoni hypothetical protein partial mRNA	gi|1084305533|ref|XM_018790150.1|	hypothetical protein Smp_076040.1			Smp_076040.3	DIF_3
TRINITY_GG_790_c1_g1_i1_len_1320_path_[2720	42	40	25	37	20	13	39.6893	35.9828	43.0786	27.8599	14.1866	14.8815	5.31068	5.16924	5.4289	4.80012	3.82645	3.89545	Schistosoma mansoni hypothetical protein partial mRNA	gi|1084290764|ref|XM_018794033.1|	hypothetical protein Smp_126720	C:GO:0071020; F:GO:0000384; P:GO:0000350; C:GO:0071013; C:GO:0071014; C:GO:0071012; C:GO:0000974; P:GO:0000389	C:post-spliceosomal complex; F:first spliceosomal transesterification activity; P:generation of catalytic spliceosome for second transesterification step; C:catalytic step 2 spliceosome; C:post-mRNA release spliceosomal complex; C:catalytic step 1 spliceosome; C:Prp19 complex; P:mRNA 3'-splice site recognition	Smp_126720.1	Uncharacterized protein
TRINITY_GG_509_c1_g1_i1_len_3756_path_[11004	10	5	2	8	17	5	9.44983	4.49785	3.44629	6.02376	12.0586	5.72364	3.24029	2.16924	1.78504	2.59066	3.59199	2.51693	Schistosoma mansoni jumonji/arid domain-containing protein,putative partial mRNA	gi|1084306139|ref|XM_018791985.1|	jumonji arid domain-containing ,	F:GO:0003677; C:GO:0005634; F:GO:0008270; F:GO:0046872	F:DNA binding; C:nucleus; F:zinc ion binding; F:metal ion binding	Smp_019170.1	Jumonji/arid domain-containing protein,putative
TRINITY_GG_620_c8_g3_i1_len_2653_path_[5846	26	23	8	28	41	13	24.5696	20.6901	13.7851	21.0832	29.0825	14.8815	4.6188	4.37087	3.78504	4.39802	4.86208	3.89545	Schistosoma mansoni hypothetical protein partial mRNA	gi|1084289008|ref|XM_018793058.1|	hypothetical protein Smp_129560	F:GO:0046872	F:metal ion binding	Smp_129560.1	Uncharacterized protein
TRINITY_GG_256_c53_g1_i1_len_294_path_[543	0	2	0	0	7	0	0	1.79914	0	0	4.9653	0	0	0.847308	0	0	2.31188	0	Schistosoma mansoni strain Puerto Rico chromosome W, complete genome	gi|360043576|emb|HE601631.1|
TRINITY_GG_577_c0_g1_i1_len_2055_path_[4102	10	13	2	14	10	5	9.44983	11.6944	3.44629	10.5416	7.09329	5.72364	3.24029	3.54775	1.78504	3.39802	2.82645	2.51693	Schistosoma mansoni hypothetical protein partial mRNA	gi|1084309406|ref|XM_018790784.1|	hypothetical protein Smp_130000	P:GO:0043087	P:regulation of GTPase activity	Smp_130000.1	Uncharacterized protein
TRINITY_GG_2817_c0_g1_i1_len_1274_path_[5465	7	7	0	16	20	4	6.61488	6.29699	0	12.0475	14.1866	4.57891	2.72572	2.65466	0	3.59066	3.82645	2.19501	Schistosoma rodhaini genome assembly S_rodhaini_Burundi ,scaffold SROB_scaffold0021881	gi|686676510|emb|LL979921.1|	acetylcholine-gated chloride channel subunit	P:GO:0007271; F:GO:0015464; P:GO:0007274; P:GO:0007165; F:GO:0005230; F:GO:0042166; C:GO:0005892; P:GO:0035094; C:GO:0045202; P:GO:0006810; C:GO:0005886; P:GO:0099565; F:GO:0005216; P:GO:0006811; C:GO:0045211; P:GO:0098655; C:GO:0016020; C:GO:0016021; C:GO:0030054	P:synaptic transmission, cholinergic; F:acetylcholine receptor activity; P:neuromuscular synaptic transmission; P:signal transduction; F:extracellular ligand-gated ion channel activity; F:acetylcholine binding; C:acetylcholine-gated channel complex; P:response to nicotine; C:synapse; P:transport; C:plasma membrane; P:chemical synaptic transmission, postsynaptic; F:ion channel activity; P:ion tran…	Smp_176310.1	Acetylcholine-gated chloride channel subunit (NAChR subunit, putative)
TRINITY_GG_157_c242_g1_i1_len_222_path_[399	0	0	0	10	7	0	0	0	0	7.5297	4.9653	0	0	0	0	2.91259	2.31188	0	Schistosoma mansoni strain Puerto Rico chromosome W, complete genome	gi|360043576|emb|HE601631.1|
TRINITY_GG_2299_c39_g1_i1_len_281_path_[517	0	3	0	5	9	0	0	2.69871	0	3.76485	6.38396	0	0	1.43227	0	1.91259	2.67445	0	Schistosoma mansoni putative calmodulin-binding transcription activator (camta) partial mRNA	gi|1084293906|ref|XM_018795775.1|	calmodulin-binding transcription activator (camta)	F:GO:0003677; C:GO:0005634; F:GO:0001077; P:GO:0006366; F:GO:0043565; P:GO:0045944	F:DNA binding; C:nucleus; F:transcriptional activator activity, RNA polymerase II core promoter proximal region sequence-specific binding; P:transcription from RNA polymerase II promoter; F:sequence-specific DNA binding; P:positive regulation of transcription from RNA polymerase II promoter	Smp_148400.1	Putative calmodulin-binding transcription activator (Camta)
TRINITY_GG_1737_c6_g1_i1_len_1623_path_[1601	24	27	2	36	37	21	22.6796	24.2884	3.44629	27.1069	26.2452	24.0393	4.50332	4.6022	1.78504	4.76059	4.71398	4.58732	Schistosoma mansoni et translation product-related partial mRNA	gi|1084299994|ref|XM_018798116.1|	et translation product-related	C:GO:0016020; C:GO:0016021	C:membrane; C:integral component of membrane	Smp_165680.1	Et translation product-related
TRINITY_GG_668_c14_g1_i1_len_357_path_[3449	0	0	0	9	12	0	0	0	0	6.77673	8.51194	0	0	0	0	2.76059	3.08949	0	Schistosoma mansoni strain Puerto Rico chromosome 1, complete genome	gi|353228410|emb|HE601624.1|
TRINITY_GG_668_c136_g1_i1_len_203_path_[181	0	0	0	9	12	0	0	0	0	6.77673	8.51194	0	0	0	0	2.76059	3.08949	0	Schistosoma mansoni strain Puerto Rico chromosome 1, complete genome	gi|353228410|emb|HE601624.1|
TRINITY_GG_250_c65_g1_i1_len_682_path_[1319	3	1	0	2	7	0	2.83495	0.899571	0	1.50594	4.9653	0	1.50332	-0.152692	0	0.590664	2.31188	0	Schistosoma mansoni hypothetical protein partial mRNA	gi|1084302567|ref|XM_018788874.1|	hypothetical protein Smp_128660	C:GO:0005777	C:peroxisome	Smp_128660.1	Uncharacterized protein
TRINITY_GG_1617_c0_g1_i1_len_304_path_[1124	5	9	0	20	9	11	4.72492	8.09614	0	15.0594	6.38396	12.592	2.24029	3.01723	0	3.91259	2.67445	3.65444	Schistosoma mansoni strain Puerto Rico chromosome 4, complete genome	gi|353231633|emb|HE601627.1|	LOW QUALITY PROTEIN: hypothetical protein Smp_107700			Smp_107700.1	Uncharacterized protein
TRINITY_GG_2423_c0_g1_i1_len_1929_path_[3813	5	4	0	10	14	5	4.72492	3.59828	0	7.5297	9.9306	5.72364	2.24029	1.84731	0	2.91259	3.31188	2.51693	Schistosoma mansoni hypothetical protein partial mRNA	gi|1084313818|ref|XM_018792542.1|	hypothetical protein Smp_165530	P:GO:0007165	P:signal transduction	Smp_165530.1	Uncharacterized protein
TRINITY_GG_2174_c2_g1_i1_len_1077_path_[1055	12	8	4	6	11	8	11.3398	7.19656	6.89257	4.51782	7.80262	9.15783	3.50332	2.84731	2.78504	2.17563	2.96396	3.19501	Schistosoma mansoni strain Puerto Rico chromosome 2, complete genome	gi|353230524|emb|HE601625.1|	TPA: endonuclease-reverse transcriptase			Smp_143870.1
TRINITY_GG_702_c123_g1_i1_len_205_path_[365	0	0	0	0	16	0	0	0	0	0	11.3493	0	0	0	0	0	3.50453	0	Schistosoma mansoni strain Puerto Rico chromosome 1, complete genome	gi|353228410|emb|HE601624.1|
TRINITY_GG_1315_c0_g2_i1_len_2823_path_[7279	28	22	1	32	61	9	26.4595	19.7906	1.72314	24.095	43.2691	10.3026	4.72572	4.30674	0.785043	4.59066	5.43526	3.36493	Schistosoma mansoni neutral alpha-glucosidase ab precursor (glucosidase II alpha subunit) (alpha glucosidase 2),putative partial mRNA	gi|1084311933|ref|XM_018796909.1|	neutral alpha-glucosidase ab precursor (glucosidase II alpha subunit) (alpha glucosidase 2),	P:GO:0005975; F:GO:0003824; P:GO:0008152; F:GO:0004553; F:GO:0030246; F:GO:0016798; F:GO:0016787	P:carbohydrate metabolic process; F:catalytic activity; P:metabolic process; F:hydrolase activity, hydrolyzing O-glycosyl compounds; F:carbohydrate binding; F:hydrolase activity, acting on glycosyl bonds; F:hydrolase activity	Smp_018760.1	Neutral alpha-glucosidase ab (Glucosidase II alpha subunit) (Alpha glucosidase 2),putative
TRINITY_GG_496_c6_g2_i1_len_1563_path_[7923	4	10	0	13	10	2	3.77993	8.99571	0	9.78861	7.09329	2.28946	1.91836	3.16924	0	3.2911	2.82645	1.19501	Schistosoma rodhaini genome assembly S_rodhaini_Burundi ,scaffold SROB_contig0000680	gi|689529531|emb|LL977977.1|	DIS3-like exonuclease 2	P:GO:0090305; F:GO:0004527	P:nucleic acid phosphodiester bond hydrolysis; F:exonuclease activity
TRINITY_GG_335_c7_g1_i1_len_294_path_[543	0	0	0	1	9	0	0	0	0	0.75297	6.38396	0	0	0	0	-0.409336	2.67445	0	Schistosoma mansoni strain Puerto Rico chromosome W, complete genome	gi|360043576|emb|HE601631.1|
TRINITY_GG_1550_c5_g1_i1_len_225_path_[203	0	5	0	13	9	0	0	4.49785	0	9.78861	6.38396	0	0	2.16924	0	3.2911	2.67445	0	Schistosoma mansoni putative cadherin partial mRNA	gi|1084297342|ref|XM_018796647.1|	putative cadherin	F:GO:0005509; C:GO:0016020; C:GO:0016021; P:GO:0007155; P:GO:0007156; C:GO:0005886	F:calcium ion binding; C:membrane; C:integral component of membrane; P:cell adhesion; P:homophilic cell adhesion via plasma membrane adhesion molecules; C:plasma membrane	Smp_149330.1	Putative cadherin
TRINITY_GG_2914_c2_g2_i1_len_293_path_[507	6	0	0	4	5	0	5.6699	0	0	3.01188	3.54664	0	2.50332	0	0	1.59066	1.82645	0	Schistosoma rodhaini genome assembly S_rodhaini_Burundi ,scaffold SROB_scaffold0014529	gi|689525779|emb|LL971593.1|	Lysophospholipid acyltransferase 2	F:GO:0016746; C:GO:0016020; C:GO:0016021; F:GO:0016740	F:transferase activity, transferring acyl groups; C:membrane; C:integral component of membrane; F:transferase activity	Smp_173790.1	O-acyltransferase (Membrane bound) domain containing protein, putative
TRINITY_GG_415_c0_g1_i1_len_690_path_[1349	4	1	0	5	7	0	3.77993	0.899571	0	3.76485	4.9653	0	1.91836	-0.152692	0	1.91259	2.31188	0	Schistosoma mansoni strain Puerto Rico chromosome W, complete genome	gi|360043576|emb|HE601631.1|
TRINITY_GG_116_c66_g1_i1_len_346_path_[647	4	0	0	3	9	0	3.77993	0	0	2.25891	6.38396	0	1.91836	0	0	1.17563	2.67445	0	Schistosoma mansoni strain Puerto Rico chromosome W, complete genome	gi|360043576|emb|HE601631.1|
TRINITY_GG_510_c4_g1_i1_len_1468_path_[3044	14	19	5	44	40	10	13.2298	17.0918	8.61572	33.1307	28.3731	11.4473	3.72572	4.09524	3.10697	5.0501	4.82645	3.51693	Schistosoma mansoni Branching Xylosyltransferase partial mRNA	gi|1084306256|ref|XM_018792034.1|	Branching Xylosyltransferase	F:GO:0016757; F:GO:0008375; C:GO:0016020; F:GO:0003829; F:GO:0016740	F:transferase activity, transferring glycosyl groups; F:acetylglucosaminyltransferase activity; C:membrane; F:beta-1,3-galactosyl-O-glycosyl-glycoprotein beta-1,6-N-acetylglucosaminyltransferase activity; F:transferase activity	Smp_009810.1	Branching Xylosyltransferase (EC 2.4.1.102)
TRINITY_GG_2582_c17_g1_i1_len_877_path_[855	3	2	0	1	7	2	2.83495	1.79914	0	0.75297	4.9653	2.28946	1.50332	0.847308	0	-0.409336	2.31188	1.19501	Schistosoma haematobium Bromodomain adjacent to zinc finger domain protein 1A mRNA	gi|844868159|ref|XM_012944272.1|	Bromodomain adjacent to zinc finger domain 1A			Smp_131880.1	Uncharacterized protein
TRINITY_GG_1574_c32_g1_i1_len_520_path_[995	9	10	0	6	7	0	8.50485	8.99571	0	4.51782	4.9653	0	3.08829	3.16924	0	2.17563	2.31188	0	Schistosoma mansoni strain Puerto Rico chromosome 4, complete genome	gi|353231633|emb|HE601627.1|
TRINITY_GG_2119_c148_g1_i1_len_287_path_[265	0	10	0	7	11	0	0	8.99571	0	5.27079	7.80262	0	0	3.16924	0	2.39802	2.96396	0	Schistosoma mansoni strain Puerto Rico chromosome 2, complete genome	gi|353230524|emb|HE601625.1|
TRINITY_GG_630_c1_g1_i1_len_1292_path_[2539	11	6	3	12	18	5	10.3948	5.39742	5.16943	9.03564	12.7679	5.72364	3.37779	2.43227	2.37001	3.17563	3.67445	2.51693	Schistosoma haematobium Solute carrier family 35 member F6 partial mRNA	gi|844863345|ref|XM_012943091.1|	Solute carrier family 35 member	C:GO:0016020; C:GO:0016021; P:GO:0006810	C:membrane; C:integral component of membrane; P:transport	Smp_163220.1	Uncharacterized protein
TRINITY_DN13313_c1_g1_i1_len_523_path_[1001	436	258	3037	38	16	1039	412.013	232.089	5233.19	28.6129	11.3493	1189.37	8.68655	7.85854	12.3535	4.83859	3.50453	10.216
TRINITY_GG_2269_c3_g1_i1_len_229_path_[242	0	5	0	5	8	0	0	4.49785	0	3.76485	5.67463	0	0	2.16924	0	1.91259	2.50453	0	Schistosoma mansoni strain Puerto Rico chromosome 2, complete genome	gi|353230524|emb|HE601625.1|
TRINITY_GG_2591_c39_g1_i1_len_278_path_[256	7	0	0	2	5	0	6.61488	0	0	1.50594	3.54664	0	2.72572	0	0	0.590664	1.82645	0	Schistosoma mansoni putative dna-directed rna polymerase I largest subunit partial mRNA	gi|1084295648|ref|XM_018799100.1|	dna-directed rna polymerase I largest subunit	F:GO:0003677; C:GO:0005634; F:GO:0016779; F:GO:0008270; C:GO:0005736; F:GO:0003899; F:GO:0001054; P:GO:0006351; P:GO:0006360; F:GO:0016740	F:DNA binding; C:nucleus; F:nucleotidyltransferase activity; F:zinc ion binding; C:DNA-directed RNA polymerase I complex; F:DNA-directed 5'-3' RNA polymerase activity; F:RNA polymerase I activity; P:transcription, DNA-templated; P:transcription from RNA polymerase I promoter; F:transferase activity	Smp_129500.1	DNA-directed RNA polymerase subunit (EC 2.7.7.6)
TRINITY_GG_1333_c4_g1_i1_len_369_path_[347	8	7	0	21	12	0	7.55987	6.29699	0	15.8124	8.51194	0	2.91836	2.65466	0	3.98298	3.08949	0	Schistosoma mansoni strain Puerto Rico chromosome 7, complete genome	gi|353233529|emb|HE601630.1|
TRINITY_GG_582_c6_g1_i1_len_648_path_[1251	243	329	173	282	227	224	229.631	295.959	298.104	212.338	161.018	256.419	7.84317	8.20925	8.21967	7.73022	7.33107	8.00236	Schistosoma mansoni hypothetical protein partial mRNA	gi|1084309233|ref|XM_018790714.1|	hypothetical protein Smp_004550.1	C:GO:0016020; C:GO:0016021	C:membrane; C:integral component of membrane	Smp_004550.1	Uncharacterized protein
TRINITY_GG_2669_c65_g1_i1_len_608_path_[586	12	14	0	13	13	13	11.3398	12.594	0	9.78861	9.22127	14.8815	3.50332	3.65466	0	3.2911	3.20497	3.89545	Schistosoma mansoni strain Puerto Rico chromosome 5, complete genome	gi|353232596|emb|HE601628.1|
TRINITY_GG_2559_c44_g1_i1_len_333_path_[621	0	5	0	3	6	0	0	4.49785	0	2.25891	4.25597	0	0	2.16924	0	1.17563	2.08949	0	Schistosoma mansoni strain Puerto Rico chromosome 3, complete genome	gi|360042640|emb|HE601626.1|
TRINITY_GG_898_c26_g1_i1_len_218_path_[196	0	0	0	2	9	0	0	0	0	1.50594	6.38396	0	0	0	0	0.590664	2.67445	0	Schistosoma mansoni strain Puerto Rico chromosome 1, complete genome	gi|353228410|emb|HE601624.1|
TRINITY_GG_2822_c45_g1_i1_len_333_path_[311	0	12	0	10	12	0	0	10.7948	0	7.5297	8.51194	0	0	3.43227	0	2.91259	3.08949	0	Schistosoma rodhaini genome assembly S_rodhaini_Burundi ,scaffold SROB_scaffold0000438	gi|689516529|emb|LL957416.1|	hypothetical protein Smp_158230			Smp_158230.1	Uncharacterized protein
TRINITY_GG_245_c0_g1_i1_len_438_path_[880	128	69	13	53	99	48	120.958	62.0704	22.4009	39.9074	70.2235	54.947	6.91836	5.95583	4.48548	5.31858	6.13388	5.77997	Schistosoma mansoni bola-like protein my016 partial mRNA	gi|1084302549|ref|XM_018788865.1|	bola my016			Smp_012050.1	Bola-like protein my016
TRINITY_GG_528_c4_g1_i1_len_1169_path_[2293	48	53	10	39	72	53	45.3592	47.6772	17.2314	29.3658	51.0717	60.6706	5.50332	5.57523	4.10697	4.87607	5.67445	5.92293	Schistosoma mansoni brix domain containing protein, putative partial mRNA	gi|1084308735|ref|XM_018790985.1|	brix domain containing	P:GO:0000463; C:GO:0005730; F:GO:0019843; P:GO:0000027	P:maturation of LSU-rRNA from tricistronic rRNA transcript (SSU-rRNA, 5.8S rRNA, LSU-rRNA); C:nucleolus; F:rRNA binding; P:ribosomal large subunit assembly	Smp_028340.1	Brix domain containing protein, putative
TRINITY_GG_1458_c6_g1_i1_len_471_path_[946	40	29	47	55	68	52	37.7993	26.0875	80.9878	41.4134	48.2344	59.5259	5.24029	4.70529	6.33963	5.37202	5.59199	5.89545	Schistosoma mansoni mRNA for tegumental antigen (SmTAL7 gene)	gi|390124509|emb|HE616807.1|	tegumental antigen	F:GO:0005509; C:GO:0030286; P:GO:0007017	F:calcium ion binding; C:dynein complex; P:microtubule-based process	Smp_042140.1	Putative dynein light chain
TRINITY_GG_1171_c1_g1_i1_len_262_path_[616	31	74	0	42	34	77	29.2945	66.5682	0	31.6247	24.1172	88.1441	4.87256	6.05676	0	4.98298	4.59199	6.46179	Schistosoma mansoni aspartyl-tRNA synthetase, putative partial mRNA	gi|1084313757|ref|XM_018792560.1|	aspartyl-tRNA synthetase, putative	F:GO:0000166; F:GO:0003676; P:GO:0006418; F:GO:0005524; F:GO:0004812; F:GO:0004815; F:GO:0016874; P:GO:0006412	F:nucleotide binding; F:nucleic acid binding; P:tRNA aminoacylation for protein translation; F:ATP binding; F:aminoacyl-tRNA ligase activity; F:aspartate-tRNA ligase activity; F:ligase activity; P:translation	Smp_088800.1	Aspartyl-tRNA synthetase, putative (EC 6.1.1.12)
TRINITY_GG_1723_c24_g1_i1_len_1235_path_[1213	7	6	0	9	12	3	6.61488	5.39742	0	6.77673	8.51194	3.43419	2.72572	2.43227	0	2.76059	3.08949	1.77997	Schistosoma mansoni putative origin recognition complex subunit partial mRNA	gi|1084300672|ref|XM_018798493.1|	origin recognition complex subunit	F:GO:0003677; P:GO:0006260; C:GO:0005664	F:DNA binding; P:DNA replication; C:nuclear origin of replication recognition complex	Smp_127070.1	Putative origin recognition complex subunit
TRINITY_GG_2524_c133_g1_i1_len_231_path_[417	71	5	0	49	48	0	67.0938	4.49785	0	36.8955	34.0478	0	6.06811	2.16924	0	5.20537	5.08949	0	Schistosoma mansoni strain Puerto Rico chromosome 3, complete genome	gi|360042640|emb|HE601626.1|	TPA_exp: pol poly			Smp_182910.1	Uncharacterized protein
TRINITY_GG_1095_c0_g1_i1_len_1729_path_[5066	11	12	0	24	31	17	10.3948	10.7948	0	18.0713	21.9892	19.4604	3.37779	3.43227	0	4.17563	4.45872	4.28247	Schistosoma mansoni hypothetical protein partial mRNA	gi|1084314583|ref|XM_018788453.1|	hypothetical protein Smp_199630, partial			Smp_199630.1	Uncharacterized protein (Fragment)
TRINITY_GG_2534_c19_g1_i1_len_234_path_[423	0	0	0	0	3	0	0	0	0	0	2.12799	0	0	0	0	0	1.08949	0	Schistosoma mansoni tyrosine kinase partial mRNA	gi|1084296566|ref|XM_018799610.1|	tyrosine kinase	F:GO:0005524; P:GO:0018108; F:GO:0004713; C:GO:0016020; C:GO:0016021; F:GO:0004672; P:GO:0016310; P:GO:0006468; F:GO:0016301	F:ATP binding; P:peptidyl-tyrosine phosphorylation; F:protein tyrosine kinase activity; C:membrane; C:integral component of membrane; F:protein kinase activity; P:phosphorylation; P:protein phosphorylation; F:kinase activity	Smp_134800.1	Tyrosine kinase
TRINITY_GG_1574_c4_g1_i1_len_1385_path_[2771	5	3	0	3	8	10	4.72492	2.69871	0	2.25891	5.67463	11.4473	2.24029	1.43227	0	1.17563	2.50453	3.51693	Schistosoma mansoni hypothetical protein partial mRNA	gi|1084297745|ref|XM_018796871.1|	hypothetical protein Smp_043070	C:GO:0005634; P:GO:0006408	C:nucleus; P:snRNA export from nucleus	Smp_043070.1	Uncharacterized protein
TRINITY_GG_418_c0_g1_i1_len_404_path_[788	3	5	0	3	8	6	2.83495	4.49785	0	2.25891	5.67463	6.86837	1.50332	2.16924	0	1.17563	2.50453	2.77997	Schistosoma mansoni strain Puerto Rico chromosome W, complete genome	gi|360043576|emb|HE601631.1|
TRINITY_GG_1690_c3_g1_i1_len_268_path_[491	8	0	0	6	5	0	7.55987	0	0	4.51782	3.54664	0	2.91836	0	0	2.17563	1.82645	0	Schistosoma mansoni strain Puerto Rico chromosome 6, complete genome	gi|353232888|emb|HE601629.1|
TRINITY_GG_2325_c6_g1_i1_len_363_path_[341	0	0	0	8	6	0	0	0	0	6.02376	4.25597	0	0	0	0	2.59066	2.08949	0	Schistosoma mansoni putative at-rich interactive domain 3, arid3 partial mRNA	gi|1084294624|ref|XM_018796174.1|	at-rich interactive domain arid3	F:GO:0003677	F:DNA binding	Smp_135110.1	Putative at-rich interactive domain 3, arid3
TRINITY_GG_1426_c4_g1_i1_len_495_path_[473	14	9	0	15	7	4	13.2298	8.09614	0	11.2946	4.9653	4.57891	3.72572	3.01723	0	3.49755	2.31188	2.19501	Schistosoma mansoni hypothetical protein partial mRNA	gi|1084298507|ref|XM_018797294.1|	Protein piccolo	C:GO:0016020	C:membrane	Smp_151430.1	Uncharacterized protein
TRINITY_GG_2319_c3_g1_i1_len_545_path_[1045	16	6	0	10	9	8	15.1197	5.39742	0	7.5297	6.38396	9.15783	3.91836	2.43227	0	2.91259	2.67445	3.19501	Schistosoma mansoni strain Puerto Rico chromosome 2, complete genome	gi|353230524|emb|HE601625.1|
TRINITY_GG_2036_c0_g1_i1_len_680_path_[1315	9	11	0	14	12	3	8.50485	9.89528	0	10.5416	8.51194	3.43419	3.08829	3.30674	0	3.39802	3.08949	1.77997	Schistosoma curassoni genome assembly S_curassoni_Dakar ,scaffold SCUD_scaffold0017650	gi|689617219|emb|LM090370.1|
TRINITY_GG_1313_c0_g1_i1_len_2616_path_[5187	18	25	8	32	24	19	17.0097	22.4893	13.7851	24.095	17.0239	21.7498	4.08829	4.49116	3.78504	4.59066	4.08949	4.44293	Schistosoma mansoni hypothetical protein partial mRNA	gi|1084311926|ref|XM_018796876.1|	hypothetical protein Smp_018790	F:GO:0003824	F:catalytic activity	Smp_018790.1	Uncharacterized protein
TRINITY_GG_190_c35_g1_i1_len_354_path_[663	0	0	0	0	6	0	0	0	0	0	4.25597	0	0	0	0	0	2.08949	0	Schistosoma mansoni strain Puerto Rico chromosome W, complete genome	gi|360043576|emb|HE601631.1|
TRINITY_GG_1363_c32_g1_i1_len_2584_path_[2562	5	1	0	5	11	1	4.72492	0.899571	0	3.76485	7.80262	1.14473	2.24029	-0.152692	0	1.91259	2.96396	0.195005	Schistosoma haematobium Ca(2+)/calmodulin-responsive adenylate cyclase mRNA	gi|844838904|ref|XM_012937311.1|	Ca(2+) calmodulin-responsive adenylate cyclase	F:GO:0016849; C:GO:0016020; C:GO:0016021; P:GO:0035556; C:GO:0005622; P:GO:0009190	F:phosphorus-oxygen lyase activity; C:membrane; C:integral component of membrane; P:intracellular signal transduction; C:intracellular; P:cyclic nucleotide biosynthetic process	Smp_140060.1	Uncharacterized protein
TRINITY_GG_2170_c2_g1_i1_len_305_path_[565	0	0	0	6	8	0	0	0	0	4.51782	5.67463	0	0	0	0	2.17563	2.50453	0	Schistosoma mansoni strain Puerto Rico chromosome 2, complete genome	gi|353230524|emb|HE601625.1|
TRINITY_GG_34_c21_g1_i1_len_333_path_[311	399	267	132	273	403	287	377.048	240.185	227.455	205.561	285.859	328.537	8.55861	7.908	7.82944	7.68342	8.15916	8.35991	Schistosoma rodhaini genome assembly S_rodhaini_Burundi ,scaffold SROB_contig0004224	gi|689535138|emb|LL988602.1|
TRINITY_GG_1403_c38_g1_i1_len_260_path_[238	0	3	0	4	7	0	0	2.69871	0	3.01188	4.9653	0	0	1.43227	0	1.59066	2.31188	0	Schistosoma mansoni strain Puerto Rico chromosome 4, complete genome	gi|353231633|emb|HE601627.1|
TRINITY_GG_1693_c14_g1_i1_len_931_path_[905	7	4	0	5	6	0	6.61488	3.59828	0	3.76485	4.25597	0	2.72572	1.84731	0	1.91259	2.08949	0	Schistosoma mansoni strain Puerto Rico chromosome 6, complete genome	gi|353232888|emb|HE601629.1|	putative chromobox protein	C:GO:0005634	C:nucleus	Smp_149240.1	Putative chromobox protein
TRINITY_GG_1467_c23_g1_i1_len_390_path_[735	0	3	32	0	7	7	0	2.69871	55.1406	0	4.9653	8.0131	0	1.43227	5.78504	0	2.31188	3.00236	Schistosoma mansoni hypothetical protein partial mRNA	gi|1084298147|ref|XM_018797094.1|	hypothetical protein Smp_169630			Smp_169630.1	Uncharacterized protein
TRINITY_GG_309_c10_g1_i1_len_294_path_[547	0	0	0	0	9	0	0	0	0	0	6.38396	0	0	0	0	0	2.67445	0	Schistosoma mansoni strain Puerto Rico chromosome W, complete genome	gi|360043576|emb|HE601631.1|
TRINITY_GG_1561_c1_g1_i1_len_214_path_[192	0	0	0	5	5	0	0	0	0	3.76485	3.54664	0	0	0	0	1.91259	1.82645	0	Schistosoma mansoni hypothetical protein partial mRNA	gi|1084297427|ref|XM_018796693.1|	hypothetical protein Smp_126900	C:GO:0016020; C:GO:0016021	C:membrane; C:integral component of membrane	Smp_126900.1	Uncharacterized protein
TRINITY_GG_1363_c39_g1_i1_len_359_path_[673	4	0	0	4	8	0	3.77993	0	0	3.01188	5.67463	0	1.91836	0	0	1.59066	2.50453	0	Schistosoma mansoni strain Puerto Rico chromosome 7, complete genome	gi|353233529|emb|HE601630.1|
TRINITY_GG_668_c118_g1_i1_len_700_path_[1355	3	1	0	4	7	0	2.83495	0.899571	0	3.01188	4.9653	0	1.50332	-0.152692	0	1.59066	2.31188	0	Schistosoma mansoni putative serine/threonine-protein kinase STE20 partial mRNA	gi|1084292101|ref|XM_018794775.1|	serine threonine- kinase STE20	F:GO:0003677; C:GO:0005634; F:GO:0031491; P:GO:0016310; F:GO:0016301	F:DNA binding; C:nucleus; F:nucleosome binding; P:phosphorylation; F:kinase activity	Smp_161370.1	Putative serine/threonine-protein kinase STE20
TRINITY_GG_1670_c50_g1_i1_len_999_path_[1953	6	9	4	10	11	15	5.6699	8.09614	6.89257	7.5297	7.80262	17.1709	2.50332	3.01723	2.78504	2.91259	2.96396	4.1019	Schistosoma mansoni strain Puerto Rico chromosome 6, complete genome	gi|353232888|emb|HE601629.1|
TRINITY_GG_725_c10_g1_i1_len_1792_path_[1770	4	2	0	5	10	4	3.77993	1.79914	0	3.76485	7.09329	4.57891	1.91836	0.847308	0	1.91259	2.82645	2.19501	Schistosoma mansoni putative helicase partial mRNA	gi|1084290052|ref|XM_018793638.1|	putative helicase	F:GO:0005524; F:GO:0004386	F:ATP binding; F:helicase activity	Smp_128890.2	Putative helicase
TRINITY_GG_2108_c18_g1_i1_len_339_path_[317	4	5	0	6	10	0	3.77993	4.49785	0	4.51782	7.09329	0	1.91836	2.16924	0	2.17563	2.82645	0	Schistosoma mansoni hypothetical protein partial mRNA	gi|1084294894|ref|XM_018796324.1|	hypothetical protein Smp_133680			Smp_133680.1	Uncharacterized protein
TRINITY_GG_2195_c3_g1_i1_len_285_path_[263	0	0	0	2	6	0	0	0	0	1.50594	4.25597	0	0	0	0	0.590664	2.08949	0	Schistosoma mansoni putative steroidogenic factor 1 (stf-1) (sf-1) (adrenal 4 binding protein) (steroid hormone receptor ad4bp) (fushi tarazu factor homolog 1) partial mRNA	gi|1084293820|ref|XM_018795728.1|	FTZ-F1-alpha	F:GO:0003677; C:GO:0005634; F:GO:0003700; F:GO:0008270; F:GO:0046872; P:GO:0006351; P:GO:0006355; F:GO:0043565; P:GO:0043401	F:DNA binding; C:nucleus; F:transcription factor activity, sequence-specific DNA binding; F:zinc ion binding; F:metal ion binding; P:transcription, DNA-templated; P:regulation of transcription, DNA-templated; F:sequence-specific DNA binding; P:steroid hormone mediated signaling pathway	Smp_130200.1	Putative steroidogenic factor 1 (Stf-1) (Sf-1) (Adrenal 4 binding protein) (Steroid hormone receptor ad4bp) (Fushi tarazu factor homolog 1)
[truncated: 22,345 more rows]
